# Supplementary material for: Transcriptome sequencing and analysis of rubber tree (Hevea brasiliensis Muell.) to discover putative genes associated with tapping panel dryness (TPD)
Source: BMC Genomics. 2015 May 21;16(1):398. doi: 10.1186/s12864-015-1562-9 (PMC4438507; doi:10.1186/s12864-015-1562-9)
Supplement: Additional file 1: — List of Gene lengths, Nr annotations, Nt annotations, Swiss-Prot annotations, COG function descriptions, KEGG genes, GO biological processes and GO molecular functions in H and T Transcriptomes. [file 12864_2015_1562_MOESM1_ESM.xlsx]

## Sheet: annotation
geneID	geneLength	H_FPKM	T_FPKM	Nr-ID	Nr-annotation	Nt-ID	Nt-annotation	Swissprot-ID	Swissprot-annotation	COG-Protein-or-Domain	COG-ID	COG-Function-Description	KO_id	KEGG-Gene	ko_definition	GO-BiologicalProcess	GO-MolecularFunction	Go-CellularComponent
CL1.Contig1_All	216	0.482	1.963	gi|224125042|ref|XP_002319488.1|	predicted protein [Populus trichocarpa] >gi|222857864|gb|EEE95411.1| predicted protein [Populus trichocarpa]	gi|449490850|ref|XM_004158677.1|	PREDICTED: Cucumis sativus uncharacterized LOC101206622 (LOC101206622), mRNA	--	--	--	--	--	--	--	--	-	-	-
CL1.Contig2_All	1636	7.3817	38.8756	gi|224125042|ref|XP_002319488.1|	predicted protein [Populus trichocarpa] >gi|222857864|gb|EEE95411.1| predicted protein [Populus trichocarpa]	gi|460368874|ref|XM_004230242.1|	PREDICTED: Solanum lycopersicum uncharacterized LOC101243829 (LOC101243829), mRNA	--	--	--	--	--	--	--	--	-	-	-
CL10.Contig1_All	216	0	1.963	gi|327164950|dbj|BAK08819.1|	elongation factor 1-alpha [Chara braunii]	gi|32992575|dbj|AK107366.1|	Oryza sativa Japonica Group cDNA clone:002-127-A11, full insert sequence	sp|P29521|EF1A1_DAUCA	Elongation factor 1-alpha OS=Daucus carota PE=1 SV=1	YPR080w	COG5256	Translation elongation factor EF-1alpha (GTPase)	K03231	mtr:MTR_4g019170	elongation factor 1-alpha	GO:0006414//translational elongation;GO:0006184//GTP catabolic process	GO:0003746//translation elongation factor activity;GO:0003924//GTPase activity;GO:0005525//GTP binding	GO:0005737//cytoplasm
CL10.Contig10_All	434	0	4.3964	gi|326492680|dbj|BAJ90196.1|	predicted protein [Hordeum vulgare subsp. vulgare]	gi|32992575|dbj|AK107366.1|	Oryza sativa Japonica Group cDNA clone:002-127-A11, full insert sequence	sp|Q8LPC4|EF1A_PORYE	Elongation factor 1-alpha OS=Porphyra yezoensis PE=2 SV=1	YPR080w	COG5256	Translation elongation factor EF-1alpha (GTPase)	K03231	cme:CMH226C	elongation factor 1-alpha	GO:0006414//translational elongation;GO:0006184//GTP catabolic process	GO:0003746//translation elongation factor activity;GO:0003924//GTPase activity;GO:0005525//GTP binding	GO:0005737//cytoplasm
CL10.Contig2_All	976	0.2133	14.4448	gi|326492680|dbj|BAJ90196.1|	predicted protein [Hordeum vulgare subsp. vulgare]	gi|270135264|gb|BT102216.1|	Picea glauca clone GQ0168_M05 mRNA sequence	sp|P50256|EF1AC_PORPU	Elongation factor 1-alpha C OS=Porphyra purpurea GN=TEF-C PE=2 SV=1	YPR080w	COG5256	Translation elongation factor EF-1alpha (GTPase)	K03231	cme:CMH226C	elongation factor 1-alpha	GO:0006414//translational elongation;GO:0006184//GTP catabolic process	GO:0003746//translation elongation factor activity;GO:0003924//GTPase activity;GO:0005525//GTP binding	GO:0005737//cytoplasm
CL10.Contig3_All	795	2.0952	9.0667	gi|326492680|dbj|BAJ90196.1|	predicted protein [Hordeum vulgare subsp. vulgare]	gi|32992575|dbj|AK107366.1|	Oryza sativa Japonica Group cDNA clone:002-127-A11, full insert sequence	sp|P50256|EF1AC_PORPU	Elongation factor 1-alpha C OS=Porphyra purpurea GN=TEF-C PE=2 SV=1	YPR080w	COG5256	Translation elongation factor EF-1alpha (GTPase)	K03231	cme:CMH226C	elongation factor 1-alpha	GO:0006414//translational elongation;GO:0006184//GTP catabolic process	GO:0003746//translation elongation factor activity;GO:0003924//GTPase activity;GO:0005525//GTP binding	GO:0005737//cytoplasm
CL10.Contig5_All	214	2.4324	0	gi|326520936|dbj|BAJ92831.1|	predicted protein [Hordeum vulgare subsp. vulgare]	gi|32993518|dbj|AK108309.1|	Oryza sativa Japonica Group cDNA clone:002-141-F09, full insert sequence	sp|P17786|EF1A_SOLLC	Elongation factor 1-alpha OS=Solanum lycopersicum PE=2 SV=1	YPR080w	COG5256	Translation elongation factor EF-1alpha (GTPase)	K03231	gmx:100776330	elongation factor 1-alpha	GO:0006414//translational elongation;GO:0006184//GTP catabolic process	GO:0003746//translation elongation factor activity;GO:0003924//GTPase activity;GO:0005525//GTP binding	GO:0005737//cytoplasm
CL10.Contig6_All	237	4.832	0	gi|326492680|dbj|BAJ90196.1|	predicted protein [Hordeum vulgare subsp. vulgare]	gi|270135264|gb|BT102216.1|	Picea glauca clone GQ0168_M05 mRNA sequence	sp|P14963|EF1A_EUGGR	Elongation factor 1-alpha OS=Euglena gracilis GN=TEF PE=2 SV=1	YPR080w	COG5256	Translation elongation factor EF-1alpha (GTPase)	K03231	vvi:100244821	elongation factor 1-alpha	GO:0006414//translational elongation;GO:0006184//GTP catabolic process	GO:0003746//translation elongation factor activity;GO:0003924//GTPase activity;GO:0005525//GTP binding	GO:0005737//cytoplasm
CL10.Contig7_All	219	0	2.4201	gi|326492680|dbj|BAJ90196.1|	predicted protein [Hordeum vulgare subsp. vulgare]	gi|270135264|gb|BT102216.1|	Picea glauca clone GQ0168_M05 mRNA sequence	sp|P50256|EF1AC_PORPU	Elongation factor 1-alpha C OS=Porphyra purpurea GN=TEF-C PE=2 SV=1	SPCC794.09c	COG5256	Translation elongation factor EF-1alpha (GTPase)	K03231	cme:CMH226C	elongation factor 1-alpha	GO:0006414//translational elongation;GO:0006184//GTP catabolic process	GO:0003746//translation elongation factor activity;GO:0003924//GTPase activity;GO:0005525//GTP binding	-
CL10.Contig8_All	239	0	0.4435	gi|326492680|dbj|BAJ90196.1|	predicted protein [Hordeum vulgare subsp. vulgare]	gi|270135264|gb|BT102216.1|	Picea glauca clone GQ0168_M05 mRNA sequence	sp|P50256|EF1AC_PORPU	Elongation factor 1-alpha C OS=Porphyra purpurea GN=TEF-C PE=2 SV=1	SPCC794.09c	COG5256	Translation elongation factor EF-1alpha (GTPase)	K03231	cme:CMH226C	elongation factor 1-alpha	GO:0006414//translational elongation;GO:0006184//GTP catabolic process	GO:0003746//translation elongation factor activity;GO:0003924//GTPase activity;GO:0005525//GTP binding	GO:0005737//cytoplasm
CL100.Contig1_All	1251	1.2483	8.9817	gi|255537551|ref|XP_002509842.1|	phosphoglycerate mutase, putative [Ricinus communis] >gi|223549741|gb|EEF51229.1| phosphoglycerate mutase, putative [Ricinus communis]	gi|470129825|ref|XM_004300761.1|	PREDICTED: Fragaria vesca subsp. vesca uncharacterized LOC101314857 (LOC101314857), mRNA	--	--	--	--	--	K15634	pop:POPTR_655170	probable phosphoglycerate mutase [EC:5.4.2.1]	GO:0016310//phosphorylation	GO:0016301//kinase activity	-
CL100.Contig2_All	200	0	2.12	--	--	--	--	--	--	--	--	--	--	--	--	-	-	-
CL1000.Contig1_All	2034	12.0281	23.2431	gi|224105185|ref|XP_002313719.1|	predicted protein [Populus trichocarpa] >gi|222850127|gb|EEE87674.1| predicted protein [Populus trichocarpa]	gi|359475031|ref|XM_002277725.2|	PREDICTED: Vitis vinifera choline transporter-like protein 3 (LOC100250440), mRNA	sp|Q9SN46|LRX5_ARATH	Leucine-rich repeat extensin-like protein 5 OS=Arabidopsis thaliana GN=LRX5 PE=2 SV=2	--	--	--	K15377	ota:Ot18g01450	solute carrier family 44 (choline transporter-like protein), member 2/4/5	GO:0006499//N-terminal protein myristoylation	-	GO:0016021//integral to membrane;GO:0005634//nucleus
CL1000.Contig2_All	1980	15.8264	25.2689	gi|224078236|ref|XP_002305508.1|	predicted protein [Populus trichocarpa] >gi|222848472|gb|EEE86019.1| predicted protein [Populus trichocarpa]	gi|359475031|ref|XM_002277725.2|	PREDICTED: Vitis vinifera choline transporter-like protein 3 (LOC100250440), mRNA	--	--	--	--	--	K15377	cre:CHLREDRAFT_189789	solute carrier family 44 (choline transporter-like protein), member 2/4/5	GO:0006499//N-terminal protein myristoylation	-	GO:0016021//integral to membrane;GO:0005634//nucleus
CL10000.Contig1_All	1281	15.035	11.4193	gi|255556035|ref|XP_002519052.1|	conserved hypothetical protein [Ricinus communis] >gi|223541715|gb|EEF43263.1| conserved hypothetical protein [Ricinus communis]	gi|359483469|ref|XM_002266375.2|	PREDICTED: Vitis vinifera uncharacterized LOC100258824 (LOC100258824), mRNA	--	--	--	--	--	--	--	--	-	-	-
CL10000.Contig2_All	650	5.9261	0.6523	gi|255556035|ref|XP_002519052.1|	conserved hypothetical protein [Ricinus communis] >gi|223541715|gb|EEF43263.1| conserved hypothetical protein [Ricinus communis]	gi|356549338|ref|XM_003543003.1|	PREDICTED: Glycine max uncharacterized protein LOC100808122 (LOC100808122), mRNA	--	--	--	--	--	--	--	--	-	-	-
CL10001.Contig1_All	342	3.3485	0	gi|326515786|dbj|BAK07139.1|	predicted protein [Hordeum vulgare subsp. vulgare]	gi|326515785|dbj|AK375944.1|	Hordeum vulgare subsp. vulgare mRNA for predicted protein, complete cds, clone: NIASHv3110L11	sp|Q9M1D3|CISY5_ARATH	Citrate synthase 5, mitochondrial OS=Arabidopsis thaliana GN=CSY5 PE=1 SV=2	YPR001w	COG0372	Citrate synthase	K01647	aly:ARALYDRAFT_486475	citrate synthase [EC:2.3.3.1]	GO:0006099//tricarboxylic acid cycle	GO:0043167//ion binding;GO:0004108//citrate (Si)-synthase activity	GO:0005739//mitochondrion
CL10001.Contig2_All	209	2.4906	0	gi|326515786|dbj|BAK07139.1|	predicted protein [Hordeum vulgare subsp. vulgare]	gi|326515785|dbj|AK375944.1|	Hordeum vulgare subsp. vulgare mRNA for predicted protein, complete cds, clone: NIASHv3110L11	sp|Q9M1D3|CISY5_ARATH	Citrate synthase 5, mitochondrial OS=Arabidopsis thaliana GN=CSY5 PE=1 SV=2	YPR001w	COG0372	Citrate synthase	K01647	aly:ARALYDRAFT_486475	citrate synthase [EC:2.3.3.1]	GO:0006099//tricarboxylic acid cycle	GO:0043167//ion binding;GO:0004108//citrate (Si)-synthase activity	GO:0005739//mitochondrion
CL10002.Contig1_All	1670	73.4983	80.2306	gi|255539999|ref|XP_002511064.1|	ebna2 binding protein P100, putative [Ricinus communis] >gi|223550179|gb|EEF51666.1| ebna2 binding protein P100, putative [Ricinus communis]	gi|359496257|ref|XM_002273114.2|	PREDICTED: Vitis vinifera staphylococcal nuclease domain-containing protein 1-like (LOC100244222), mRNA	--	--	SPCC645.08c	COG1525	Micrococcal nuclease (thermonuclease) homologs	K15979	rcu:RCOM_1503040	staphylococcal nuclease domain-containing protein 1	GO:0009306//protein secretion;GO:0009845//seed germination;GO:0009651//response to salt stress;GO:0030244//cellulose biosynthetic process;GO:0031047//gene silencing by RNA;GO:0048193//Golgi vesicle transport;GO:0009686//gibberellin biosynthetic process;GO:0046686//response to cadmium ion	GO:0003723//RNA binding;GO:0004518//nuclease activity	GO:0005829//cytosol;GO:0005618//cell wall;GO:0016442//RNA-induced silencing complex;GO:0005635//nuclear envelope;GO:0009507//chloroplast;GO:0005783//endoplasmic reticulum;GO:0005886//plasma membrane
CL10003.Contig1_All	1379	130.077	23.4447	gi|255573038|ref|XP_002527449.1|	Histone deacetylase 2a, putative [Ricinus communis] >gi|223533184|gb|EEF34941.1| Histone deacetylase 2a, putative [Ricinus communis]	gi|224131665|ref|XM_002328042.1|	Populus trichocarpa histone deacetylase (HDT902), mRNA	sp|Q8LJS2|HDT1_SOYBN	Histone deacetylase HDT1 OS=Glycine max GN=HDT1 PE=2 SV=1	YOR054c	COG0452	Phosphopantothenoylcysteine synthetase/decarboxylase	K11276	gmx:100792094	nucleophosmin 1	-	GO:0008270//zinc ion binding	GO:0005622//intracellular
CL10003.Contig2_All	1410	146.414	87.0561	gi|255573038|ref|XP_002527449.1|	Histone deacetylase 2a, putative [Ricinus communis] >gi|223533184|gb|EEF34941.1| Histone deacetylase 2a, putative [Ricinus communis]	gi|224104988|ref|XM_002313609.1|	Populus trichocarpa histone deacetylase (HDT901), mRNA	sp|Q8LJS2|HDT1_SOYBN	Histone deacetylase HDT1 OS=Glycine max GN=HDT1 PE=2 SV=1	YOR054c	COG0452	Phosphopantothenoylcysteine synthetase/decarboxylase	K11276	gmx:100792094	nucleophosmin 1	-	GO:0008270//zinc ion binding	GO:0005622//intracellular
CL10004.Contig1_All	444	1.1724	1.9099	--	--	gi|160421807|gb|AC214596.1|	Populus trichocarpa clone POP018-C13, complete sequence	--	--	--	--	--	--	--	--	-	-	-
CL10004.Contig2_All	407	4.3484	2.344	--	--	gi|160421807|gb|AC214596.1|	Populus trichocarpa clone POP018-C13, complete sequence	--	--	--	--	--	--	--	--	-	-	-
CL10005.Contig1_All	1433	0.4359	1.4794	gi|255545780|ref|XP_002513950.1|	ubiquitin-protein ligase, putative [Ricinus communis] >gi|223547036|gb|EEF48533.1| ubiquitin-protein ligase, putative [Ricinus communis]	gi|460409354|ref|XM_004250056.1|	PREDICTED: Solanum lycopersicum F-box protein FBW2-like (LOC101259014), mRNA	sp|Q9ZPE4|FBW2_ARATH	F-box protein FBW2 OS=Arabidopsis thaliana GN=FBW2 PE=1 SV=1	--	--	--	K10268	smo:SELMODRAFT_184280	F-box and leucine-rich repeat protein 2/20	GO:0010608//posttranscriptional regulation of gene expression;GO:0006511//ubiquitin-dependent protein catabolic process;GO:0010629//negative regulation of gene expression;GO:0009737//response to abscisic acid stimulus	GO:0005515//protein binding;GO:0004842//ubiquitin-protein ligase activity	GO:0005634//nucleus
CL10005.Contig2_All	1428	0.1458	0.2969	gi|255545780|ref|XP_002513950.1|	ubiquitin-protein ligase, putative [Ricinus communis] >gi|223547036|gb|EEF48533.1| ubiquitin-protein ligase, putative [Ricinus communis]	gi|460409354|ref|XM_004250056.1|	PREDICTED: Solanum lycopersicum F-box protein FBW2-like (LOC101259014), mRNA	sp|Q9ZPE4|FBW2_ARATH	F-box protein FBW2 OS=Arabidopsis thaliana GN=FBW2 PE=1 SV=1	--	--	--	K10268	smo:SELMODRAFT_184280	F-box and leucine-rich repeat protein 2/20	GO:0010608//posttranscriptional regulation of gene expression;GO:0006511//ubiquitin-dependent protein catabolic process;GO:0010629//negative regulation of gene expression;GO:0009737//response to abscisic acid stimulus	GO:0005515//protein binding;GO:0004842//ubiquitin-protein ligase activity	GO:0005634//nucleus
CL10005.Contig3_All	1805	0.8075	2.4665	gi|255545780|ref|XP_002513950.1|	ubiquitin-protein ligase, putative [Ricinus communis] >gi|223547036|gb|EEF48533.1| ubiquitin-protein ligase, putative [Ricinus communis]	gi|460409354|ref|XM_004250056.1|	PREDICTED: Solanum lycopersicum F-box protein FBW2-like (LOC101259014), mRNA	sp|Q9ZPE4|FBW2_ARATH	F-box protein FBW2 OS=Arabidopsis thaliana GN=FBW2 PE=1 SV=1	--	--	--	K10268	smo:SELMODRAFT_184280	F-box and leucine-rich repeat protein 2/20	GO:0010608//posttranscriptional regulation of gene expression;GO:0006511//ubiquitin-dependent protein catabolic process;GO:0010629//negative regulation of gene expression;GO:0009737//response to abscisic acid stimulus	GO:0016874//ligase activity;GO:0005515//protein binding	-
CL10005.Contig4_All	1800	0.9254	1.2956	gi|255545780|ref|XP_002513950.1|	ubiquitin-protein ligase, putative [Ricinus communis] >gi|223547036|gb|EEF48533.1| ubiquitin-protein ligase, putative [Ricinus communis]	gi|460409354|ref|XM_004250056.1|	PREDICTED: Solanum lycopersicum F-box protein FBW2-like (LOC101259014), mRNA	sp|Q9ZPE4|FBW2_ARATH	F-box protein FBW2 OS=Arabidopsis thaliana GN=FBW2 PE=1 SV=1	--	--	--	K10268	smo:SELMODRAFT_184280	F-box and leucine-rich repeat protein 2/20	GO:0010608//posttranscriptional regulation of gene expression;GO:0006511//ubiquitin-dependent protein catabolic process;GO:0010629//negative regulation of gene expression;GO:0009737//response to abscisic acid stimulus	GO:0016874//ligase activity;GO:0005515//protein binding	-
CL10005.Contig5_All	200	4.1643	4.77	gi|224063261|ref|XP_002301066.1|	predicted protein [Populus trichocarpa] >gi|222842792|gb|EEE80339.1| predicted protein [Populus trichocarpa]	gi|359492881|ref|XM_002285720.2|	PREDICTED: Vitis vinifera F-box protein FBW2-like (LOC100247293), mRNA	sp|Q9ZPE4|FBW2_ARATH	F-box protein FBW2 OS=Arabidopsis thaliana GN=FBW2 PE=1 SV=1	--	--	--	--	--	--	GO:0010608//posttranscriptional regulation of gene expression;GO:0006511//ubiquitin-dependent protein catabolic process;GO:0010629//negative regulation of gene expression;GO:0009737//response to abscisic acid stimulus	GO:0005515//protein binding;GO:0004842//ubiquitin-protein ligase activity	GO:0005634//nucleus
CL10005.Contig6_All	424	8.3482	45.7504	gi|255545780|ref|XP_002513950.1|	ubiquitin-protein ligase, putative [Ricinus communis] >gi|223547036|gb|EEF48533.1| ubiquitin-protein ligase, putative [Ricinus communis]	gi|255545779|ref|XM_002513904.1|	Ricinus communis ubiquitin-protein ligase, putative, mRNA	--	--	--	--	--	--	--	--	GO:0010608//posttranscriptional regulation of gene expression	GO:0016874//ligase activity	-
CL10005.Contig7_All	1054	22.3228	22.3266	gi|255545780|ref|XP_002513950.1|	ubiquitin-protein ligase, putative [Ricinus communis] >gi|223547036|gb|EEF48533.1| ubiquitin-protein ligase, putative [Ricinus communis]	gi|255545779|ref|XM_002513904.1|	Ricinus communis ubiquitin-protein ligase, putative, mRNA	sp|Q9ZPE4|FBW2_ARATH	F-box protein FBW2 OS=Arabidopsis thaliana GN=FBW2 PE=1 SV=1	--	--	--	K10268	smo:SELMODRAFT_184280	F-box and leucine-rich repeat protein 2/20	GO:0010608//posttranscriptional regulation of gene expression;GO:0006511//ubiquitin-dependent protein catabolic process;GO:0010629//negative regulation of gene expression;GO:0009737//response to abscisic acid stimulus	GO:0016874//ligase activity;GO:0005515//protein binding	-
CL10006.Contig1_All	277	0	2.296	--	--	--	--	--	--	--	--	--	--	--	--	-	-	-
CL10007.Contig1_All	1835	55.6561	33.2733	gi|224072176|ref|XP_002303638.1|	predicted protein [Populus trichocarpa] >gi|222841070|gb|EEE78617.1| predicted protein [Populus trichocarpa]	gi|160950292|emb|CU223143.1|	Populus EST from leave	sp|Q9AR73|HQGT_RAUSE	Hydroquinone glucosyltransferase OS=Rauvolfia serpentina GN=AS PE=1 SV=1	--	--	--	K08237	pop:POPTR_731288	hydroquinone glucosyltransferase [EC:2.4.1.218]	GO:0009651//response to salt stress;GO:0042178//xenobiotic catabolic process;GO:0009636//response to toxic substance	GO:0080043//quercetin 3-O-glucosyltransferase activity	-
CL10007.Contig2_All	208	1.5015	0	gi|283362112|dbj|BAI65909.1|	UDP-sugar:glycosyltransferase [Forsythia x intermedia]	--	--	sp|Q9AR73|HQGT_RAUSE	Hydroquinone glucosyltransferase OS=Rauvolfia serpentina GN=AS PE=1 SV=1	--	--	--	K08237	aly:ARALYDRAFT_490463	hydroquinone glucosyltransferase [EC:2.4.1.218]	-	GO:0016757//transferase activity, transferring glycosyl groups	-
CL10008.Contig1_All	553	2.6356	0.7667	--	--	--	--	--	--	--	--	--	--	--	--	-	-	-
CL10008.Contig2_All	592	2.2861	3.223	gi|255567590|ref|XP_002524774.1|	Histidine-containing phosphotransfer protein, putative [Ricinus communis] >gi|223535958|gb|EEF37617.1| Histidine-containing phosphotransfer protein, putative [Ricinus communis]	gi|224090944|ref|XM_002309091.1|	Populus trichocarpa histidine phosphotransfer protein, mRNA	sp|Q8L9T7|AHP5_ARATH	Histidine-containing phosphotransfer protein 5 OS=Arabidopsis thaliana GN=AHP5 PE=1 SV=2	--	--	--	K14490	rcu:RCOM_0647010	histidine-containing phosphotransfer peotein	GO:0000160//two-component signal transduction system (phosphorelay);GO:0080036//regulation of cytokinin mediated signaling pathway;GO:0055114//oxidation-reduction process	GO:0009927//histidine phosphotransfer kinase activity;GO:0032440//2-alkenal reductase [NAD(P)] activity	GO:0005737//cytoplasm;GO:0005634//nucleus
CL10008.Contig3_All	1079	3.377	2.2595	gi|255567590|ref|XP_002524774.1|	Histidine-containing phosphotransfer protein, putative [Ricinus communis] >gi|223535958|gb|EEF37617.1| Histidine-containing phosphotransfer protein, putative [Ricinus communis]	gi|224131283|ref|XM_002321010.1|	Populus trichocarpa histidine phosphotransfer protein, mRNA	sp|Q8L9T7|AHP5_ARATH	Histidine-containing phosphotransfer protein 5 OS=Arabidopsis thaliana GN=AHP5 PE=1 SV=2	SPBC725.02	COG2198	FOG: HPt domain	K14490	rcu:RCOM_0647010	histidine-containing phosphotransfer peotein	GO:0000160//two-component signal transduction system (phosphorelay);GO:0080036//regulation of cytokinin mediated signaling pathway;GO:0055114//oxidation-reduction process	GO:0009927//histidine phosphotransfer kinase activity;GO:0032440//2-alkenal reductase [NAD(P)] activity	GO:0005737//cytoplasm;GO:0005634//nucleus
CL10008.Contig4_All	1160	12.5646	19.7381	gi|255567590|ref|XP_002524774.1|	Histidine-containing phosphotransfer protein, putative [Ricinus communis] >gi|223535958|gb|EEF37617.1| Histidine-containing phosphotransfer protein, putative [Ricinus communis]	gi|224140390|ref|XM_002323530.1|	Populus trichocarpa histidine phosphotransfer protein, mRNA	sp|Q8L9T7|AHP5_ARATH	Histidine-containing phosphotransfer protein 5 OS=Arabidopsis thaliana GN=AHP5 PE=1 SV=2	--	--	--	K14490	rcu:RCOM_0647010	histidine-containing phosphotransfer peotein	GO:0000160//two-component signal transduction system (phosphorelay);GO:0080036//regulation of cytokinin mediated signaling pathway;GO:0055114//oxidation-reduction process	GO:0009927//histidine phosphotransfer kinase activity;GO:0032440//2-alkenal reductase [NAD(P)] activity	GO:0005737//cytoplasm;GO:0005634//nucleus
CL10009.Contig1_All	1616	3.8654	6.0347	gi|255558466|ref|XP_002520258.1|	F-box/LRR-repeat protein, putative [Ricinus communis] >gi|223540477|gb|EEF42044.1| F-box/LRR-repeat protein, putative [Ricinus communis]	gi|359492291|ref|XM_002268405.2|	PREDICTED: Vitis vinifera F-box protein SKP2B-like (LOC100255759), mRNA	sp|Q9LPL4|SKP2A_ARATH	F-box protein SKP2A OS=Arabidopsis thaliana GN=SKP2A PE=1 SV=1	--	--	--	K03875	pop:POPTR_818560	F-box and leucine-rich repeat protein 1 (S-phase kinase-associated protein 2)	GO:0051781//positive regulation of cell division;GO:0010286//heat acclimation;GO:0010311//lateral root formation;GO:0045892//negative regulation of transcription, DNA-dependent;GO:0071365//cellular response to auxin stimulus;GO:0016567//protein ubiquitination;GO:0031146//SCF-dependent proteasomal ubiquitin-dependent protein catabolic process;GO:1901332//negative regulation of lateral root develop…	GO:0005515//protein binding;GO:0004842//ubiquitin-protein ligase activity	GO:0005737//cytoplasm;GO:0019005//SCF ubiquitin ligase complex;GO:0005634//nucleus
CL10009.Contig2_All	1284	6.2432	6.1916	gi|255558466|ref|XP_002520258.1|	F-box/LRR-repeat protein, putative [Ricinus communis] >gi|223540477|gb|EEF42044.1| F-box/LRR-repeat protein, putative [Ricinus communis]	gi|359492291|ref|XM_002268405.2|	PREDICTED: Vitis vinifera F-box protein SKP2B-like (LOC100255759), mRNA	sp|Q9LPL4|SKP2A_ARATH	F-box protein SKP2A OS=Arabidopsis thaliana GN=SKP2A PE=1 SV=1	--	--	--	K03875	pop:POPTR_818560	F-box and leucine-rich repeat protein 1 (S-phase kinase-associated protein 2)	GO:0051781//positive regulation of cell division;GO:0010286//heat acclimation;GO:0010311//lateral root formation;GO:0045892//negative regulation of transcription, DNA-dependent;GO:0071365//cellular response to auxin stimulus;GO:0016567//protein ubiquitination;GO:0031146//SCF-dependent proteasomal ubiquitin-dependent protein catabolic process;GO:1901332//negative regulation of lateral root develop…	GO:0005515//protein binding;GO:0004842//ubiquitin-protein ligase activity	GO:0005737//cytoplasm;GO:0019005//SCF ubiquitin ligase complex;GO:0005634//nucleus
CL10009.Contig3_All	240	2.1689	3.0917	gi|255558466|ref|XP_002520258.1|	F-box/LRR-repeat protein, putative [Ricinus communis] >gi|223540477|gb|EEF42044.1| F-box/LRR-repeat protein, putative [Ricinus communis]	gi|255558465|ref|XM_002520212.1|	Ricinus communis F-box/LRR-repeat protein, putative, mRNA	--	--	--	--	--	--	--	--	-	-	-
CL10009.Contig4_All	1488	3.5682	1.6385	gi|255558466|ref|XP_002520258.1|	F-box/LRR-repeat protein, putative [Ricinus communis] >gi|223540477|gb|EEF42044.1| F-box/LRR-repeat protein, putative [Ricinus communis]	gi|359492291|ref|XM_002268405.2|	PREDICTED: Vitis vinifera F-box protein SKP2B-like (LOC100255759), mRNA	sp|Q9LPL4|SKP2A_ARATH	F-box protein SKP2A OS=Arabidopsis thaliana GN=SKP2A PE=1 SV=1	--	--	--	K03875	pop:POPTR_818560	F-box and leucine-rich repeat protein 1 (S-phase kinase-associated protein 2)	GO:0051781//positive regulation of cell division;GO:0010286//heat acclimation;GO:0010311//lateral root formation;GO:0045892//negative regulation of transcription, DNA-dependent;GO:0071365//cellular response to auxin stimulus;GO:0016567//protein ubiquitination;GO:0031146//SCF-dependent proteasomal ubiquitin-dependent protein catabolic process;GO:1901332//negative regulation of lateral root develop…	GO:0005515//protein binding;GO:0004842//ubiquitin-protein ligase activity	GO:0005737//cytoplasm;GO:0019005//SCF ubiquitin ligase complex;GO:0005634//nucleus
CL10009.Contig5_All	1592	0.6539	1.3317	gi|255558466|ref|XP_002520258.1|	F-box/LRR-repeat protein, putative [Ricinus communis] >gi|223540477|gb|EEF42044.1| F-box/LRR-repeat protein, putative [Ricinus communis]	gi|359492291|ref|XM_002268405.2|	PREDICTED: Vitis vinifera F-box protein SKP2B-like (LOC100255759), mRNA	sp|Q9LPL4|SKP2A_ARATH	F-box protein SKP2A OS=Arabidopsis thaliana GN=SKP2A PE=1 SV=1	--	--	--	K03875	pop:POPTR_818560	F-box and leucine-rich repeat protein 1 (S-phase kinase-associated protein 2)	GO:0051781//positive regulation of cell division;GO:0010286//heat acclimation;GO:0010311//lateral root formation;GO:0045892//negative regulation of transcription, DNA-dependent;GO:0071365//cellular response to auxin stimulus;GO:0016567//protein ubiquitination;GO:0031146//SCF-dependent proteasomal ubiquitin-dependent protein catabolic process;GO:1901332//negative regulation of lateral root develop…	GO:0005515//protein binding;GO:0004842//ubiquitin-protein ligase activity	GO:0005737//cytoplasm;GO:0019005//SCF ubiquitin ligase complex;GO:0005634//nucleus
CL1001.Contig1_All	617	0	3.2642	gi|224111446|ref|XP_002315858.1|	predicted protein [Populus trichocarpa] >gi|222864898|gb|EEF02029.1| predicted protein [Populus trichocarpa]	--	--	sp|C0LGW6|ERL1_ARATH	LRR receptor-like serine/threonine-protein kinase ERL1 OS=Arabidopsis thaliana GN=ERL1 PE=2 SV=1	--	--	--	K13428	aly:ARALYDRAFT_488953	LRR receptor-like serine/threonine-protein kinase EFR [EC:2.7.11.1]	-	-	-
CL1001.Contig2_All	407	1.279	0.5209	gi|224111446|ref|XP_002315858.1|	predicted protein [Populus trichocarpa] >gi|222864898|gb|EEF02029.1| predicted protein [Populus trichocarpa]	gi|470140366|ref|XR_185126.1|	PREDICTED: Fragaria vesca subsp. vesca LRR receptor-like serine/threonine-protein kinase RCH1-like (LOC101292149), misc_RNA	sp|Q8LPB4|PSKR1_DAUCA	Phytosulfokine receptor 1 OS=Daucus carota GN=PSKR PE=1 SV=1	--	--	--	K13420	vvi:100253808	LRR receptor-like serine/threonine-protein kinase FLS2 [EC:2.7.11.1]	-	-	-
CL1001.Contig3_All	201	1.0359	1.5821	gi|147766646|emb|CAN76220.1|	hypothetical protein VITISV_020133 [Vitis vinifera]	gi|224111431|ref|XM_002315817.1|	Populus trichocarpa predicted protein, mRNA	--	--	--	--	--	--	--	--	-	-	-
CL1001.Contig4_All	253	1.2345	0	gi|357139978|ref|XP_003571551.1|	PREDICTED: leucine-rich repeat receptor protein kinase EXS-like [Brachypodium distachyon]	--	--	--	--	--	--	--	--	--	--	-	GO:0003824//catalytic activity	-
CL10010.Contig1_All	800	1.0411	0.3975	gi|255563222|ref|XP_002522614.1|	Cell division cycle protein, putative [Ricinus communis] >gi|223538090|gb|EEF39701.1| Cell division cycle protein, putative [Ricinus communis]	gi|156564447|gb|AC209102.1|	Populus trichocarpa clone POP048-O16, complete sequence	--	--	--	--	--	--	--	--	GO:0006457//protein folding;GO:0009644//response to high light intensity;GO:0034976//response to endoplasmic reticulum stress;GO:0010197//polar nucleus fusion;GO:0042542//response to hydrogen peroxide;GO:0009408//response to heat;GO:0051301//cell division	-	GO:0005737//cytoplasm
CL10010.Contig2_All	1180	3.1761	2.8746	gi|255563222|ref|XP_002522614.1|	Cell division cycle protein, putative [Ricinus communis] >gi|223538090|gb|EEF39701.1| Cell division cycle protein, putative [Ricinus communis]	gi|156564447|gb|AC209102.1|	Populus trichocarpa clone POP048-O16, complete sequence	--	--	--	--	--	--	--	--	GO:0006457//protein folding;GO:0009644//response to high light intensity;GO:0034976//response to endoplasmic reticulum stress;GO:0010197//polar nucleus fusion;GO:0042542//response to hydrogen peroxide;GO:0009408//response to heat;GO:0051301//cell division	-	GO:0005737//cytoplasm
CL10011.Contig1_All	702	0.1483	7.5499	gi|255537986|ref|XP_002510058.1|	DNA binding protein, putative [Ricinus communis] >gi|223550759|gb|EEF52245.1| DNA binding protein, putative [Ricinus communis]	gi|147836453|emb|AM482600.2|	Vitis vinifera contig VV78X069802.15, whole genome shotgun sequence	sp|B9DGI8|BZP63_ARATH	Basic leucine zipper 63 OS=Arabidopsis thaliana GN=BZIP63 PE=1 SV=1	--	--	--	K04371	vvi:100254083	extracellular signal-regulated kinase 1/2 [EC:2.7.11.24]	GO:0006355//regulation of transcription, DNA-dependent;GO:0042221//response to chemical stimulus	GO:0043565//sequence-specific DNA binding;GO:0003700//sequence-specific DNA binding transcription factor activity	-
CL10011.Contig2_All	679	0.7666	0.4683	gi|255537986|ref|XP_002510058.1|	DNA binding protein, putative [Ricinus communis] >gi|223550759|gb|EEF52245.1| DNA binding protein, putative [Ricinus communis]	gi|147836453|emb|AM482600.2|	Vitis vinifera contig VV78X069802.15, whole genome shotgun sequence	sp|Q6ZDF3|TRAB1_ORYSJ	bZIP transcription factor TRAB1 OS=Oryza sativa subsp. japonica GN=TRAB1 PE=1 SV=1	--	--	--	K14432	bdi:100833178	ABA responsive element binding factor	GO:0006355//regulation of transcription, DNA-dependent;GO:0009410//response to xenobiotic stimulus;GO:0030968//endoplasmic reticulum unfolded protein response	GO:0043565//sequence-specific DNA binding;GO:0003700//sequence-specific DNA binding transcription factor activity	-
CL10012.Contig1_All	967	0.5383	1.0962	gi|255554745|ref|XP_002518410.1|	conserved hypothetical protein [Ricinus communis] >gi|223542255|gb|EEF43797.1| conserved hypothetical protein [Ricinus communis]	gi|123670058|emb|AM449533.1|	Vitis vinifera, whole genome shotgun sequence, contig VV78X230805.8, clone ENTAV 115	--	--	--	--	--	--	--	--	GO:0009737//response to abscisic acid stimulus;GO:0009414//response to water deprivation;GO:0009409//response to cold;GO:0042538//hyperosmotic salinity response	-	GO:0005739//mitochondrion
CL10012.Contig2_All	1387	2.1017	2.7513	gi|255554745|ref|XP_002518410.1|	conserved hypothetical protein [Ricinus communis] >gi|223542255|gb|EEF43797.1| conserved hypothetical protein [Ricinus communis]	gi|123670058|emb|AM449533.1|	Vitis vinifera, whole genome shotgun sequence, contig VV78X230805.8, clone ENTAV 115	--	--	--	--	--	--	--	--	GO:0042538//hyperosmotic salinity response;GO:0009414//response to water deprivation;GO:0009409//response to cold;GO:0009737//response to abscisic acid stimulus;GO:0051302//regulation of cell division;GO:0035265//organ growth	-	GO:0005886//plasma membrane
CL10013.Contig1_All	1264	3.4593	3.9415	gi|224076014|ref|XP_002304873.1|	predicted protein [Populus trichocarpa] >gi|222842305|gb|EEE79852.1| predicted protein [Populus trichocarpa]	gi|400131551|emb|HE805489.1|	Malus x robusta DNA fragment spanning resistance locus against Erwinia amylovora on linkage group 3, clone 16k15 contig1/4	--	--	--	--	--	--	--	--	-	-	GO:0009507//chloroplast
CL10013.Contig2_All	383	0.5436	2.7676	gi|224076014|ref|XP_002304873.1|	predicted protein [Populus trichocarpa] >gi|222842305|gb|EEE79852.1| predicted protein [Populus trichocarpa]	gi|332002898|gb|CP002688.1|	Arabidopsis thaliana chromosome 5, complete sequence	--	--	--	--	--	--	--	--	-	-	GO:0009507//chloroplast
CL10014.Contig1_All	2167	26.6633	9.8321	gi|224104681|ref|XP_002313525.1|	predicted protein [Populus trichocarpa] >gi|222849933|gb|EEE87480.1| predicted protein [Populus trichocarpa]	gi|21090|emb|X07852.1|	Castor-bean mRNA for Rubisco subunit binding-protein alpha subunit	sp|P08926|RUBA_PEA	RuBisCO large subunit-binding protein subunit alpha, chloroplastic OS=Pisum sativum PE=1 SV=2	alr1896	COG0459	Chaperonin GroEL (HSP60 family)	K04077	smo:SELMODRAFT_165043	chaperonin GroEL	GO:0042026//protein refolding;GO:0016226//iron-sulfur cluster assembly;GO:0009658//chloroplast organization;GO:0048481//ovule development;GO:0009793//embryo development ending in seed dormancy	GO:0005524//ATP binding	GO:0005739//mitochondrion;GO:0009941//chloroplast envelope;GO:0009579//thylakoid;GO:0009570//chloroplast stroma;GO:0022626//cytosolic ribosome;GO:0016020//membrane;GO:0048046//apoplast
CL10014.Contig2_All	2093	0.9948	0.709	gi|224104681|ref|XP_002313525.1|	predicted protein [Populus trichocarpa] >gi|222849933|gb|EEE87480.1| predicted protein [Populus trichocarpa]	gi|21090|emb|X07852.1|	Castor-bean mRNA for Rubisco subunit binding-protein alpha subunit	sp|P08926|RUBA_PEA	RuBisCO large subunit-binding protein subunit alpha, chloroplastic OS=Pisum sativum PE=1 SV=2	alr1896	COG0459	Chaperonin GroEL (HSP60 family)	K04077	smo:SELMODRAFT_165043	chaperonin GroEL	GO:0042026//protein refolding;GO:0016226//iron-sulfur cluster assembly;GO:0009658//chloroplast organization;GO:0048481//ovule development;GO:0009793//embryo development ending in seed dormancy	GO:0005524//ATP binding	GO:0005739//mitochondrion;GO:0009941//chloroplast envelope;GO:0009579//thylakoid;GO:0009570//chloroplast stroma;GO:0022626//cytosolic ribosome;GO:0016020//membrane;GO:0048046//apoplast
CL10014.Contig3_All	2058	27.0638	21.4783	gi|224104681|ref|XP_002313525.1|	predicted protein [Populus trichocarpa] >gi|222849933|gb|EEE87480.1| predicted protein [Populus trichocarpa]	gi|21090|emb|X07852.1|	Castor-bean mRNA for Rubisco subunit binding-protein alpha subunit	sp|P08926|RUBA_PEA	RuBisCO large subunit-binding protein subunit alpha, chloroplastic OS=Pisum sativum PE=1 SV=2	alr1896	COG0459	Chaperonin GroEL (HSP60 family)	K04077	smo:SELMODRAFT_165043	chaperonin GroEL	GO:0042026//protein refolding;GO:0016226//iron-sulfur cluster assembly;GO:0009658//chloroplast organization;GO:0048481//ovule development;GO:0009793//embryo development ending in seed dormancy	GO:0005524//ATP binding	GO:0005739//mitochondrion;GO:0009941//chloroplast envelope;GO:0009579//thylakoid;GO:0009570//chloroplast stroma;GO:0022626//cytosolic ribosome;GO:0016020//membrane;GO:0048046//apoplast
CL10015.Contig1_All	285	2.1917	1.4877	--	--	gi|255562646|ref|XM_002522283.1|	Ricinus communis Upstream activation factor subunit UAF30, putative, mRNA	--	--	--	--	--	--	--	--	-	-	-
CL10015.Contig2_All	574	0.9069	0.1847	gi|255562647|ref|XP_002522329.1|	Upstream activation factor subunit UAF30, putative [Ricinus communis] >gi|223538407|gb|EEF40013.1| Upstream activation factor subunit UAF30, putative [Ricinus communis]	gi|359480440|ref|XM_003632414.1|	PREDICTED: Vitis vinifera upstream activation factor subunit spp27-like (LOC100852962), mRNA	sp|Q9SD34|C3H44_ARATH	Zinc finger CCCH domain-containing protein 44 OS=Arabidopsis thaliana GN=At3g51120 PE=2 SV=3	SPCC285.17	COG5531	SWIB-domain-containing proteins implicated in chromatin remodeling	K15223	rcu:RCOM_0602170	upstream activation factor subunit UAF30	-	-	-
CL10015.Contig3_All	552	0.1886	0.192	gi|255562647|ref|XP_002522329.1|	Upstream activation factor subunit UAF30, putative [Ricinus communis] >gi|223538407|gb|EEF40013.1| Upstream activation factor subunit UAF30, putative [Ricinus communis]	gi|359480440|ref|XM_003632414.1|	PREDICTED: Vitis vinifera upstream activation factor subunit spp27-like (LOC100852962), mRNA	sp|Q9FMT4|SNF12_ARATH	SWI/SNF complex component SNF12 homolog OS=Arabidopsis thaliana GN=At5g14170 PE=1 SV=1	SPCC285.17	COG5531	SWIB-domain-containing proteins implicated in chromatin remodeling	K15223	rcu:RCOM_0602170	upstream activation factor subunit UAF30	-	GO:0003677//DNA binding	-
CL10016.Contig1_All	580	2.8719	0	gi|145353314|ref|XP_001420963.1|	predicted protein [Ostreococcus lucimarinus CCE9901] >gi|145357449|ref|XP_001422931.1| predicted protein [Ostreococcus lucimarinus CCE9901] >gi|144581199|gb|ABO99256.1| predicted protein [Ostreococcus lucimarinus CCE9901] >gi|144583175|gb|ABP01290.1| predicted protein [Ostreococcus lucimarinus CCE9901]	--	--	sp|Q9SWG0|IVD_ARATH	Isovaleryl-CoA dehydrogenase, mitochondrial OS=Arabidopsis thaliana GN=IVD PE=1 SV=2	APE2158	COG1960	Acyl-CoA dehydrogenases	K00253	gmx:100794259	isovaleryl-CoA dehydrogenase [EC:1.3.8.4]	GO:0055114//oxidation-reduction process	GO:0003995//acyl-CoA dehydrogenase activity;GO:0050660//flavin adenine dinucleotide binding	-
CL10017.Contig1_All	1341	53.1016	57.3875	gi|255571151|ref|XP_002526526.1|	carrier, putative [Ricinus communis] >gi|223534201|gb|EEF35917.1| carrier, putative [Ricinus communis]	gi|147827589|emb|AM477975.2|	Vitis vinifera contig VV78X124534.8, whole genome shotgun sequence	sp|Q9LVM5|TTHL_ARATH	Uric acid degradation bifunctional protein TTL OS=Arabidopsis thaliana GN=TTL PE=1 SV=1	STM1097	COG2351	Transthyretin-like protein	K13484	rcu:RCOM_0659660	5-hydroxyisourate hydrolase / 2-oxo-4-hydroxy-4-carboxy-5-ureidoimidazoline decarboxylase [EC:3.5.2.17 4.1.1.-]	GO:0006810//transport;GO:0006144//purine nucleobase metabolic process;GO:0050794//regulation of cellular process;GO:0007154//cell communication;GO:0016043//cellular component organization;GO:0051716//cellular response to stimulus	GO:0033971//hydroxyisourate hydrolase activity	GO:0044444//cytoplasmic part
CL10017.Contig2_All	681	2.9046	2.3348	gi|255571151|ref|XP_002526526.1|	carrier, putative [Ricinus communis] >gi|223534201|gb|EEF35917.1| carrier, putative [Ricinus communis]	gi|147827589|emb|AM477975.2|	Vitis vinifera contig VV78X124534.8, whole genome shotgun sequence	sp|Q9LVM5|TTHL_ARATH	Uric acid degradation bifunctional protein TTL OS=Arabidopsis thaliana GN=TTL PE=1 SV=1	STM1097	COG2351	Transthyretin-like protein	K13484	rcu:RCOM_0659660	5-hydroxyisourate hydrolase / 2-oxo-4-hydroxy-4-carboxy-5-ureidoimidazoline decarboxylase [EC:3.5.2.17 4.1.1.-]	GO:0006810//transport;GO:0006144//purine nucleobase metabolic process;GO:0050794//regulation of cellular process;GO:0007154//cell communication;GO:0016043//cellular component organization;GO:0051716//cellular response to stimulus	GO:0033971//hydroxyisourate hydrolase activity	GO:0044444//cytoplasmic part
CL10017.Contig3_All	810	7.7116	10.8618	gi|255571151|ref|XP_002526526.1|	carrier, putative [Ricinus communis] >gi|223534201|gb|EEF35917.1| carrier, putative [Ricinus communis]	gi|147827589|emb|AM477975.2|	Vitis vinifera contig VV78X124534.8, whole genome shotgun sequence	sp|Q9LVM5|TTHL_ARATH	Uric acid degradation bifunctional protein TTL OS=Arabidopsis thaliana GN=TTL PE=1 SV=1	STM1097	COG2351	Transthyretin-like protein	K13484	rcu:RCOM_0659660	5-hydroxyisourate hydrolase / 2-oxo-4-hydroxy-4-carboxy-5-ureidoimidazoline decarboxylase [EC:3.5.2.17 4.1.1.-]	GO:0006810//transport;GO:0006144//purine nucleobase metabolic process;GO:0050794//regulation of cellular process;GO:0007154//cell communication;GO:0016043//cellular component organization;GO:0051716//cellular response to stimulus	GO:0033971//hydroxyisourate hydrolase activity	GO:0044444//cytoplasmic part
CL10018.Contig1_All	555	0	2.6739	gi|326498909|dbj|BAK02440.1|	predicted protein [Hordeum vulgare subsp. vulgare]	--	--	--	--	RSc0775	COG0376	Catalase (peroxidase I)	K03782	zma:100382662	catalase-peroxidase [EC:1.11.1.21]	-	GO:0016491//oxidoreductase activity	-
CL10018.Contig2_All	438	2.8522	0.242	gi|326498909|dbj|BAK02440.1|	predicted protein [Hordeum vulgare subsp. vulgare]	--	--	sp|Q7XZP5|APX5_ARATH	L-ascorbate peroxidase 5, peroxisomal OS=Arabidopsis thaliana GN=APX5 PE=2 SV=2	CC3043	COG0376	Catalase (peroxidase I)	K03782	zma:100382662	catalase-peroxidase [EC:1.11.1.21]	-	-	-
CL10019.Contig1_All	691	18.23	14.7266	gi|296085325|emb|CBI29057.3|	unnamed protein product [Vitis vinifera]	gi|460414788|ref|XM_004252697.1|	PREDICTED: Solanum lycopersicum uncharacterized LOC101258048 (LOC101258048), mRNA	--	--	--	--	--	--	--	--	-	-	-
CL1002.Contig1_All	1942	0.5897	0.4913	gi|255544706|ref|XP_002513414.1|	conserved hypothetical protein [Ricinus communis] >gi|223547322|gb|EEF48817.1| conserved hypothetical protein [Ricinus communis]	gi|470116049|ref|XM_004294151.1|	PREDICTED: Fragaria vesca subsp. vesca uncharacterized LOC101301759 (LOC101301759), mRNA	--	--	--	--	--	--	--	--	GO:0008152//metabolic process	GO:0003824//catalytic activity	-
CL1002.Contig2_All	1765	1.2977	1.021	gi|255544706|ref|XP_002513414.1|	conserved hypothetical protein [Ricinus communis] >gi|223547322|gb|EEF48817.1| conserved hypothetical protein [Ricinus communis]	gi|470116049|ref|XM_004294151.1|	PREDICTED: Fragaria vesca subsp. vesca uncharacterized LOC101301759 (LOC101301759), mRNA	--	--	--	--	--	--	--	--	GO:0008152//metabolic process	GO:0003824//catalytic activity	-
CL1002.Contig3_All	417	0.749	1.271	gi|356556958|ref|XP_003546786.1|	PREDICTED: uncharacterized protein LOC100783035 [Glycine max]	gi|449453787|ref|XM_004144590.1|	PREDICTED: Cucumis sativus uncharacterized LOC101217211 (LOC101217211), mRNA >gi|449504215|ref|XM_004162238.1| PREDICTED: Cucumis sativus uncharacterized LOC101225003 (LOC101225003), mRNA	--	--	--	--	--	--	--	--	GO:0008152//metabolic process	GO:0003824//catalytic activity	-
CL1002.Contig4_All	1113	0.1871	0.2857	gi|255544706|ref|XP_002513414.1|	conserved hypothetical protein [Ricinus communis] >gi|223547322|gb|EEF48817.1| conserved hypothetical protein [Ricinus communis]	gi|470116049|ref|XM_004294151.1|	PREDICTED: Fragaria vesca subsp. vesca uncharacterized LOC101301759 (LOC101301759), mRNA	--	--	--	--	--	--	--	--	GO:0008152//metabolic process	GO:0003824//catalytic activity	-
CL10020.Contig1_All	642	3.081	4.1278	--	--	--	--	--	--	--	--	--	--	--	--	-	-	-
CL10020.Contig2_All	294	1.0623	2.1633	--	--	--	--	--	--	--	--	--	--	--	--	-	-	-
CL10021.Contig1_All	402	0	3.4279	--	--	--	--	--	--	--	--	--	--	--	--	-	-	-
CL10021.Contig2_All	470	0	2.9319	--	--	--	--	--	--	--	--	--	--	--	--	-	-	-
CL10022.Contig1_All	468	18.0185	7.2479	gi|255562468|ref|XP_002522240.1|	conserved hypothetical protein [Ricinus communis] >gi|223538493|gb|EEF40098.1| conserved hypothetical protein [Ricinus communis]	gi|359806945|ref|NM_001254397.1|	Glycine max uncharacterized LOC100807366 (LOC100807366), mRNA	--	--	--	--	--	--	--	--	-	-	-
CL10023.Contig1_All	300	2.0821	3.18	gi|255537233|ref|XP_002509683.1|	conserved hypothetical protein [Ricinus communis] >gi|223549582|gb|EEF51070.1| conserved hypothetical protein [Ricinus communis]	gi|255537232|ref|XM_002509637.1|	Ricinus communis conserved hypothetical protein, mRNA	--	--	--	--	--	--	--	--	-	-	-
CL10023.Contig2_All	334	0.3117	1.5868	gi|255537233|ref|XP_002509683.1|	conserved hypothetical protein [Ricinus communis] >gi|223549582|gb|EEF51070.1| conserved hypothetical protein [Ricinus communis]	gi|255537232|ref|XM_002509637.1|	Ricinus communis conserved hypothetical protein, mRNA	--	--	--	--	--	--	--	--	-	-	-
CL10024.Contig1_All	488	2.1333	2.8238	gi|255558744|ref|XP_002520396.1|	Serine/threonine-protein kinase PBS1, putative [Ricinus communis] >gi|223540443|gb|EEF42012.1| Serine/threonine-protein kinase PBS1, putative [Ricinus communis]	gi|123713620|emb|AM443618.1|	Vitis vinifera, whole genome shotgun sequence, contig VV78X082799.9, clone ENTAV 115	sp|Q9LFP7|Y5158_ARATH	Probable receptor-like protein kinase At5g15080 OS=Arabidopsis thaliana GN=At5g15080 PE=1 SV=1	--	--	--	K13430	sbi:SORBI_04g020990	serine/threonine-protein kinase PBS1 [EC:2.7.11.1]	GO:0006468//protein phosphorylation	GO:0005524//ATP binding;GO:0004674//protein serine/threonine kinase activity	GO:0005886//plasma membrane
CL10024.Contig2_All	694	2.8502	0	gi|255558744|ref|XP_002520396.1|	Serine/threonine-protein kinase PBS1, putative [Ricinus communis] >gi|223540443|gb|EEF42012.1| Serine/threonine-protein kinase PBS1, putative [Ricinus communis]	gi|225446642|ref|XM_002281130.1|	PREDICTED: Vitis vinifera serine/threonine-protein kinase PBS1-like, transcript variant 1 (LOC100252390), mRNA	sp|Q8RWW0|ALE2_ARATH	Receptor-like serine/threonine-protein kinase ALE2 OS=Arabidopsis thaliana GN=ALE2 PE=1 SV=1	BS_yloP_1	COG0515	Serine/threonine protein kinase	K04733	smo:SELMODRAFT_33807	interleukin-1 receptor-associated kinase 4 [EC:2.7.11.1]	GO:0006468//protein phosphorylation	GO:0004713//protein tyrosine kinase activity;GO:0005524//ATP binding;GO:0004674//protein serine/threonine kinase activity	GO:0005886//plasma membrane
CL10024.Contig3_All	637	2.2881	7.1555	gi|255558744|ref|XP_002520396.1|	Serine/threonine-protein kinase PBS1, putative [Ricinus communis] >gi|223540443|gb|EEF42012.1| Serine/threonine-protein kinase PBS1, putative [Ricinus communis]	gi|225446642|ref|XM_002281130.1|	PREDICTED: Vitis vinifera serine/threonine-protein kinase PBS1-like, transcript variant 1 (LOC100252390), mRNA	sp|Q8RWW0|ALE2_ARATH	Receptor-like serine/threonine-protein kinase ALE2 OS=Arabidopsis thaliana GN=ALE2 PE=1 SV=1	BS_yloP_1	COG0515	Serine/threonine protein kinase	K13430	zma:100283091	serine/threonine-protein kinase PBS1 [EC:2.7.11.1]	GO:0006468//protein phosphorylation	GO:0004713//protein tyrosine kinase activity;GO:0005524//ATP binding;GO:0004674//protein serine/threonine kinase activity	GO:0005886//plasma membrane
CL10024.Contig4_All	615	0.3386	0	gi|255558744|ref|XP_002520396.1|	Serine/threonine-protein kinase PBS1, putative [Ricinus communis] >gi|223540443|gb|EEF42012.1| Serine/threonine-protein kinase PBS1, putative [Ricinus communis]	gi|225446642|ref|XM_002281130.1|	PREDICTED: Vitis vinifera serine/threonine-protein kinase PBS1-like, transcript variant 1 (LOC100252390), mRNA	sp|Q8RWW0|ALE2_ARATH	Receptor-like serine/threonine-protein kinase ALE2 OS=Arabidopsis thaliana GN=ALE2 PE=1 SV=1	BS_yloP_1	COG0515	Serine/threonine protein kinase	K13430	sbi:SORBI_04g020990	serine/threonine-protein kinase PBS1 [EC:2.7.11.1]	GO:0006468//protein phosphorylation	GO:0004713//protein tyrosine kinase activity;GO:0005524//ATP binding;GO:0004674//protein serine/threonine kinase activity	GO:0005886//plasma membrane
CL10025.Contig1_All	482	7.1277	0.8797	gi|255581976|ref|XP_002531786.1|	nutrient reservoir, putative [Ricinus communis] >gi|223528579|gb|EEF30600.1| nutrient reservoir, putative [Ricinus communis]	gi|255581975|ref|XM_002531740.1|	Ricinus communis nutrient reservoir, putative, mRNA	sp|Q9S740|AGP19_ARATH	Lysine-rich arabinogalactan protein 19 OS=Arabidopsis thaliana GN=AGP19 PE=2 SV=2	YPO2725	COG3501	Uncharacterized protein conserved in bacteria	K01115	vcn:VOLCADRAFT_99471	phospholipase D [EC:3.1.4.4]	-	-	-
CL10025.Contig2_All	641	0	0.1654	gi|255581976|ref|XP_002531786.1|	nutrient reservoir, putative [Ricinus communis] >gi|223528579|gb|EEF30600.1| nutrient reservoir, putative [Ricinus communis]	gi|255581975|ref|XM_002531740.1|	Ricinus communis nutrient reservoir, putative, mRNA	sp|Q9S740|AGP19_ARATH	Lysine-rich arabinogalactan protein 19 OS=Arabidopsis thaliana GN=AGP19 PE=2 SV=2	YPO2725	COG3501	Uncharacterized protein conserved in bacteria	K01051	gmx:100776781	pectinesterase [EC:3.1.1.11]	-	-	GO:0016020//membrane
CL10026.Contig1_All	297	1.7526	0.7138	gi|255542014|ref|XP_002512071.1|	protein with unknown function [Ricinus communis] >gi|223549251|gb|EEF50740.1| protein with unknown function [Ricinus communis]	--	--	sp|Q9S7I6|RPK2_ARATH	LRR receptor-like serine/threonine-protein kinase RPK2 OS=Arabidopsis thaliana GN=RPK2 PE=1 SV=1	--	--	--	--	--	--	GO:0008152//metabolic process	GO:0016301//kinase activity	-
CL10026.Contig2_All	259	6.0294	7.7761	gi|255542014|ref|XP_002512071.1|	protein with unknown function [Ricinus communis] >gi|223549251|gb|EEF50740.1| protein with unknown function [Ricinus communis]	gi|255542013|ref|XM_002512025.1|	Ricinus communis protein with unknown function, mRNA	sp|Q9S7I6|RPK2_ARATH	LRR receptor-like serine/threonine-protein kinase RPK2 OS=Arabidopsis thaliana GN=RPK2 PE=1 SV=1	--	--	--	K13428	ath:AT5G20480	LRR receptor-like serine/threonine-protein kinase EFR [EC:2.7.11.1]	GO:0031348//negative regulation of defense response;GO:0006499//N-terminal protein myristoylation;GO:0009611//response to wounding;GO:0048653//anther development;GO:0009867//jasmonic acid mediated signaling pathway;GO:0009862//systemic acquired resistance, salicylic acid mediated signaling pathway;GO:0009414//response to water deprivation;GO:0010363//regulation of plant-type hypersensitive respon…	GO:0004674//protein serine/threonine kinase activity;GO:0005524//ATP binding	GO:0016021//integral to membrane;GO:0005777//peroxisome;GO:0005886//plasma membrane
CL10027.Contig1_All	675	2.005	14.6046	gi|118483883|gb|ABK93832.1|	unknown [Populus trichocarpa]	gi|449503150|ref|XM_004161811.1|	PREDICTED: Cucumis sativus 50S ribosomal protein L35, chloroplastic-like (LOC101206791), mRNA	sp|P23326|RK35_SPIOL	50S ribosomal protein L35, chloroplastic OS=Spinacia oleracea GN=RPL35 PE=1 SV=1	asr3427	COG0291	Ribosomal protein L35	--	--	--	GO:0006412//translation;GO:0006098//pentose-phosphate shunt	GO:0003735//structural constituent of ribosome	GO:0005840//ribosome;GO:0009507//chloroplast
CL10027.Contig2_All	779	12.2951	2.4493	gi|118483883|gb|ABK93832.1|	unknown [Populus trichocarpa]	gi|449503150|ref|XM_004161811.1|	PREDICTED: Cucumis sativus 50S ribosomal protein L35, chloroplastic-like (LOC101206791), mRNA	sp|P23326|RK35_SPIOL	50S ribosomal protein L35, chloroplastic OS=Spinacia oleracea GN=RPL35 PE=1 SV=1	asr3427	COG0291	Ribosomal protein L35	--	--	--	GO:0006412//translation;GO:0006098//pentose-phosphate shunt	GO:0003735//structural constituent of ribosome	GO:0005840//ribosome;GO:0009507//chloroplast
CL10027.Contig3_All	756	0.5508	1.6826	gi|118483883|gb|ABK93832.1|	unknown [Populus trichocarpa]	gi|449503150|ref|XM_004161811.1|	PREDICTED: Cucumis sativus 50S ribosomal protein L35, chloroplastic-like (LOC101206791), mRNA	sp|P23326|RK35_SPIOL	50S ribosomal protein L35, chloroplastic OS=Spinacia oleracea GN=RPL35 PE=1 SV=1	asr3427	COG0291	Ribosomal protein L35	--	--	--	GO:0006412//translation;GO:0006098//pentose-phosphate shunt	GO:0003735//structural constituent of ribosome	GO:0005840//ribosome;GO:0009507//chloroplast
CL10028.Contig1_All	253	4.9379	1.6759	--	--	--	--	--	--	--	--	--	--	--	--	-	-	-
CL10028.Contig2_All	264	0.3943	0	--	--	--	--	--	--	--	--	--	--	--	--	-	-	-
CL10029.Contig1_All	281	2.9639	6.0356	gi|224085790|ref|XP_002307697.1|	predicted protein [Populus trichocarpa] >gi|222857146|gb|EEE94693.1| predicted protein [Populus trichocarpa]	gi|111186036|gb|AC183777.9|	Medicago truncatula clone mth2-67d13, complete sequence	sp|Q9FIG9|ARC6_ARATH	Protein ACCUMULATION AND REPLICATION OF CHLOROPLASTS 6, chloroplastic OS=Arabidopsis thaliana GN=ARC6 PE=1 SV=1	--	--	--	--	--	--	-	-	-
CL1003.Contig1_All	1433	1.3803	0.9616	gi|255572955|ref|XP_002527408.1|	conserved hypothetical protein [Ricinus communis] >gi|223533218|gb|EEF34974.1| conserved hypothetical protein [Ricinus communis]	gi|225442265|ref|XM_002275667.1|	PREDICTED: Vitis vinifera uncharacterized LOC100249711 (LOC100249711), mRNA	--	--	--	--	--	--	--	--	GO:0007623//circadian rhythm	-	-
CL1003.Contig2_All	1531	2.856	4.3619	gi|255572955|ref|XP_002527408.1|	conserved hypothetical protein [Ricinus communis] >gi|223533218|gb|EEF34974.1| conserved hypothetical protein [Ricinus communis]	gi|225442265|ref|XM_002275667.1|	PREDICTED: Vitis vinifera uncharacterized LOC100249711 (LOC100249711), mRNA	--	--	--	--	--	--	--	--	GO:0007623//circadian rhythm	-	-
CL1003.Contig3_All	582	16.4568	6.3746	gi|255572955|ref|XP_002527408.1|	conserved hypothetical protein [Ricinus communis] >gi|223533218|gb|EEF34974.1| conserved hypothetical protein [Ricinus communis]	gi|460219874|gb|GABL01044839.1|	TSA: Camelina sativa comp52215_c1_seq1 transcribed RNA sequence	--	--	--	--	--	--	--	--	-	-	-
CL1003.Contig4_All	1622	0.3851	2.9408	gi|255572955|ref|XP_002527408.1|	conserved hypothetical protein [Ricinus communis] >gi|223533218|gb|EEF34974.1| conserved hypothetical protein [Ricinus communis]	gi|225442265|ref|XM_002275667.1|	PREDICTED: Vitis vinifera uncharacterized LOC100249711 (LOC100249711), mRNA	--	--	--	--	--	--	--	--	GO:0007623//circadian rhythm	-	-
CL10030.Contig1_All	400	0.7808	1.325	gi|449460203|ref|XP_004147835.1|	PREDICTED: DNA-directed RNA polymerase I subunit rpa43-like [Cucumis sativus] >gi|449476884|ref|XP_004154864.1| PREDICTED: DNA-directed RNA polymerase I subunit rpa43-like [Cucumis sativus]	gi|470107572|ref|XM_004290071.1|	PREDICTED: Fragaria vesca subsp. vesca uncharacterized LOC101292651 (LOC101292651), mRNA	--	--	--	--	--	--	--	--	GO:0006626//protein targeting to mitochondrion	-	GO:0005634//nucleus
CL10030.Contig2_All	752	3.1841	5.7793	gi|255538890|ref|XP_002510510.1|	conserved hypothetical protein [Ricinus communis] >gi|223551211|gb|EEF52697.1| conserved hypothetical protein [Ricinus communis]	gi|147790036|emb|AM433737.2|	Vitis vinifera contig VV78X101456.3, whole genome shotgun sequence	--	--	--	--	--	--	--	--	GO:0006626//protein targeting to mitochondrion;GO:0006351//transcription, DNA-dependent	GO:0003899//DNA-directed RNA polymerase activity	GO:0005634//nucleus
CL10030.Contig3_All	455	41.6428	11.6485	gi|255538890|ref|XP_002510510.1|	conserved hypothetical protein [Ricinus communis] >gi|223551211|gb|EEF52697.1| conserved hypothetical protein [Ricinus communis]	gi|359492212|ref|XM_002277337.2|	PREDICTED: Vitis vinifera uncharacterized LOC100264366 (LOC100264366), mRNA	--	--	--	--	--	--	--	--	GO:0006626//protein targeting to mitochondrion	-	GO:0005634//nucleus
CL10031.Contig1_All	942	9.3939	13.8409	gi|255571176|ref|XP_002526538.1|	Photosystem II reaction center W protein, putative [Ricinus communis] >gi|223534099|gb|EEF35816.1| Photosystem II reaction center W protein, putative [Ricinus communis]	gi|359480319|ref|XM_002271630.2|	PREDICTED: Vitis vinifera photosystem II reaction center PSB28 protein, chloroplastic-like (LOC100260011), mRNA	sp|Q0JG75|PSB28_ORYSJ	Photosystem II reaction center PSB28 protein, chloroplastic OS=Oryza sativa subsp. japonica GN=PSB28 PE=2 SV=2	--	--	--	K08903	rcu:RCOM_0542030	photosystem II 13kDa protein	GO:0015979//photosynthesis	-	GO:0009570//chloroplast stroma;GO:0009535//chloroplast thylakoid membrane;GO:0009654//oxygen evolving complex
CL10032.Contig1_All	958	4.6729	0.2213	gi|325977001|gb|ADZ48235.1|	multidrug/pheromone exporter protein [Hevea brasiliensis]	gi|325977000|gb|HQ917533.1|	Hevea brasiliensis isolate Reyan 7-33-97 multidrug/pheromone exporter protein mRNA, complete cds	sp|Q9LHD1|AB15B_ARATH	ABC transporter B family member 15 OS=Arabidopsis thaliana GN=ABCB15 PE=1 SV=1	SPCC663.03	COG1132	ABC-type multidrug transport system, ATPase and permease components	K05658	vvi:100854950	ATP-binding cassette, subfamily B (MDR/TAP), member 1	GO:0010048//vernalization response;GO:0010541//acropetal auxin transport;GO:0043481//anthocyanin accumulation in tissues in response to UV light;GO:0010540//basipetal auxin transport;GO:0010315//auxin efflux;GO:0055085//transmembrane transport;GO:0006200//ATP catabolic process;GO:0048440//carpel development	GO:0010329//auxin efflux transmembrane transporter activity;GO:0008559//xenobiotic-transporting ATPase activity;GO:0005524//ATP binding	GO:0016021//integral to membrane;GO:0005886//plasma membrane
CL10032.Contig2_All	2124	0.5882	2.8946	gi|325977001|gb|ADZ48235.1|	multidrug/pheromone exporter protein [Hevea brasiliensis]	gi|325977000|gb|HQ917533.1|	Hevea brasiliensis isolate Reyan 7-33-97 multidrug/pheromone exporter protein mRNA, complete cds	sp|Q9LHD1|AB15B_ARATH	ABC transporter B family member 15 OS=Arabidopsis thaliana GN=ABCB15 PE=1 SV=1	SPCC663.03	COG1132	ABC-type multidrug transport system, ATPase and permease components	K05658	pop:POPTR_258774	ATP-binding cassette, subfamily B (MDR/TAP), member 1	GO:0010048//vernalization response;GO:0010541//acropetal auxin transport;GO:0043481//anthocyanin accumulation in tissues in response to UV light;GO:0010540//basipetal auxin transport;GO:0010315//auxin efflux;GO:0055085//transmembrane transport;GO:0006200//ATP catabolic process;GO:0048440//carpel development	GO:0010329//auxin efflux transmembrane transporter activity;GO:0008559//xenobiotic-transporting ATPase activity;GO:0005524//ATP binding	GO:0016021//integral to membrane;GO:0005886//plasma membrane
CL10033.Contig1_All	211	4.4406	4.5214	gi|255539989|ref|XP_002511059.1|	respiratory burst oxidase, putative [Ricinus communis] >gi|223550174|gb|EEF51661.1| respiratory burst oxidase, putative [Ricinus communis]	gi|157365036|gb|AC210385.1|	Populus trichocarpa clone POP037-E20, complete sequence	sp|Q2HXK9|RBOHD_SOLTU	Respiratory burst oxidase homolog protein D OS=Solanum tuberosum GN=RBOHD PE=1 SV=2	--	--	--	K13447	rcu:RCOM_1502990	respiratory burst oxidase [EC:1.6.3.- 1.11.1.-]	GO:0010053//root epidermal cell differentiation;GO:0009060//aerobic respiration;GO:0033198//response to ATP	GO:0016174//NAD(P)H oxidase activity;GO:0005509//calcium ion binding;GO:0004601//peroxidase activity	GO:0005773//vacuole;GO:0022626//cytosolic ribosome;GO:0005887//integral to plasma membrane
CL10033.Contig2_All	812	6.7952	18.9287	gi|255539989|ref|XP_002511059.1|	respiratory burst oxidase, putative [Ricinus communis] >gi|223550174|gb|EEF51661.1| respiratory burst oxidase, putative [Ricinus communis]	gi|157365036|gb|AC210385.1|	Populus trichocarpa clone POP037-E20, complete sequence	sp|Q2HXL0|RBOHC_SOLTU	Respiratory burst oxidase homolog protein C OS=Solanum tuberosum GN=RBOHC PE=1 SV=2	--	--	--	K13447	rcu:RCOM_1502990	respiratory burst oxidase [EC:1.6.3.- 1.11.1.-]	GO:0010053//root epidermal cell differentiation;GO:0009408//response to heat;GO:0009060//aerobic respiration;GO:0043069//negative regulation of programmed cell death;GO:0050832//defense response to fungus;GO:0033198//response to ATP	GO:0016174//NAD(P)H oxidase activity;GO:0005509//calcium ion binding;GO:0004601//peroxidase activity	GO:0005773//vacuole;GO:0022626//cytosolic ribosome;GO:0005887//integral to plasma membrane
CL10033.Contig3_All	3301	68.3113	24.0196	gi|255539989|ref|XP_002511059.1|	respiratory burst oxidase, putative [Ricinus communis] >gi|223550174|gb|EEF51661.1| respiratory burst oxidase, putative [Ricinus communis]	gi|371767604|gb|JN813534.1|	Phaseolus vulgaris NADPH oxidase (RbohC) mRNA, partial cds	sp|Q2HXL0|RBOHC_SOLTU	Respiratory burst oxidase homolog protein C OS=Solanum tuberosum GN=RBOHC PE=1 SV=2	--	--	--	K13447	rcu:RCOM_1502990	respiratory burst oxidase [EC:1.6.3.- 1.11.1.-]	GO:0010053//root epidermal cell differentiation;GO:0009408//response to heat;GO:0009060//aerobic respiration;GO:0043069//negative regulation of programmed cell death;GO:0050832//defense response to fungus;GO:0033198//response to ATP	GO:0016174//NAD(P)H oxidase activity;GO:0005509//calcium ion binding;GO:0004601//peroxidase activity	GO:0005773//vacuole;GO:0022626//cytosolic ribosome;GO:0005887//integral to plasma membrane
CL10034.Contig1_All	1814	7.0017	3.2139	gi|255569877|ref|XP_002525902.1|	l-lactate dehydrogenase, putative [Ricinus communis] >gi|223534816|gb|EEF36506.1| l-lactate dehydrogenase, putative [Ricinus communis]	gi|225427016|ref|XM_002271215.1|	PREDICTED: Vitis vinifera L-lactate dehydrogenase A-like (LOC100250615), mRNA	sp|P22989|LDHB_HORVU	L-lactate dehydrogenase B (Fragment) OS=Hordeum vulgare PE=1 SV=1	CAC0267	COG0039	Malate/lactate dehydrogenases	K00016	rcu:RCOM_0540790	L-lactate dehydrogenase [EC:1.1.1.27]	GO:0044262//cellular carbohydrate metabolic process;GO:0009737//response to abscisic acid stimulus;GO:0006096//glycolysis;GO:0009651//response to salt stress;GO:0055114//oxidation-reduction process	GO:0004459//L-lactate dehydrogenase activity;GO:0000166//nucleotide binding	GO:0005737//cytoplasm;GO:0005886//plasma membrane
CL10034.Contig2_All	1694	15.3026	10.7002	gi|255569877|ref|XP_002525902.1|	l-lactate dehydrogenase, putative [Ricinus communis] >gi|223534816|gb|EEF36506.1| l-lactate dehydrogenase, putative [Ricinus communis]	gi|225427016|ref|XM_002271215.1|	PREDICTED: Vitis vinifera L-lactate dehydrogenase A-like (LOC100250615), mRNA	sp|P22989|LDHB_HORVU	L-lactate dehydrogenase B (Fragment) OS=Hordeum vulgare PE=1 SV=1	CAC0267	COG0039	Malate/lactate dehydrogenases	K00016	rcu:RCOM_0540790	L-lactate dehydrogenase [EC:1.1.1.27]	GO:0044262//cellular carbohydrate metabolic process;GO:0009737//response to abscisic acid stimulus;GO:0006096//glycolysis;GO:0009651//response to salt stress;GO:0055114//oxidation-reduction process	GO:0004459//L-lactate dehydrogenase activity;GO:0000166//nucleotide binding	GO:0005737//cytoplasm;GO:0005886//plasma membrane
CL10035.Contig1_All	2280	10.502	24.1292	gi|147770644|emb|CAN73410.1|	hypothetical protein VITISV_024375 [Vitis vinifera]	gi|359481726|ref|XM_002272650.2|	PREDICTED: Vitis vinifera uncharacterized LOC100266680 (LOC100266680), mRNA	sp|Q9LZM8|BLH9_ARATH	BEL1-like homeodomain protein 9 OS=Arabidopsis thaliana GN=BLH9 PE=1 SV=1	--	--	--	--	--	--	GO:0010076//maintenance of floral meristem identity;GO:0016246//RNA interference;GO:0048645//organ formation;GO:0070918//production of small RNA involved in gene silencing by RNA;GO:0010154//fruit development;GO:0048457//floral whorl morphogenesis;GO:0010077//maintenance of inflorescence meristem identity;GO:0006342//chromatin silencing;GO:0010051//xylem and phloem pattern formation;GO:0010228//v…	GO:0005515//protein binding;GO:0043565//sequence-specific DNA binding;GO:0003700//sequence-specific DNA binding transcription factor activity	GO:0005829//cytosol;GO:0005634//nucleus
CL10035.Contig2_All	3011	6.0507	10.0685	gi|147770644|emb|CAN73410.1|	hypothetical protein VITISV_024375 [Vitis vinifera]	gi|359481726|ref|XM_002272650.2|	PREDICTED: Vitis vinifera uncharacterized LOC100266680 (LOC100266680), mRNA	sp|Q9LZM8|BLH9_ARATH	BEL1-like homeodomain protein 9 OS=Arabidopsis thaliana GN=BLH9 PE=1 SV=1	--	--	--	--	--	--	GO:0048438//floral whorl development;GO:0035194//posttranscriptional gene silencing by RNA;GO:0045892//negative regulation of transcription, DNA-dependent;GO:0050896//response to stimulus;GO:0003002//regionalization;GO:0048367//shoot system development;GO:0010074//maintenance of meristem identity;GO:0009887//organ morphogenesis;GO:0048646//anatomical structure formation involved in morphogenesis;…	GO:0043565//sequence-specific DNA binding;GO:0003700//sequence-specific DNA binding transcription factor activity	GO:0005634//nucleus
CL10035.Contig3_All	2939	7.9701	9.4135	gi|147770644|emb|CAN73410.1|	hypothetical protein VITISV_024375 [Vitis vinifera]	gi|359481726|ref|XM_002272650.2|	PREDICTED: Vitis vinifera uncharacterized LOC100266680 (LOC100266680), mRNA	sp|Q9LZM8|BLH9_ARATH	BEL1-like homeodomain protein 9 OS=Arabidopsis thaliana GN=BLH9 PE=1 SV=1	--	--	--	--	--	--	GO:0048438//floral whorl development;GO:0035194//posttranscriptional gene silencing by RNA;GO:0045892//negative regulation of transcription, DNA-dependent;GO:0050896//response to stimulus;GO:0003002//regionalization;GO:0048367//shoot system development;GO:0010074//maintenance of meristem identity;GO:0009887//organ morphogenesis;GO:0048646//anatomical structure formation involved in morphogenesis;…	GO:0043565//sequence-specific DNA binding;GO:0003700//sequence-specific DNA binding transcription factor activity	GO:0005634//nucleus
CL10035.Contig4_All	210	3.966	3.0286	gi|147770644|emb|CAN73410.1|	hypothetical protein VITISV_024375 [Vitis vinifera]	gi|337730156|gb|JN127762.1|	Theobroma cacao clone TCC_BA003D04, complete sequence	--	--	--	--	--	--	--	--	-	-	-
CL10036.Contig1_All	284	0	1.8662	gi|298709918|emb|CBJ31643.1|	Sept3, septin GTPase [Ectocarpus siliculosus]	--	--	--	--	YLR314c	COG5019	Septin family protein	--	--	--	-	-	-
CL10036.Contig2_All	256	2.8467	0	gi|298709918|emb|CBJ31643.1|	Sept3, septin GTPase [Ectocarpus siliculosus]	--	--	--	--	YLR314c	COG5019	Septin family protein	--	--	--	-	-	-
CL10036.Contig3_All	316	0	2.3481	gi|298709918|emb|CBJ31643.1|	Sept3, septin GTPase [Ectocarpus siliculosus]	--	--	--	--	YLR314c	COG5019	Septin family protein	--	--	--	-	-	-
CL10037.Contig1_All	298	0.6987	2.49	--	--	gi|46326639|gb|AY486783.1|	Hevea brasiliensis clone gHbCIRT2649 microsatellite sequence	--	--	--	--	--	--	--	--	-	-	-
CL10038.Contig1_All	1331	3.598	2.5485	gi|224113515|ref|XP_002316517.1|	DNA glycosylase [Populus trichocarpa] >gi|222865557|gb|EEF02688.1| DNA glycosylase [Populus trichocarpa]	gi|224113514|ref|XM_002316481.1|	Populus trichocarpa DNA glycosylase (DNG902), mRNA	sp|Q8LK56|DME_ARATH	Transcriptional activator DEMETER OS=Arabidopsis thaliana GN=DME PE=1 SV=2	--	--	--	--	--	--	GO:0006284//base-excision repair;GO:0006349//regulation of gene expression by genetic imprinting;GO:0006306//DNA methylation;GO:0009793//embryo development ending in seed dormancy	GO:0004519//endonuclease activity;GO:0003906//DNA-(apurinic or apyrimidinic site) lyase activity;GO:0051539//4 iron, 4 sulfur cluster binding;GO:0019104//DNA N-glycosylase activity	GO:0043078//polar nucleus
CL10038.Contig2_All	3589	2.6977	3.4556	gi|255580114|ref|XP_002530889.1|	conserved hypothetical protein [Ricinus communis] >gi|223529542|gb|EEF31495.1| conserved hypothetical protein [Ricinus communis]	gi|224113514|ref|XM_002316481.1|	Populus trichocarpa DNA glycosylase (DNG902), mRNA	sp|Q8LK56|DME_ARATH	Transcriptional activator DEMETER OS=Arabidopsis thaliana GN=DME PE=1 SV=2	DR2438	COG0177	Predicted EndoIII-related endonuclease	K10773	ppp:PHYPADRAFT_173765	endonuclease III [EC:4.2.99.18]	GO:0006284//base-excision repair;GO:0006349//regulation of gene expression by genetic imprinting;GO:0006306//DNA methylation;GO:0009793//embryo development ending in seed dormancy	GO:0004519//endonuclease activity;GO:0003906//DNA-(apurinic or apyrimidinic site) lyase activity;GO:0051539//4 iron, 4 sulfur cluster binding;GO:0019104//DNA N-glycosylase activity	GO:0043078//polar nucleus
CL10038.Contig3_All	3001	9.1584	8.4066	gi|330370553|gb|AEC12446.1|	repressor of gene silencing 1 [Gossypium hirsutum]	gi|224068972|ref|XM_002326208.1|	Populus trichocarpa DNA glycosylase (DNG901), mRNA	sp|Q9SJQ6|ROS1_ARATH	Protein ROS1 OS=Arabidopsis thaliana GN=ROS1 PE=1 SV=2	DR2438	COG0177	Predicted EndoIII-related endonuclease	K10773	cme:CMD139C	endonuclease III [EC:4.2.99.18]	-	-	-
CL10038.Contig4_All	2720	11.5207	9.7817	gi|330370553|gb|AEC12446.1|	repressor of gene silencing 1 [Gossypium hirsutum]	gi|224068972|ref|XM_002326208.1|	Populus trichocarpa DNA glycosylase (DNG901), mRNA	sp|Q9SJQ6|ROS1_ARATH	Protein ROS1 OS=Arabidopsis thaliana GN=ROS1 PE=1 SV=2	DR2438	COG0177	Predicted EndoIII-related endonuclease	K10773	cme:CMD139C	endonuclease III [EC:4.2.99.18]	GO:0006281//DNA repair	GO:0003824//catalytic activity	-
CL10039.Contig1_All	835	57.9758	35.5452	gi|297740639|emb|CBI30821.3|	unnamed protein product [Vitis vinifera]	gi|359483827|ref|XM_002273730.2|	PREDICTED: Vitis vinifera coatomer subunit zeta-1-like, transcript variant 1 (LOC100260697), mRNA	sp|Q940S5|COPZ1_ARATH	Coatomer subunit zeta-1 OS=Arabidopsis thaliana GN=At1g60970 PE=2 SV=1	SPCC576.07	COG5541	Vesicle coat complex COPI, zeta subunit	K12399	gmx:100781795	AP-3 complex subunit sigma	GO:0006810//transport	-	-
CL10039.Contig2_All	796	22.1031	24.6359	gi|297740639|emb|CBI30821.3|	unnamed protein product [Vitis vinifera]	gi|359483827|ref|XM_002273730.2|	PREDICTED: Vitis vinifera coatomer subunit zeta-1-like, transcript variant 1 (LOC100260697), mRNA	sp|Q940S5|COPZ1_ARATH	Coatomer subunit zeta-1 OS=Arabidopsis thaliana GN=At1g60970 PE=2 SV=1	SPCC576.07	COG5541	Vesicle coat complex COPI, zeta subunit	K12399	pop:POPTR_719511	AP-3 complex subunit sigma	GO:0034976//response to endoplasmic reticulum stress;GO:0006457//protein folding;GO:0009408//response to heat;GO:0006886//intracellular protein transport;GO:0045893//positive regulation of transcription, DNA-dependent;GO:0009644//response to high light intensity;GO:0042542//response to hydrogen peroxide	-	GO:0030125//clathrin vesicle coat
CL1004.Contig1_All	2064	0.1513	0.2054	gi|255567576|ref|XP_002524767.1|	Gibberellin receptor GID1, putative [Ricinus communis] >gi|223535951|gb|EEF37610.1| Gibberellin receptor GID1, putative [Ricinus communis]	gi|256782829|gb|AC182665.2|	Populus trichocarpa clone Pop1-18D20, complete sequence	sp|Q9LYC1|GID1B_ARATH	Gibberellin receptor GID1B OS=Arabidopsis thaliana GN=GID1B PE=1 SV=1	AF1716	COG0657	Esterase/lipase	K14493	rcu:RCOM_0646940	gibberellin receptor GID1 [EC:3.-.-.-]	GO:0008152//metabolic process	GO:0016787//hydrolase activity	-
CL1004.Contig2_All	2133	42.0723	20.7231	gi|224068739|ref|XP_002302813.1|	predicted protein [Populus trichocarpa] >gi|222844539|gb|EEE82086.1| predicted protein [Populus trichocarpa]	gi|256782829|gb|AC182665.2|	Populus trichocarpa clone Pop1-18D20, complete sequence	sp|Q9LYC1|GID1B_ARATH	Gibberellin receptor GID1B OS=Arabidopsis thaliana GN=GID1B PE=1 SV=1	AF1716	COG0657	Esterase/lipase	K14493	pop:POPTR_552633	gibberellin receptor GID1 [EC:3.-.-.-]	GO:0008152//metabolic process	GO:0016787//hydrolase activity	-
CL1004.Contig3_All	2066	16.5281	10.4154	gi|255567576|ref|XP_002524767.1|	Gibberellin receptor GID1, putative [Ricinus communis] >gi|223535951|gb|EEF37610.1| Gibberellin receptor GID1, putative [Ricinus communis]	gi|256782829|gb|AC182665.2|	Populus trichocarpa clone Pop1-18D20, complete sequence	sp|Q9LYC1|GID1B_ARATH	Gibberellin receptor GID1B OS=Arabidopsis thaliana GN=GID1B PE=1 SV=1	AF1716	COG0657	Esterase/lipase	K14493	rcu:RCOM_0646940	gibberellin receptor GID1 [EC:3.-.-.-]	GO:0008152//metabolic process	GO:0016787//hydrolase activity	-
CL1004.Contig4_All	1891	29.2887	74.5538	gi|255542494|ref|XP_002512310.1|	Gibberellin receptor GID1, putative [Ricinus communis] >gi|223548271|gb|EEF49762.1| Gibberellin receptor GID1, putative [Ricinus communis]	gi|225346676|gb|FJ790129.1|	Gossypium hirsutum GID1-5 mRNA, complete cds	sp|Q940G6|GID1C_ARATH	Gibberellin receptor GID1C OS=Arabidopsis thaliana GN=GID1C PE=1 SV=1	SSO2521	COG0657	Esterase/lipase	K14493	rcu:RCOM_1429770	gibberellin receptor GID1 [EC:3.-.-.-]	GO:0008152//metabolic process	GO:0016787//hydrolase activity	-
CL10040.Contig1_All	437	6.9087	2.9108	gi|255539695|ref|XP_002510912.1|	FK506-binding protein, putative [Ricinus communis] >gi|223550027|gb|EEF51514.1| FK506-binding protein, putative [Ricinus communis]	gi|160959077|emb|CU227239.1|	Populus EST from severe drought-stressed leaves	sp|Q93ZG9|FKB53_ARATH	Peptidyl-prolyl cis-trans isomerase FKBP53 OS=Arabidopsis thaliana GN=FKBP53 PE=1 SV=1	--	--	--	K14826	rcu:RCOM_1499110	FK506-binding nuclear protein [EC:5.2.1.8]	GO:0001510//RNA methylation;GO:0034976//response to endoplasmic reticulum stress;GO:0006457//protein folding;GO:0006334//nucleosome assembly;GO:0000412//histone peptidyl-prolyl isomerization	GO:0042393//histone binding;GO:0003755//peptidyl-prolyl cis-trans isomerase activity;GO:0005528//FK506 binding	GO:0005829//cytosol;GO:0005730//nucleolus;GO:0016020//membrane
CL10040.Contig2_All	2168	29.5322	9.2409	gi|255539695|ref|XP_002510912.1|	FK506-binding protein, putative [Ricinus communis] >gi|223550027|gb|EEF51514.1| FK506-binding protein, putative [Ricinus communis]	gi|225455552|ref|XM_002268403.1|	PREDICTED: Vitis vinifera uncharacterized LOC100258340 (LOC100258340), mRNA	sp|Q93ZG9|FKB53_ARATH	Peptidyl-prolyl cis-trans isomerase FKBP53 OS=Arabidopsis thaliana GN=FKBP53 PE=1 SV=1	SPBC1347.02	COG0545	FKBP-type peptidyl-prolyl cis-trans isomerases 1	K14826	rcu:RCOM_1499110	FK506-binding nuclear protein [EC:5.2.1.8]	GO:0001510//RNA methylation;GO:0034976//response to endoplasmic reticulum stress;GO:0000413//protein peptidyl-prolyl isomerization;GO:0006457//protein folding;GO:0006334//nucleosome assembly	GO:0042393//histone binding;GO:0003755//peptidyl-prolyl cis-trans isomerase activity	GO:0005829//cytosol;GO:0005730//nucleolus
CL10041.Contig1_All	1216	1.4554	0.6974	gi|118484222|gb|ABK93991.1|	unknown [Populus trichocarpa]	gi|225460194|ref|XM_002279729.1|	PREDICTED: Vitis vinifera uncharacterized LOC100255018 (LOC100255018), mRNA	sp|Q9LQ32|GXM3_ARATH	Glucuronoxylan 4-O-methyltransferase 3 OS=Arabidopsis thaliana GN=GXM3 PE=1 SV=1	--	--	--	--	--	--	-	-	-
CL10041.Contig2_All	1031	1.2117	1.0281	gi|118484222|gb|ABK93991.1|	unknown [Populus trichocarpa]	gi|225460194|ref|XM_002279729.1|	PREDICTED: Vitis vinifera uncharacterized LOC100255018 (LOC100255018), mRNA	sp|Q9T0F7|GXM2_ARATH	Glucuronoxylan 4-O-methyltransferase 2 OS=Arabidopsis thaliana GN=GXM2 PE=1 SV=1	--	--	--	--	--	--	-	-	-
CL10041.Contig3_All	951	0.3284	0.4459	gi|118484222|gb|ABK93991.1|	unknown [Populus trichocarpa]	gi|225460194|ref|XM_002279729.1|	PREDICTED: Vitis vinifera uncharacterized LOC100255018 (LOC100255018), mRNA	sp|Q9LQ32|GXM3_ARATH	Glucuronoxylan 4-O-methyltransferase 3 OS=Arabidopsis thaliana GN=GXM3 PE=1 SV=1	--	--	--	--	--	--	-	-	-
CL10041.Contig4_All	1247	4.5917	39.1022	gi|255570903|ref|XP_002526403.1|	conserved hypothetical protein [Ricinus communis] >gi|223534265|gb|EEF35979.1| conserved hypothetical protein [Ricinus communis]	gi|225460194|ref|XM_002279729.1|	PREDICTED: Vitis vinifera uncharacterized LOC100255018 (LOC100255018), mRNA	sp|Q9LQ32|GXM3_ARATH	Glucuronoxylan 4-O-methyltransferase 3 OS=Arabidopsis thaliana GN=GXM3 PE=1 SV=1	--	--	--	--	--	--	GO:0010413//glucuronoxylan metabolic process;GO:0010054//trichoblast differentiation;GO:0009808//lignin metabolic process;GO:0045492//xylan biosynthetic process	GO:0030775//glucuronoxylan 4-O-methyltransferase activity	GO:0005739//mitochondrion;GO:0005576//extracellular region;GO:0005794//Golgi apparatus
CL10042.Contig1_All	3178	0.5569	2.9686	gi|255569143|ref|XP_002525540.1|	conserved hypothetical protein [Ricinus communis] >gi|223535119|gb|EEF36799.1| conserved hypothetical protein [Ricinus communis]	gi|356539173|ref|XM_003538027.1|	PREDICTED: Glycine max uncharacterized protein LOC100808072 (LOC100808072), mRNA	sp|Q8L5A7|SOT15_ARATH	Cytosolic sulfotransferase 15 OS=Arabidopsis thaliana GN=SOT15 PE=1 SV=1	--	--	--	K11821	ath:AT1G74100	desulfoglucosinolate sulfotransferase A/B/C [EC:2.8.2.-]	-	GO:0008146//sulfotransferase activity	-
CL10042.Contig2_All	3202	1.3981	4.2043	gi|255569143|ref|XP_002525540.1|	conserved hypothetical protein [Ricinus communis] >gi|223535119|gb|EEF36799.1| conserved hypothetical protein [Ricinus communis]	gi|356539173|ref|XM_003538027.1|	PREDICTED: Glycine max uncharacterized protein LOC100808072 (LOC100808072), mRNA	sp|Q8L5A7|SOT15_ARATH	Cytosolic sulfotransferase 15 OS=Arabidopsis thaliana GN=SOT15 PE=1 SV=1	--	--	--	K11821	ath:AT1G74100	desulfoglucosinolate sulfotransferase A/B/C [EC:2.8.2.-]	GO:0009695//jasmonic acid biosynthetic process;GO:0009611//response to wounding;GO:0009867//jasmonic acid mediated signaling pathway	GO:0080131//hydroxyjasmonate sulfotransferase activity	GO:0009507//chloroplast
CL10042.Contig3_All	3091	2.1556	1.6118	gi|255569143|ref|XP_002525540.1|	conserved hypothetical protein [Ricinus communis] >gi|223535119|gb|EEF36799.1| conserved hypothetical protein [Ricinus communis]	gi|356539173|ref|XM_003538027.1|	PREDICTED: Glycine max uncharacterized protein LOC100808072 (LOC100808072), mRNA	sp|Q8L5A7|SOT15_ARATH	Cytosolic sulfotransferase 15 OS=Arabidopsis thaliana GN=SOT15 PE=1 SV=1	--	--	--	K11821	ath:AT1G74100	desulfoglucosinolate sulfotransferase A/B/C [EC:2.8.2.-]	GO:0009695//jasmonic acid biosynthetic process;GO:0009611//response to wounding;GO:0009867//jasmonic acid mediated signaling pathway	GO:0080131//hydroxyjasmonate sulfotransferase activity	-
CL10043.Contig1_All	754	2.2092	0.2812	gi|449436116|ref|XP_004135840.1|	PREDICTED: uncharacterized protein LOC101204920 [Cucumis sativus] >gi|449491004|ref|XP_004158771.1| PREDICTED: uncharacterized LOC101204920 [Cucumis sativus]	--	--	--	--	--	--	--	--	--	--	-	-	-
CL10043.Contig2_All	641	0.3248	0.1654	gi|225442857|ref|XP_002285378.1|	PREDICTED: biotin carboxyl carrier protein of acetyl-CoA carboxylase [Vitis vinifera] >gi|297743403|emb|CBI36270.3| unnamed protein product [Vitis vinifera]	gi|224058690|ref|XM_002299569.1|	Populus trichocarpa predicted protein, mRNA	--	--	--	--	--	--	--	--	-	-	-
CL10044.Contig1_All	2661	7.0813	5.1785	gi|225459920|ref|XP_002264469.1|	PREDICTED: wall-associated receptor kinase-like 8-like [Vitis vinifera]	gi|206206080|gb|EU722860.1|	Platanus x acerifolia kinase-like protein pac.W.VtB.209 gene, partial cds	sp|Q8RY17|WAKLI_ARATH	Wall-associated receptor kinase-like 22 OS=Arabidopsis thaliana GN=WAKL22 PE=2 SV=1	YAR019c	COG0515	Serine/threonine protein kinase	K00924	aly:ARALYDRAFT_486409	[EC:2.7.1.-]	GO:0009987//cellular process	GO:0005488//binding;GO:0016301//kinase activity	-
CL10044.Contig2_All	1719	0.8479	1.6649	gi|225459920|ref|XP_002264469.1|	PREDICTED: wall-associated receptor kinase-like 8-like [Vitis vinifera]	gi|225349523|gb|FJ185641.1|	Corylus avellana isolate cav.wak.I.55 kinase-like protein gene, partial cds	sp|Q9LMP1|WAK2_ARATH	Wall-associated receptor kinase 2 OS=Arabidopsis thaliana GN=WAK2 PE=1 SV=1	--	--	--	K00924	aly:ARALYDRAFT_486409	[EC:2.7.1.-]	GO:0009987//cellular process	GO:0005488//binding;GO:0016301//kinase activity	-
CL10045.Contig1_All	956	12.1966	5.3222	gi|255561068|ref|XP_002521546.1|	conserved hypothetical protein [Ricinus communis] >gi|223539224|gb|EEF40817.1| conserved hypothetical protein [Ricinus communis]	gi|225430693|ref|XM_002263866.1|	PREDICTED: Vitis vinifera dolichyldiphosphatase 1-like (LOC100265095), mRNA	--	--	BH2687	COG0671	Membrane-associated phospholipid phosphatase	K07252	cre:CHLREDRAFT_194530	dolichyldiphosphatase [EC:3.6.1.43]	GO:0044267//cellular protein metabolic process;GO:0009628//response to abiotic stimulus;GO:0006651//diacylglycerol biosynthetic process;GO:0006950//response to stress	GO:0008195//phosphatidate phosphatase activity	GO:0009507//chloroplast
CL10045.Contig2_All	629	8.9376	0.1685	gi|255561066|ref|XP_002521545.1|	conserved hypothetical protein [Ricinus communis] >gi|223539223|gb|EEF40816.1| conserved hypothetical protein [Ricinus communis]	gi|225430693|ref|XM_002263866.1|	PREDICTED: Vitis vinifera dolichyldiphosphatase 1-like (LOC100265095), mRNA	--	--	--	--	--	K07252	cre:CHLREDRAFT_194530	dolichyldiphosphatase [EC:3.6.1.43]	GO:0006651//diacylglycerol biosynthetic process	GO:0008195//phosphatidate phosphatase activity	GO:0009507//chloroplast;GO:0016020//membrane
CL10046.Contig1_All	705	1.329	11.427	--	--	--	--	--	--	--	--	--	--	--	--	-	-	-
CL10046.Contig2_All	268	0.3885	1.5821	--	--	--	--	--	--	--	--	--	--	--	--	-	-	-
CL10047.Contig1_All	532	1.5655	5.1805	gi|255548111|ref|XP_002515112.1|	transcription factor, putative [Ricinus communis] >gi|223545592|gb|EEF47096.1| transcription factor, putative [Ricinus communis]	gi|224127505|ref|XM_002320055.1|	Populus trichocarpa NAC domain protein, IPR003441 (NAC136), mRNA	--	--	--	--	--	--	--	--	-	-	-
CL10047.Contig2_All	1584	2.1032	1.8068	gi|255548111|ref|XP_002515112.1|	transcription factor, putative [Ricinus communis] >gi|223545592|gb|EEF47096.1| transcription factor, putative [Ricinus communis]	gi|224127505|ref|XM_002320055.1|	Populus trichocarpa NAC domain protein, IPR003441 (NAC136), mRNA	--	--	--	--	--	--	--	--	-	-	-
CL10048.Contig1_All	569	2.5615	2.2355	gi|356534299|ref|XP_003535694.1|	PREDICTED: pentatricopeptide repeat-containing protein At3g12770-like [Glycine max]	--	--	sp|Q9LTV8|PP224_ARATH	Pentatricopeptide repeat-containing protein At3g12770 OS=Arabidopsis thaliana GN=PCMP-H43 PE=2 SV=1	--	--	--	K03798	rcu:RCOM_0340700	cell division protease FtsH [EC:3.4.24.-]	-	-	-
CL10049.Contig1_All	605	85.8668	847.131	gi|255545432|ref|XP_002513776.1|	conserved hypothetical protein [Ricinus communis] >gi|223546862|gb|EEF48359.1| conserved hypothetical protein [Ricinus communis]	gi|160961065|emb|CU228184.1|	Populus EST from severe drought-stressed leaves	--	--	--	--	--	--	--	--	-	-	GO:0005739//mitochondrion
CL1005.Contig1_All	301	0.3459	3.8738	gi|326516412|dbj|BAJ92361.1|	predicted protein [Hordeum vulgare subsp. vulgare]	--	--	--	--	SPCC830.08c	COG5052	Protein involved in membrane traffic	--	--	--	-	-	-
CL1005.Contig2_All	210	0	2.0191	gi|326516412|dbj|BAJ92361.1|	predicted protein [Hordeum vulgare subsp. vulgare]	--	--	--	--	SPCC830.08c	COG5052	Protein involved in membrane traffic	--	--	--	-	-	-
CL10050.Contig1_All	1270	0	2.504	gi|242056717|ref|XP_002457504.1|	hypothetical protein SORBIDRAFT_03g008450 [Sorghum bicolor] >gi|241929479|gb|EES02624.1| hypothetical protein SORBIDRAFT_03g008450 [Sorghum bicolor]	--	--	sp|P14918|EXTN_MAIZE	Extensin OS=Zea mays GN=HRGP PE=2 SV=1	--	--	--	--	--	--	-	-	-
CL10050.Contig2_All	1286	0	1.0715	gi|242056717|ref|XP_002457504.1|	hypothetical protein SORBIDRAFT_03g008450 [Sorghum bicolor] >gi|241929479|gb|EES02624.1| hypothetical protein SORBIDRAFT_03g008450 [Sorghum bicolor]	--	--	sp|P14918|EXTN_MAIZE	Extensin OS=Zea mays GN=HRGP PE=2 SV=1	--	--	--	--	--	--	-	-	-
CL10051.Contig1_All	267	0.7798	8.7342	gi|255548125|ref|XP_002515119.1|	transcription factor, putative [Ricinus communis] >gi|223545599|gb|EEF47103.1| transcription factor, putative [Ricinus communis]	--	--	sp|Q94F58|NAC89_ARATH	NAC domain-containing protein 89 OS=Arabidopsis thaliana GN=NAC089 PE=1 SV=1	--	--	--	--	--	--	-	-	-
CL10051.Contig2_All	615	2.3699	1.5512	gi|255548111|ref|XP_002515112.1|	transcription factor, putative [Ricinus communis] >gi|223545592|gb|EEF47096.1| transcription factor, putative [Ricinus communis]	gi|255548118|ref|XM_002515070.1|	Ricinus communis hypothetical protein, mRNA	sp|O81913|NAC4_ARATH	NAC domain-containing protein 4 OS=Arabidopsis thaliana GN=NAC004 PE=2 SV=2	--	--	--	--	--	--	-	-	-
CL10052.Contig1_All	281	3.3344	12.0713	gi|255551106|ref|XP_002516601.1|	conserved hypothetical protein [Ricinus communis] >gi|223544421|gb|EEF45942.1| conserved hypothetical protein [Ricinus communis]	gi|470113499|ref|XM_004292913.1|	PREDICTED: Fragaria vesca subsp. vesca uncharacterized LOC101313282 (LOC101313282), mRNA	--	--	--	--	--	--	--	--	-	GO:0008270//zinc ion binding	-
CL10052.Contig2_All	2577	1.1716	6.8282	gi|255551106|ref|XP_002516601.1|	conserved hypothetical protein [Ricinus communis] >gi|223544421|gb|EEF45942.1| conserved hypothetical protein [Ricinus communis]	gi|359476077|ref|XM_002281963.2|	PREDICTED: Vitis vinifera uncharacterized LOC100245761 (LOC100245761), mRNA	--	--	--	--	--	--	--	--	-	GO:0008270//zinc ion binding	-
CL10052.Contig3_All	2801	0.6319	13.9644	gi|255551106|ref|XP_002516601.1|	conserved hypothetical protein [Ricinus communis] >gi|223544421|gb|EEF45942.1| conserved hypothetical protein [Ricinus communis]	gi|359476077|ref|XM_002281963.2|	PREDICTED: Vitis vinifera uncharacterized LOC100245761 (LOC100245761), mRNA	--	--	--	--	--	--	--	--	-	GO:0008270//zinc ion binding	-
CL10052.Contig4_All	2374	1.6664	7.1441	gi|255551106|ref|XP_002516601.1|	conserved hypothetical protein [Ricinus communis] >gi|223544421|gb|EEF45942.1| conserved hypothetical protein [Ricinus communis]	gi|359476077|ref|XM_002281963.2|	PREDICTED: Vitis vinifera uncharacterized LOC100245761 (LOC100245761), mRNA	--	--	--	--	--	--	--	--	-	GO:0008270//zinc ion binding	-
CL10053.Contig1_All	2147	21.0445	47.0512	gi|255580760|ref|XP_002531201.1|	Protein regulator of cytokinesis, putative [Ricinus communis] >gi|223529203|gb|EEF31178.1| Protein regulator of cytokinesis, putative [Ricinus communis]	gi|359494078|ref|XM_002277355.2|	PREDICTED: Vitis vinifera 65-kDa microtubule-associated protein 1-like (LOC100267550), mRNA	sp|Q9FLP0|MA651_ARATH	65-kDa microtubule-associated protein 1 OS=Arabidopsis thaliana GN=MAP65-1 PE=1 SV=1	MJ1643	COG1196	Chromosome segregation ATPases	--	--	--	GO:0043622//cortical microtubule organization;GO:0009664//plant-type cell wall organization;GO:0008283//cell proliferation;GO:0007020//microtubule nucleation;GO:0005982//starch metabolic process;GO:0030244//cellulose biosynthetic process;GO:0048193//Golgi vesicle transport;GO:0051322//anaphase;GO:0051302//regulation of cell division;GO:0001578//microtubule bundle formation;GO:0019344//cysteine bi…	GO:0046983//protein dimerization activity;GO:0008017//microtubule binding	GO:0072686//mitotic spindle;GO:0009524//phragmoplast;GO:0005829//cytosol;GO:0009574//preprophase band;GO:0005634//nucleus;GO:0010005//cortical microtubule, transverse to long axis
CL10053.Contig2_All	393	2.9139	5.3944	gi|255580760|ref|XP_002531201.1|	Protein regulator of cytokinesis, putative [Ricinus communis] >gi|223529203|gb|EEF31178.1| Protein regulator of cytokinesis, putative [Ricinus communis]	gi|359494078|ref|XM_002277355.2|	PREDICTED: Vitis vinifera 65-kDa microtubule-associated protein 1-like (LOC100267550), mRNA	sp|Q8LEG3|MA652_ARATH	65-kDa microtubule-associated protein 2 OS=Arabidopsis thaliana GN=MAP65-2 PE=1 SV=1	--	--	--	--	--	--	GO:0000911//cytokinesis by cell plate formation;GO:0031116//positive regulation of microtubule polymerization;GO:0019344//cysteine biosynthetic process;GO:0034968//histone lysine methylation;GO:0016572//histone phosphorylation;GO:0007129//synapsis;GO:0030244//cellulose biosynthetic process;GO:0048528//post-embryonic root development;GO:0016458//gene silencing;GO:0005982//starch metabolic process;…	GO:0046983//protein dimerization activity;GO:0008017//microtubule binding	GO:0005829//cytosol;GO:0009524//phragmoplast;GO:0010005//cortical microtubule, transverse to long axis;GO:0072686//mitotic spindle;GO:0009574//preprophase band;GO:0005634//nucleus
CL10053.Contig3_All	2605	15.8259	33.0007	gi|255580760|ref|XP_002531201.1|	Protein regulator of cytokinesis, putative [Ricinus communis] >gi|223529203|gb|EEF31178.1| Protein regulator of cytokinesis, putative [Ricinus communis]	gi|359494078|ref|XM_002277355.2|	PREDICTED: Vitis vinifera 65-kDa microtubule-associated protein 1-like (LOC100267550), mRNA	sp|Q9FLP0|MA651_ARATH	65-kDa microtubule-associated protein 1 OS=Arabidopsis thaliana GN=MAP65-1 PE=1 SV=1	--	--	--	--	--	--	GO:0043622//cortical microtubule organization;GO:0009664//plant-type cell wall organization;GO:0008283//cell proliferation;GO:0007020//microtubule nucleation;GO:0005982//starch metabolic process;GO:0030244//cellulose biosynthetic process;GO:0048193//Golgi vesicle transport;GO:0051322//anaphase;GO:0051302//regulation of cell division;GO:0001578//microtubule bundle formation;GO:0019344//cysteine bi…	GO:0046983//protein dimerization activity;GO:0008017//microtubule binding	GO:0072686//mitotic spindle;GO:0009524//phragmoplast;GO:0005829//cytosol;GO:0009574//preprophase band;GO:0005634//nucleus;GO:0010005//cortical microtubule, transverse to long axis
CL10053.Contig4_All	273	0.7627	6.2125	gi|255580760|ref|XP_002531201.1|	Protein regulator of cytokinesis, putative [Ricinus communis] >gi|223529203|gb|EEF31178.1| Protein regulator of cytokinesis, putative [Ricinus communis]	gi|359494078|ref|XM_002277355.2|	PREDICTED: Vitis vinifera 65-kDa microtubule-associated protein 1-like (LOC100267550), mRNA	sp|Q8LEG3|MA652_ARATH	65-kDa microtubule-associated protein 2 OS=Arabidopsis thaliana GN=MAP65-2 PE=1 SV=1	--	--	--	--	--	--	GO:0000911//cytokinesis by cell plate formation;GO:0031116//positive regulation of microtubule polymerization;GO:0019344//cysteine biosynthetic process;GO:0034968//histone lysine methylation;GO:0016572//histone phosphorylation;GO:0007129//synapsis;GO:0030244//cellulose biosynthetic process;GO:0048528//post-embryonic root development;GO:0016458//gene silencing;GO:0005982//starch metabolic process;…	GO:0046983//protein dimerization activity;GO:0008017//microtubule binding	GO:0005829//cytosol;GO:0009524//phragmoplast;GO:0010005//cortical microtubule, transverse to long axis;GO:0072686//mitotic spindle;GO:0009574//preprophase band;GO:0005634//nucleus
CL10053.Contig5_All	606	1.3743	3.3235	gi|255580760|ref|XP_002531201.1|	Protein regulator of cytokinesis, putative [Ricinus communis] >gi|223529203|gb|EEF31178.1| Protein regulator of cytokinesis, putative [Ricinus communis]	gi|470116455|ref|XM_004294350.1|	PREDICTED: Fragaria vesca subsp. vesca 65-kDa microtubule-associated protein 1-like (LOC101313489), mRNA	sp|Q8LEG3|MA652_ARATH	65-kDa microtubule-associated protein 2 OS=Arabidopsis thaliana GN=MAP65-2 PE=1 SV=1	--	--	--	--	--	--	GO:0000911//cytokinesis by cell plate formation;GO:0031116//positive regulation of microtubule polymerization;GO:0019344//cysteine biosynthetic process;GO:0034968//histone lysine methylation;GO:0016572//histone phosphorylation;GO:0007129//synapsis;GO:0030244//cellulose biosynthetic process;GO:0048528//post-embryonic root development;GO:0016458//gene silencing;GO:0005982//starch metabolic process;…	GO:0046983//protein dimerization activity;GO:0008017//microtubule binding	GO:0005829//cytosol;GO:0009524//phragmoplast;GO:0010005//cortical microtubule, transverse to long axis;GO:0072686//mitotic spindle;GO:0009574//preprophase band;GO:0005634//nucleus
CL10055.Contig1_All	1910	3.6519	3.3854	gi|255585301|ref|XP_002533349.1|	poly(ADP-ribose) glycohydrolase, putative [Ricinus communis] >gi|223526814|gb|EEF29034.1| poly(ADP-ribose) glycohydrolase, putative [Ricinus communis]	gi|109676331|gb|DQ536155.1|	Populus trichocarpa clone 113574 poly(ADP-ribose) glycohydrolase mRNA, complete cds	sp|Q9SKB3|PARG1_ARATH	Poly(ADP-ribose) glycohydrolase 1 OS=Arabidopsis thaliana GN=PARG1 PE=1 SV=2	--	--	--	K07759	rcu:RCOM_0211520	poly(ADP-ribose) glycohydrolase [EC:3.2.1.143]	GO:0009414//response to water deprivation;GO:0005975//carbohydrate metabolic process;GO:0006979//response to oxidative stress;GO:0090332//stomatal closure;GO:0006970//response to osmotic stress;GO:0050832//defense response to fungus	GO:0004649//poly(ADP-ribose) glycohydrolase activity	GO:0005634//nucleus
CL10055.Contig2_All	1404	0.0742	0.2265	gi|255585301|ref|XP_002533349.1|	poly(ADP-ribose) glycohydrolase, putative [Ricinus communis] >gi|223526814|gb|EEF29034.1| poly(ADP-ribose) glycohydrolase, putative [Ricinus communis]	gi|109676331|gb|DQ536155.1|	Populus trichocarpa clone 113574 poly(ADP-ribose) glycohydrolase mRNA, complete cds	sp|Q9SKB3|PARG1_ARATH	Poly(ADP-ribose) glycohydrolase 1 OS=Arabidopsis thaliana GN=PARG1 PE=1 SV=2	--	--	--	K07759	rcu:RCOM_0211520	poly(ADP-ribose) glycohydrolase [EC:3.2.1.143]	GO:0009414//response to water deprivation;GO:0005975//carbohydrate metabolic process;GO:0006979//response to oxidative stress;GO:0090332//stomatal closure;GO:0006970//response to osmotic stress;GO:0050832//defense response to fungus	GO:0004649//poly(ADP-ribose) glycohydrolase activity	GO:0005634//nucleus
CL10056.Contig1_All	3627	0.7463	0.2338	gi|255582734|ref|XP_002532144.1|	conserved hypothetical protein [Ricinus communis] >gi|223528180|gb|EEF30243.1| conserved hypothetical protein [Ricinus communis]	gi|156627641|gb|AC209224.1|	Populus trichocarpa chromosome POP064-N07, complete sequence	--	--	--	--	--	K13144	rcu:RCOM_0122800	integrator complex subunit 7	GO:0045491//xylan metabolic process	-	-
CL10056.Contig2_All	3555	0.7614	1.4312	gi|255582734|ref|XP_002532144.1|	conserved hypothetical protein [Ricinus communis] >gi|223528180|gb|EEF30243.1| conserved hypothetical protein [Ricinus communis]	gi|156627641|gb|AC209224.1|	Populus trichocarpa chromosome POP064-N07, complete sequence	--	--	--	--	--	K13144	rcu:RCOM_0122800	integrator complex subunit 7	GO:0045492//xylan biosynthetic process;GO:0010413//glucuronoxylan metabolic process	-	-
CL10057.Contig1_All	1810	6.7296	0	--	--	--	--	--	--	--	--	--	--	--	--	-	-	-
CL10057.Contig2_All	327	2.8653	0	--	--	--	--	--	--	--	--	--	--	--	--	-	-	-
CL10058.Contig1_All	895	3.7223	6.3956	gi|255544061|ref|XP_002513093.1|	conserved hypothetical protein [Ricinus communis] >gi|223548104|gb|EEF49596.1| conserved hypothetical protein [Ricinus communis]	gi|359495048|ref|XM_002265357.2|	PREDICTED: Vitis vinifera uncharacterized LOC100248180 (LOC100248180), mRNA	--	--	--	--	--	--	--	--	-	-	GO:0009507//chloroplast
CL10058.Contig2_All	427	1.4629	0.2482	gi|356538737|ref|XP_003537857.1|	PREDICTED: uncharacterized protein LOC100784194 [Glycine max]	gi|359495048|ref|XM_002265357.2|	PREDICTED: Vitis vinifera uncharacterized LOC100248180 (LOC100248180), mRNA	--	--	--	--	--	--	--	--	-	-	GO:0009507//chloroplast
CL10059.Contig1_All	1140	8.6756	5.8579	gi|224089705|ref|XP_002308801.1|	predicted protein [Populus trichocarpa] >gi|222854777|gb|EEE92324.1| predicted protein [Populus trichocarpa]	gi|166157595|gb|AC216943.1|	Populus trichocarpa clone POP051-N24, complete sequence	--	--	--	--	--	--	--	--	-	-	-
CL10059.Contig2_All	575	0.1811	0.7374	gi|224089705|ref|XP_002308801.1|	predicted protein [Populus trichocarpa] >gi|222854777|gb|EEE92324.1| predicted protein [Populus trichocarpa]	gi|166157595|gb|AC216943.1|	Populus trichocarpa clone POP051-N24, complete sequence	--	--	--	--	--	--	--	--	-	-	-
CL1006.Contig1_All	1921	15.2828	21.0788	gi|255577193|ref|XP_002529479.1|	Transcription factor RF2a, putative [Ricinus communis] >gi|223531037|gb|EEF32889.1| Transcription factor RF2a, putative [Ricinus communis]	gi|225433977|ref|XM_002270748.1|	PREDICTED: Vitis vinifera probable transcription factor PosF21-like (LOC100266402), mRNA	sp|Q04088|POF21_ARATH	Probable transcription factor PosF21 OS=Arabidopsis thaliana GN=POSF21 PE=2 SV=1	YKL032c	COG5648	Chromatin-associated proteins containing the HMG domain	K09060	sbi:SORBI_09g028990	plant G-box-binding factor	GO:0006355//regulation of transcription, DNA-dependent;GO:0009410//response to xenobiotic stimulus;GO:0030968//endoplasmic reticulum unfolded protein response	GO:0043565//sequence-specific DNA binding;GO:0003700//sequence-specific DNA binding transcription factor activity	GO:0005634//nucleus
CL1006.Contig2_All	1257	6.046	11.553	gi|255577193|ref|XP_002529479.1|	Transcription factor RF2a, putative [Ricinus communis] >gi|223531037|gb|EEF32889.1| Transcription factor RF2a, putative [Ricinus communis]	gi|225433977|ref|XM_002270748.1|	PREDICTED: Vitis vinifera probable transcription factor PosF21-like (LOC100266402), mRNA	sp|Q04088|POF21_ARATH	Probable transcription factor PosF21 OS=Arabidopsis thaliana GN=POSF21 PE=2 SV=1	--	--	--	K09060	sbi:SORBI_09g028990	plant G-box-binding factor	GO:0006355//regulation of transcription, DNA-dependent;GO:0009410//response to xenobiotic stimulus;GO:0030968//endoplasmic reticulum unfolded protein response	GO:0043565//sequence-specific DNA binding;GO:0046983//protein dimerization activity;GO:0003700//sequence-specific DNA binding transcription factor activity	GO:0005634//nucleus
CL1006.Contig3_All	1803	0.231	0.6467	gi|255577193|ref|XP_002529479.1|	Transcription factor RF2a, putative [Ricinus communis] >gi|223531037|gb|EEF32889.1| Transcription factor RF2a, putative [Ricinus communis]	gi|225433977|ref|XM_002270748.1|	PREDICTED: Vitis vinifera probable transcription factor PosF21-like (LOC100266402), mRNA	sp|Q04088|POF21_ARATH	Probable transcription factor PosF21 OS=Arabidopsis thaliana GN=POSF21 PE=2 SV=1	--	--	--	K15168	ath:AT1G25540	mediator of RNA polymerase II transcription subunit 25	GO:0006355//regulation of transcription, DNA-dependent;GO:0009410//response to xenobiotic stimulus;GO:0030968//endoplasmic reticulum unfolded protein response	GO:0043565//sequence-specific DNA binding;GO:0046983//protein dimerization activity;GO:0003700//sequence-specific DNA binding transcription factor activity	GO:0005634//nucleus
CL1006.Contig4_All	1967	9.6327	8.3529	gi|255577193|ref|XP_002529479.1|	Transcription factor RF2a, putative [Ricinus communis] >gi|223531037|gb|EEF32889.1| Transcription factor RF2a, putative [Ricinus communis]	gi|225433977|ref|XM_002270748.1|	PREDICTED: Vitis vinifera probable transcription factor PosF21-like (LOC100266402), mRNA	sp|Q04088|POF21_ARATH	Probable transcription factor PosF21 OS=Arabidopsis thaliana GN=POSF21 PE=2 SV=1	--	--	--	K15168	ath:AT1G25540	mediator of RNA polymerase II transcription subunit 25	GO:0006355//regulation of transcription, DNA-dependent;GO:0009410//response to xenobiotic stimulus;GO:0030968//endoplasmic reticulum unfolded protein response	GO:0043565//sequence-specific DNA binding;GO:0046983//protein dimerization activity;GO:0003700//sequence-specific DNA binding transcription factor activity	GO:0005634//nucleus
CL10060.Contig1_All	2276	18.6624	34.93	gi|255561981|ref|XP_002521999.1|	conserved hypothetical protein [Ricinus communis] >gi|223538803|gb|EEF40403.1| conserved hypothetical protein [Ricinus communis]	gi|359488051|ref|XM_002263432.2|	PREDICTED: Vitis vinifera uncharacterized LOC100263054 (LOC100263054), mRNA	--	--	--	--	--	--	--	--	GO:0009750//response to fructose stimulus;GO:0009744//response to sucrose stimulus	-	GO:0005634//nucleus
CL10060.Contig2_All	4070	19.1588	96.4166	gi|255561981|ref|XP_002521999.1|	conserved hypothetical protein [Ricinus communis] >gi|223538803|gb|EEF40403.1| conserved hypothetical protein [Ricinus communis]	gi|356535195|ref|XM_003536086.1|	PREDICTED: Glycine max uncharacterized protein LOC100788778 (LOC100788778), mRNA	sp|Q93YX4|APRL5_ARATH	5'-adenylylsulfate reductase-like 5 OS=Arabidopsis thaliana GN=APRL5 PE=2 SV=1	--	--	--	--	--	--	GO:0009750//response to fructose stimulus;GO:0009744//response to sucrose stimulus	-	GO:0005634//nucleus
CL10060.Contig3_All	808	13.0134	13.3813	gi|255561981|ref|XP_002521999.1|	conserved hypothetical protein [Ricinus communis] >gi|223538803|gb|EEF40403.1| conserved hypothetical protein [Ricinus communis]	gi|359488051|ref|XM_002263432.2|	PREDICTED: Vitis vinifera uncharacterized LOC100263054 (LOC100263054), mRNA	--	--	--	--	--	--	--	--	GO:0035556//intracellular signal transduction;GO:0009744//response to sucrose stimulus;GO:0009693//ethylene biosynthetic process;GO:0009750//response to fructose stimulus;GO:0009723//response to ethylene stimulus;GO:0009738//abscisic acid mediated signaling pathway	-	GO:0005634//nucleus
CL10061.Contig1_All	765	0.5444	0.5543	gi|255581361|ref|XP_002531490.1|	copper-transporting atpase paa1, putative [Ricinus communis] >gi|223528899|gb|EEF30897.1| copper-transporting atpase paa1, putative [Ricinus communis]	gi|224073350|ref|XM_002304046.1|	Populus trichocarpa heavy metal ATPase, mRNA	sp|Q9SZC9|HMA6_ARATH	Copper-transporting ATPase PAA1, chloroplastic OS=Arabidopsis thaliana GN=PAA1 PE=2 SV=1	all3782	COG2217	Cation transport ATPase	K01533	sbi:SORBI_04g004820	Cu2+-exporting ATPase [EC:3.6.3.4]	GO:0060003//copper ion export;GO:0046034//ATP metabolic process;GO:0009767//photosynthetic electron transport chain;GO:0006511//ubiquitin-dependent protein catabolic process;GO:0010043//response to zinc ion	GO:0004175//endopeptidase activity;GO:0004008//copper-exporting ATPase activity;GO:0046872//metal ion binding;GO:0005524//ATP binding	GO:0005774//vacuolar membrane;GO:0009941//chloroplast envelope;GO:0005839//proteasome core complex;GO:0016021//integral to membrane;GO:0005829//cytosol;GO:0009570//chloroplast stroma;GO:0005886//plasma membrane
CL10061.Contig2_All	1198	2.6939	2.8314	gi|255581361|ref|XP_002531490.1|	copper-transporting atpase paa1, putative [Ricinus communis] >gi|223528899|gb|EEF30897.1| copper-transporting atpase paa1, putative [Ricinus communis]	gi|224073350|ref|XM_002304046.1|	Populus trichocarpa heavy metal ATPase, mRNA	sp|Q9SZC9|HMA6_ARATH	Copper-transporting ATPase PAA1, chloroplastic OS=Arabidopsis thaliana GN=PAA1 PE=2 SV=1	all3782	COG2217	Cation transport ATPase	K01533	osa:4328448	Cu2+-exporting ATPase [EC:3.6.3.4]	GO:0060003//copper ion export;GO:0009767//photosynthetic electron transport chain;GO:0006511//ubiquitin-dependent protein catabolic process;GO:0006754//ATP biosynthetic process;GO:0010043//response to zinc ion	GO:0004298//threonine-type endopeptidase activity;GO:0004008//copper-exporting ATPase activity;GO:0046872//metal ion binding;GO:0005524//ATP binding	GO:0005774//vacuolar membrane;GO:0009941//chloroplast envelope;GO:0016021//integral to membrane;GO:0005829//cytosol;GO:0019773//proteasome core complex, alpha-subunit complex;GO:0009570//chloroplast stroma;GO:0005886//plasma membrane
CL10062.Contig1_All	1166	2.0536	2.5455	gi|255578926|ref|XP_002530316.1|	zinc finger protein, putative [Ricinus communis] >gi|223530172|gb|EEF32083.1| zinc finger protein, putative [Ricinus communis]	gi|255578925|ref|XM_002530270.1|	Ricinus communis zinc finger protein, putative, mRNA	sp|Q949V6|ARI1_ARATH	Probable E3 ubiquitin-protein ligase ARI1 OS=Arabidopsis thaliana GN=ARI1 PE=2 SV=1	--	--	--	K11975	smo:SELMODRAFT_48577	E3 ubiquitin-protein ligase RNF144 [EC:6.3.2.19]	-	GO:0008270//zinc ion binding	-
CL10062.Contig2_All	2308	5.5482	6.1543	gi|255578926|ref|XP_002530316.1|	zinc finger protein, putative [Ricinus communis] >gi|223530172|gb|EEF32083.1| zinc finger protein, putative [Ricinus communis]	gi|255578925|ref|XM_002530270.1|	Ricinus communis zinc finger protein, putative, mRNA	sp|Q949V6|ARI1_ARATH	Probable E3 ubiquitin-protein ligase ARI1 OS=Arabidopsis thaliana GN=ARI1 PE=2 SV=1	--	--	--	K11975	smo:SELMODRAFT_48577	E3 ubiquitin-protein ligase RNF144 [EC:6.3.2.19]	-	GO:0008270//zinc ion binding	-
CL10062.Contig3_All	295	1.7645	2.156	gi|224068789|ref|XP_002326200.1|	predicted protein [Populus trichocarpa] >gi|222833393|gb|EEE71870.1| predicted protein [Populus trichocarpa]	gi|224146524|ref|XM_002326002.1|	Populus trichocarpa predicted protein, mRNA	--	--	--	--	--	--	--	--	-	-	-
CL10063.Contig1_All	981	0.6367	1.0805	gi|255552175|ref|XP_002517132.1|	prefoldin subunit, putative [Ricinus communis] >gi|223543767|gb|EEF45295.1| prefoldin subunit, putative [Ricinus communis]	gi|356517731|ref|XM_003527492.1|	PREDICTED: Glycine max probable prefoldin subunit 2-like (LOC100818633), mRNA	sp|Q9LJ98|PFD2_ARATH	Probable prefoldin subunit 2 OS=Arabidopsis thaliana GN=At3g22480 PE=2 SV=1	--	--	--	K09549	rcu:RCOM_0911990	prefoldin subunit 2	GO:0006457//protein folding	GO:0051082//unfolded protein binding	GO:0016272//prefoldin complex
CL10063.Contig2_All	981	14.4328	11.1296	gi|255552175|ref|XP_002517132.1|	prefoldin subunit, putative [Ricinus communis] >gi|223543767|gb|EEF45295.1| prefoldin subunit, putative [Ricinus communis]	gi|356517731|ref|XM_003527492.1|	PREDICTED: Glycine max probable prefoldin subunit 2-like (LOC100818633), mRNA	sp|Q9LJ98|PFD2_ARATH	Probable prefoldin subunit 2 OS=Arabidopsis thaliana GN=At3g22480 PE=2 SV=1	--	--	--	K09549	rcu:RCOM_0911990	prefoldin subunit 2	GO:0006457//protein folding	GO:0051082//unfolded protein binding	GO:0016272//prefoldin complex
CL10064.Contig1_All	1589	7.469	10.1398	gi|255559080|ref|XP_002520562.1|	ubiquitin specific protease 39 and snrnp assembly factor, putative [Ricinus communis] >gi|223540222|gb|EEF41795.1| ubiquitin specific protease 39 and snrnp assembly factor, putative [Ricinus communis]	gi|46326589|gb|AY486733.1|	Hevea brasiliensis clone gHbCIRA2493 microsatellite sequences	--	--	--	--	--	K12847	rcu:RCOM_0670010	U4/U6.U5 tri-snRNP-associated protein 2	-	-	-
CL10064.Contig2_All	897	4.9906	3.5452	gi|255559080|ref|XP_002520562.1|	ubiquitin specific protease 39 and snrnp assembly factor, putative [Ricinus communis] >gi|223540222|gb|EEF41795.1| ubiquitin specific protease 39 and snrnp assembly factor, putative [Ricinus communis]	gi|46326589|gb|AY486733.1|	Hevea brasiliensis clone gHbCIRA2493 microsatellite sequences	--	--	--	--	--	K12847	rcu:RCOM_0670010	U4/U6.U5 tri-snRNP-associated protein 2	-	-	-
CL10064.Contig3_All	244	2.1333	2.1722	--	--	--	--	--	--	--	--	--	--	--	--	-	-	-
CL10065.Contig1_All	551	1.5115	3.8476	--	--	--	--	--	--	--	--	--	--	--	--	-	-	-
CL10066.Contig1_All	688	2.4211	1.6948	gi|255585727|ref|XP_002533545.1|	DNA binding protein, putative [Ricinus communis] >gi|223526581|gb|EEF28835.1| DNA binding protein, putative [Ricinus communis]	gi|470145981|ref|XR_185345.1|	PREDICTED: Fragaria vesca subsp. vesca uncharacterized LOC101307162 (LOC101307162), misc_RNA	--	--	--	--	--	K15200	rcu:RCOM_0331180	general transcription factor 3C polypeptide 2	GO:0006355//regulation of transcription, DNA-dependent	GO:0003677//DNA binding	GO:0000785//chromatin;GO:0005634//nucleus
CL10066.Contig2_All	658	9.8095	16.2707	gi|255585727|ref|XP_002533545.1|	DNA binding protein, putative [Ricinus communis] >gi|223526581|gb|EEF28835.1| DNA binding protein, putative [Ricinus communis]	gi|470145981|ref|XR_185345.1|	PREDICTED: Fragaria vesca subsp. vesca uncharacterized LOC101307162 (LOC101307162), misc_RNA	--	--	--	--	--	K15200	rcu:RCOM_0331180	general transcription factor 3C polypeptide 2	GO:0006355//regulation of transcription, DNA-dependent	GO:0003677//DNA binding	GO:0000785//chromatin;GO:0005634//nucleus
CL10067.Contig1_All	684	0.1522	1.8597	gi|255548730|ref|XP_002515421.1|	Early nodulin 55-2 precursor, putative [Ricinus communis] >gi|223545365|gb|EEF46870.1| Early nodulin 55-2 precursor, putative [Ricinus communis]	gi|359475884|ref|XM_002285502.2|	PREDICTED: Vitis vinifera early nodulin-like protein 1 (LOC100249108), mRNA	sp|Q8LC95|ENL3_ARATH	Early nodulin-like protein 3 OS=Arabidopsis thaliana GN=At5g25090 PE=1 SV=2	--	--	--	--	--	--	GO:0000911//cytokinesis by cell plate formation;GO:0051225//spindle assembly;GO:0010075//regulation of meristem growth;GO:0006084//acetyl-CoA metabolic process	GO:0005507//copper ion binding;GO:0009055//electron carrier activity	GO:0009506//plasmodesma;GO:0046658//anchored to plasma membrane
CL10067.Contig2_All	290	0	2.5586	gi|255548730|ref|XP_002515421.1|	Early nodulin 55-2 precursor, putative [Ricinus communis] >gi|223545365|gb|EEF46870.1| Early nodulin 55-2 precursor, putative [Ricinus communis]	gi|115393867|gb|DQ868985.1|	Gossypium hirsutum phytocyanin-like arabinogalactan-protein (PLA1) mRNA, complete cds	sp|Q8LC95|ENL3_ARATH	Early nodulin-like protein 3 OS=Arabidopsis thaliana GN=At5g25090 PE=1 SV=2	--	--	--	--	--	--	GO:0000911//cytokinesis by cell plate formation;GO:0000226//microtubule cytoskeleton organization	GO:0005507//copper ion binding;GO:0009055//electron carrier activity	GO:0046658//anchored to plasma membrane;GO:0009506//plasmodesma
CL10068.Contig1_All	461	5.4199	0	gi|226532734|ref|NP_001141365.1|	uncharacterized protein LOC100273456 [Zea mays]	--	--	sp|Q94A20|BI1L_ARATH	BI1-like protein OS=Arabidopsis thaliana GN=At4g15470 PE=2 SV=1	SPCC576.04	COG0670	Integral membrane protein, interacts with FtsH	K06890	zma:100273456		-	-	-
CL10068.Contig2_All	396	5.2579	0	gi|226532734|ref|NP_001141365.1|	uncharacterized protein LOC100273456 [Zea mays]	--	--	sp|Q94A20|BI1L_ARATH	BI1-like protein OS=Arabidopsis thaliana GN=At4g15470 PE=2 SV=1	SPCC576.04	COG0670	Integral membrane protein, interacts with FtsH	K06890	zma:100273456		GO:0009987//cellular process;GO:0009628//response to abiotic stimulus;GO:1901700;GO:0006950//response to stress	-	-
CL10069.Contig1_All	318	5.2381	1.3333	gi|255550485|ref|XP_002516293.1|	DNA binding protein, putative [Ricinus communis] >gi|223544779|gb|EEF46295.1| DNA binding protein, putative [Ricinus communis]	gi|255550484|ref|XM_002516247.1|	Ricinus communis DNA binding protein, putative, mRNA	--	--	--	--	--	--	--	--	GO:0006383//transcription from RNA polymerase III promoter	GO:0003899//DNA-directed RNA polymerase activity;GO:0003677//DNA binding	GO:0005666//DNA-directed RNA polymerase III complex
CL10069.Contig2_All	203	0	1.0443	gi|255550485|ref|XP_002516293.1|	DNA binding protein, putative [Ricinus communis] >gi|223544779|gb|EEF46295.1| DNA binding protein, putative [Ricinus communis]	gi|255550484|ref|XM_002516247.1|	Ricinus communis DNA binding protein, putative, mRNA	--	--	--	--	--	--	--	--	GO:0006383//transcription from RNA polymerase III promoter	GO:0003899//DNA-directed RNA polymerase activity;GO:0003677//DNA binding	GO:0005666//DNA-directed RNA polymerase III complex
CL1007.Contig1_All	268	0.3885	0	--	--	--	--	--	--	--	--	--	--	--	--	-	-	-
CL10070.Contig1_All	466	2.2341	0.9099	--	--	--	--	--	--	--	--	--	--	--	--	-	-	-
CL10070.Contig2_All	886	1.88	6.8195	--	--	--	--	--	--	--	--	--	--	--	--	-	-	-
CL10071.Contig1_All	965	47.9	0	gi|388502048|gb|AFK39090.1|	unknown [Lotus japonicus]	--	--	sp|P0C8Z0|Y8359_ORYSI	Uncharacterized protein OsI_027940 OS=Oryza sativa subsp. indica GN=OsI_027940 PE=1 SV=2	--	--	--	K11323	vcn:VOLCADRAFT_121342	histone arginine demethylase JMJD6 [EC:1.14.11.-]	-	-	GO:0044464//cell part
CL10071.Contig2_All	434	16.5516	0	gi|168032735|ref|XP_001768873.1|	predicted protein [Physcomitrella patens subsp. patens] >gi|162679785|gb|EDQ66227.1| predicted protein [Physcomitrella patens subsp. patens]	--	--	sp|Q6ID70|Y3377_ARATH	Uncharacterized protein At3g03773 OS=Arabidopsis thaliana GN=At3g03773 PE=1 SV=1	--	--	--	--	--	--	-	-	-
CL10072.Contig1_All	1447	43.9595	22.929	gi|255571851|ref|XP_002526868.1|	Exostosin-2, putative [Ricinus communis] >gi|223533767|gb|EEF35499.1| Exostosin-2, putative [Ricinus communis]	gi|356551497|ref|XM_003544063.1|	PREDICTED: Glycine max exostosin-2-like (LOC100781217), mRNA	--	--	--	--	--	K02370	ppp:PHYPADRAFT_146391	alpha-1,4-N-acetylglucosaminyltransferase EXTL3 [EC:2.4.1.223 2.4.1.224]	GO:0045087//innate immune response;GO:0016337//cell-cell adhesion;GO:0009617//response to bacterium;GO:0010087//phloem or xylem histogenesis	GO:0035251//UDP-glucosyltransferase activity;GO:0001888//glucuronyl-galactosyl-proteoglycan 4-alpha-N-acetylglucosaminyltransferase activity	GO:0005768//endosome;GO:0005794//Golgi apparatus;GO:0031227//intrinsic to endoplasmic reticulum membrane;GO:0005802//trans-Golgi network;GO:0005739//mitochondrion
CL10072.Contig2_All	449	3.478	0	gi|255571851|ref|XP_002526868.1|	Exostosin-2, putative [Ricinus communis] >gi|223533767|gb|EEF35499.1| Exostosin-2, putative [Ricinus communis]	gi|356551497|ref|XM_003544063.1|	PREDICTED: Glycine max exostosin-2-like (LOC100781217), mRNA	--	--	--	--	--	--	--	--	GO:0045087//innate immune response;GO:0016337//cell-cell adhesion;GO:0009617//response to bacterium;GO:0010087//phloem or xylem histogenesis	GO:0035251//UDP-glucosyltransferase activity;GO:0001888//glucuronyl-galactosyl-proteoglycan 4-alpha-N-acetylglucosaminyltransferase activity	GO:0005768//endosome;GO:0005794//Golgi apparatus;GO:0031227//intrinsic to endoplasmic reticulum membrane;GO:0005802//trans-Golgi network;GO:0005739//mitochondrion
CL10072.Contig3_All	549	2.2756	0.7723	gi|255571851|ref|XP_002526868.1|	Exostosin-2, putative [Ricinus communis] >gi|223533767|gb|EEF35499.1| Exostosin-2, putative [Ricinus communis]	gi|356551497|ref|XM_003544063.1|	PREDICTED: Glycine max exostosin-2-like (LOC100781217), mRNA	--	--	--	--	--	K02370	ppp:PHYPADRAFT_146391	alpha-1,4-N-acetylglucosaminyltransferase EXTL3 [EC:2.4.1.223 2.4.1.224]	GO:0045087//innate immune response;GO:0016337//cell-cell adhesion;GO:0009617//response to bacterium;GO:0010087//phloem or xylem histogenesis	GO:0035251//UDP-glucosyltransferase activity;GO:0001888//glucuronyl-galactosyl-proteoglycan 4-alpha-N-acetylglucosaminyltransferase activity	GO:0005768//endosome;GO:0005794//Golgi apparatus;GO:0031227//intrinsic to endoplasmic reticulum membrane;GO:0005802//trans-Golgi network;GO:0005739//mitochondrion
CL10072.Contig4_All	557	0.1869	1.1418	gi|255571851|ref|XP_002526868.1|	Exostosin-2, putative [Ricinus communis] >gi|223533767|gb|EEF35499.1| Exostosin-2, putative [Ricinus communis]	gi|356551497|ref|XM_003544063.1|	PREDICTED: Glycine max exostosin-2-like (LOC100781217), mRNA	--	--	--	--	--	--	--	--	GO:0045087//innate immune response;GO:0016337//cell-cell adhesion;GO:0009617//response to bacterium;GO:0010087//phloem or xylem histogenesis	GO:0035251//UDP-glucosyltransferase activity;GO:0001888//glucuronyl-galactosyl-proteoglycan 4-alpha-N-acetylglucosaminyltransferase activity	GO:0005768//endosome;GO:0005794//Golgi apparatus;GO:0031227//intrinsic to endoplasmic reticulum membrane;GO:0005802//trans-Golgi network;GO:0005739//mitochondrion
CL10073.Contig1_All	2460	8.5909	14.3489	gi|255544868|ref|XP_002513495.1|	Sulfite reductase [ferredoxin], putative [Ricinus communis] >gi|223547403|gb|EEF48898.1| Sulfite reductase [ferredoxin], putative [Ricinus communis]	gi|225435416|ref|XM_002285362.1|	PREDICTED: Vitis vinifera sulfite reductase [ferredoxin]-like (LOC100245032), mRNA	sp|O82802|SIR1_TOBAC	Sulfite reductase 1 [ferredoxin], chloroplastic OS=Nicotiana tabacum GN=SIR1 PE=1 SV=1	alr1348	COG0155	Sulfite reductase, beta subunit (hemoprotein)	K00392	rcu:RCOM_1577810	sulfite reductase (ferredoxin) [EC:1.8.7.1]	GO:0016126//sterol biosynthetic process;GO:0006833//water transport;GO:0009651//response to salt stress;GO:0006972//hyperosmotic response;GO:0007030//Golgi organization;GO:0006096//glycolysis;GO:0019761//glucosinolate biosynthetic process;GO:0046686//response to cadmium ion;GO:0009409//response to cold;GO:0009684//indoleacetic acid biosynthetic process;GO:0019344//cysteine biosynthetic process;GO…	GO:0050311//sulfite reductase (ferredoxin) activity;GO:0051539//4 iron, 4 sulfur cluster binding;GO:0020037//heme binding;GO:0016002//sulfite reductase activity;GO:0005507//copper ion binding	GO:0009941//chloroplast envelope;GO:0048046//apoplast;GO:0010319//stromule;GO:0016020//membrane;GO:0005829//cytosol;GO:0009570//chloroplast stroma
CL10073.Contig2_All	2689	2.594	1.1432	gi|255544868|ref|XP_002513495.1|	Sulfite reductase [ferredoxin], putative [Ricinus communis] >gi|223547403|gb|EEF48898.1| Sulfite reductase [ferredoxin], putative [Ricinus communis]	gi|225435416|ref|XM_002285362.1|	PREDICTED: Vitis vinifera sulfite reductase [ferredoxin]-like (LOC100245032), mRNA	sp|O82802|SIR1_TOBAC	Sulfite reductase 1 [ferredoxin], chloroplastic OS=Nicotiana tabacum GN=SIR1 PE=1 SV=1	alr1348	COG0155	Sulfite reductase, beta subunit (hemoprotein)	K00392	rcu:RCOM_1577810	sulfite reductase (ferredoxin) [EC:1.8.7.1]	GO:0016126//sterol biosynthetic process;GO:0006833//water transport;GO:0009651//response to salt stress;GO:0006972//hyperosmotic response;GO:0007030//Golgi organization;GO:0006096//glycolysis;GO:0019761//glucosinolate biosynthetic process;GO:0046686//response to cadmium ion;GO:0009409//response to cold;GO:0009684//indoleacetic acid biosynthetic process;GO:0019344//cysteine biosynthetic process;GO…	GO:0050311//sulfite reductase (ferredoxin) activity;GO:0051539//4 iron, 4 sulfur cluster binding;GO:0020037//heme binding;GO:0016002//sulfite reductase activity;GO:0005507//copper ion binding	GO:0009941//chloroplast envelope;GO:0048046//apoplast;GO:0010319//stromule;GO:0016020//membrane;GO:0005829//cytosol;GO:0009570//chloroplast stroma
CL10073.Contig3_All	2440	1.408	0.9557	gi|255544868|ref|XP_002513495.1|	Sulfite reductase [ferredoxin], putative [Ricinus communis] >gi|223547403|gb|EEF48898.1| Sulfite reductase [ferredoxin], putative [Ricinus communis]	gi|225435416|ref|XM_002285362.1|	PREDICTED: Vitis vinifera sulfite reductase [ferredoxin]-like (LOC100245032), mRNA	sp|O82802|SIR1_TOBAC	Sulfite reductase 1 [ferredoxin], chloroplastic OS=Nicotiana tabacum GN=SIR1 PE=1 SV=1	alr1348	COG0155	Sulfite reductase, beta subunit (hemoprotein)	K00392	rcu:RCOM_1577810	sulfite reductase (ferredoxin) [EC:1.8.7.1]	GO:0016126//sterol biosynthetic process;GO:0006833//water transport;GO:0009651//response to salt stress;GO:0006972//hyperosmotic response;GO:0007030//Golgi organization;GO:0006096//glycolysis;GO:0019761//glucosinolate biosynthetic process;GO:0046686//response to cadmium ion;GO:0009409//response to cold;GO:0009684//indoleacetic acid biosynthetic process;GO:0019344//cysteine biosynthetic process;GO…	GO:0050311//sulfite reductase (ferredoxin) activity;GO:0051539//4 iron, 4 sulfur cluster binding;GO:0020037//heme binding;GO:0016002//sulfite reductase activity;GO:0005507//copper ion binding	GO:0009941//chloroplast envelope;GO:0048046//apoplast;GO:0010319//stromule;GO:0016020//membrane;GO:0005829//cytosol;GO:0009570//chloroplast stroma
CL10074.Contig1_All	1310	42.9938	56.2371	gi|255554349|ref|XP_002518214.1|	6-phosphogluconolactonase, putative [Ricinus communis] >gi|223542619|gb|EEF44157.1| 6-phosphogluconolactonase, putative [Ricinus communis]	gi|449456420|ref|XM_004145900.1|	PREDICTED: Cucumis sativus probable 6-phosphogluconolactonase 4, chloroplastic-like (LOC101206872), mRNA	sp|Q84WW2|6PGL5_ARATH	Probable 6-phosphogluconolactonase 5, chloroplastic OS=Arabidopsis thaliana GN=EMB2024 PE=2 SV=1	SPCC16C4.10	COG0363	6-phosphogluconolactonase/Glucosamine-6-phosphate isomerase/deaminase	K01057	rcu:RCOM_1748120	6-phosphogluconolactonase [EC:3.1.1.31]	GO:0002229//defense response to oomycetes;GO:0071461//cellular response to redox state;GO:0006098//pentose-phosphate shunt;GO:0042742//defense response to bacterium	GO:0017057//6-phosphogluconolactonase activity	GO:0005777//peroxisome;GO:0009570//chloroplast stroma;GO:0005886//plasma membrane
CL10074.Contig2_All	1261	46.5633	24.2936	gi|255554349|ref|XP_002518214.1|	6-phosphogluconolactonase, putative [Ricinus communis] >gi|223542619|gb|EEF44157.1| 6-phosphogluconolactonase, putative [Ricinus communis]	gi|449456420|ref|XM_004145900.1|	PREDICTED: Cucumis sativus probable 6-phosphogluconolactonase 4, chloroplastic-like (LOC101206872), mRNA	sp|Q84WW2|6PGL5_ARATH	Probable 6-phosphogluconolactonase 5, chloroplastic OS=Arabidopsis thaliana GN=EMB2024 PE=2 SV=1	SPCC16C4.10	COG0363	6-phosphogluconolactonase/Glucosamine-6-phosphate isomerase/deaminase	K01057	rcu:RCOM_1748120	6-phosphogluconolactonase [EC:3.1.1.31]	GO:0002229//defense response to oomycetes;GO:0071461//cellular response to redox state;GO:0006098//pentose-phosphate shunt;GO:0042742//defense response to bacterium;GO:0009793//embryo development ending in seed dormancy	GO:0017057//6-phosphogluconolactonase activity	GO:0005829//cytosol;GO:0005777//peroxisome;GO:0009570//chloroplast stroma;GO:0005886//plasma membrane
CL10074.Contig3_All	760	3.6985	99.7246	gi|255554349|ref|XP_002518214.1|	6-phosphogluconolactonase, putative [Ricinus communis] >gi|223542619|gb|EEF44157.1| 6-phosphogluconolactonase, putative [Ricinus communis]	gi|449456420|ref|XM_004145900.1|	PREDICTED: Cucumis sativus probable 6-phosphogluconolactonase 4, chloroplastic-like (LOC101206872), mRNA	sp|Q84WW2|6PGL5_ARATH	Probable 6-phosphogluconolactonase 5, chloroplastic OS=Arabidopsis thaliana GN=EMB2024 PE=2 SV=1	alr1602	COG0363	6-phosphogluconolactonase/Glucosamine-6-phosphate isomerase/deaminase	K01057	rcu:RCOM_1748120	6-phosphogluconolactonase [EC:3.1.1.31]	GO:0002229//defense response to oomycetes;GO:0071461//cellular response to redox state;GO:0006098//pentose-phosphate shunt;GO:0042742//defense response to bacterium;GO:0009793//embryo development ending in seed dormancy	GO:0017057//6-phosphogluconolactonase activity	GO:0005829//cytosol;GO:0005777//peroxisome;GO:0009570//chloroplast stroma;GO:0005886//plasma membrane
CL10075.Contig1_All	1832	23.4127	8.9684	gi|255569349|ref|XP_002525642.1|	kinase, putative [Ricinus communis] >gi|223535078|gb|EEF36760.1| kinase, putative [Ricinus communis]	gi|395146501|gb|JX174446.1|	Linum usitatissimum clone LuBAC375M9, complete sequence	--	--	AF0401	COG0524	Sugar kinases, ribokinase family	K00847	vvi:100258640	fructokinase [EC:2.7.1.4]	GO:0010264//myo-inositol hexakisphosphate biosynthetic process;GO:0016310//phosphorylation	GO:0016301//kinase activity;GO:0016773//phosphotransferase activity, alcohol group as acceptor	-
CL10075.Contig2_All	213	0.4888	1.493	gi|224106257|ref|XP_002314103.1|	predicted protein [Populus trichocarpa] >gi|222850511|gb|EEE88058.1| predicted protein [Populus trichocarpa]	gi|224106256|ref|XM_002314067.1|	Populus trichocarpa predicted protein, mRNA	--	--	--	--	--	--	--	--	GO:0016310//phosphorylation	GO:0016301//kinase activity;GO:0016773//phosphotransferase activity, alcohol group as acceptor	-
CL10075.Contig3_All	226	2.3033	2.3452	gi|255569349|ref|XP_002525642.1|	kinase, putative [Ricinus communis] >gi|223535078|gb|EEF36760.1| kinase, putative [Ricinus communis]	--	--	--	--	--	--	--	--	--	--	GO:0010264//myo-inositol hexakisphosphate biosynthetic process;GO:0016310//phosphorylation	GO:0016301//kinase activity;GO:0016773//phosphotransferase activity, alcohol group as acceptor	-
CL10076.Contig1_All	480	1.952	1.5458	--	--	gi|160954334|emb|CU224962.1|	Populus EST from leave	--	--	--	--	--	--	--	--	-	-	-
CL10076.Contig2_All	402	0.259	0	--	--	gi|160954334|emb|CU224962.1|	Populus EST from leave	--	--	--	--	--	--	--	--	-	-	-
CL10077.Contig1_All	2011	24.2278	10.753	gi|255574761|ref|XP_002528288.1|	conserved hypothetical protein [Ricinus communis] >gi|223532288|gb|EEF34090.1| conserved hypothetical protein [Ricinus communis]	gi|470136085|ref|XM_004303784.1|	PREDICTED: Fragaria vesca subsp. vesca uncharacterized LOC101293906 (LOC101293906), mRNA	sp|Q8W486|Y1491_ARATH	Uncharacterized protein At1g04910 OS=Arabidopsis thaliana GN=At1g04910 PE=1 SV=1	--	--	--	--	--	--	-	GO:0016757//transferase activity, transferring glycosyl groups	GO:0005802//trans-Golgi network;GO:0009505//plant-type cell wall;GO:0005794//Golgi apparatus;GO:0005768//endosome
CL10077.Contig2_All	1930	17.9625	6.7006	gi|255574761|ref|XP_002528288.1|	conserved hypothetical protein [Ricinus communis] >gi|223532288|gb|EEF34090.1| conserved hypothetical protein [Ricinus communis]	gi|460392528|ref|XM_004241820.1|	PREDICTED: Solanum lycopersicum uncharacterized LOC101263823 (LOC101263823), mRNA	sp|Q8W486|Y1491_ARATH	Uncharacterized protein At1g04910 OS=Arabidopsis thaliana GN=At1g04910 PE=1 SV=1	--	--	--	--	--	--	-	GO:0016757//transferase activity, transferring glycosyl groups	GO:0005802//trans-Golgi network;GO:0009505//plant-type cell wall;GO:0005794//Golgi apparatus;GO:0005768//endosome
CL10078.Contig1_All	219	1.4261	2.9041	--	--	gi|194477740|gb|EU664909.1|	Jatropha curcas microsatellite JATR872 sequence	--	--	--	--	--	--	--	--	-	-	-
CL10078.Contig2_All	467	2.0063	3.8587	--	--	gi|194477740|gb|EU664909.1|	Jatropha curcas microsatellite JATR872 sequence	--	--	--	--	--	--	--	--	-	-	-
CL10079.Contig1_All	1948	19.0257	0	gi|226501004|ref|NP_001140756.1|	uncharacterized protein LOC100272831 [Zea mays]	--	--	sp|Q6NMN6|SPNS1_ARATH	Probable sphingolipid transporter spinster homolog 1 OS=Arabidopsis thaliana GN=At5g65687 PE=1 SV=1	SPAC11D3.05	COG0477	Permeases of the major facilitator superfamily	--	--	--	-	-	-
CL10079.Contig2_All	2493	2.5056	0	gi|226501004|ref|NP_001140756.1|	uncharacterized protein LOC100272831 [Zea mays]	--	--	sp|Q6NMN6|SPNS1_ARATH	Probable sphingolipid transporter spinster homolog 1 OS=Arabidopsis thaliana GN=At5g65687 PE=1 SV=1	SPAC11D3.05	COG0477	Permeases of the major facilitator superfamily	--	--	--	-	-	-
CL10079.Contig3_All	2548	2.2881	0	gi|226501004|ref|NP_001140756.1|	uncharacterized protein LOC100272831 [Zea mays]	--	--	sp|Q6NMN6|SPNS1_ARATH	Probable sphingolipid transporter spinster homolog 1 OS=Arabidopsis thaliana GN=At5g65687 PE=1 SV=1	SPAC11D3.05	COG0477	Permeases of the major facilitator superfamily	--	--	--	-	-	-
CL1008.Contig1_All	1950	52.9611	73.9832	gi|428230424|gb|AFY98895.1|	ethylene-responsive element binding-factor [Jatropha curcas]	gi|323650794|gb|HQ902146.1|	Hevea brasiliensis cultivar CATAS7-33-97 DREB1p mRNA, partial cds	sp|Q8H1E4|RAP24_ARATH	Ethylene-responsive transcription factor RAP2-4 OS=Arabidopsis thaliana GN=RAP2-4 PE=1 SV=1	--	--	--	K09286	rcu:RCOM_1034530	EREBP-like factor	GO:0006355//regulation of transcription, DNA-dependent	GO:0003700//sequence-specific DNA binding transcription factor activity;GO:0003677//DNA binding	GO:0005634//nucleus
CL1008.Contig2_All	1957	57.0806	94.3554	gi|428230424|gb|AFY98895.1|	ethylene-responsive element binding-factor [Jatropha curcas]	gi|323650794|gb|HQ902146.1|	Hevea brasiliensis cultivar CATAS7-33-97 DREB1p mRNA, partial cds	sp|Q8H1E4|RAP24_ARATH	Ethylene-responsive transcription factor RAP2-4 OS=Arabidopsis thaliana GN=RAP2-4 PE=1 SV=1	--	--	--	K09286	rcu:RCOM_1034530	EREBP-like factor	GO:0006351//transcription, DNA-dependent	-	-
CL1008.Contig3_All	853	67.0044	101.527	gi|428230424|gb|AFY98895.1|	ethylene-responsive element binding-factor [Jatropha curcas]	gi|428230423|gb|JX860302.1|	Jatropha curcas ethylene-responsive element binding-factor (ERF) mRNA, complete cds	sp|Q9LM15|RA213_ARATH	Ethylene-responsive transcription factor RAP2-13 OS=Arabidopsis thaliana GN=RAP2-13 PE=1 SV=1	--	--	--	K09286	rcu:RCOM_1034530	EREBP-like factor	GO:0006351//transcription, DNA-dependent	-	-
CL1008.Contig4_All	717	0.4356	0.5914	--	--	gi|449518820|ref|XM_004166386.1|	PREDICTED: Cucumis sativus ethylene-responsive transcription factor RAP2-4-like (LOC101222833), mRNA	--	--	--	--	--	--	--	--	-	-	-
CL10080.Contig1_All	373	0.2791	7.3888	gi|147784979|emb|CAN66523.1|	hypothetical protein VITISV_014781 [Vitis vinifera]	gi|463102145|gb|AHII01122285.1|	Cicer arietinum cultivar ICC4958 MW5_contig122285, whole genome shotgun sequence	sp|P10978|POLX_TOBAC	Retrovirus-related Pol polyprotein from transposon TNT 1-94 OS=Nicotiana tabacum PE=2 SV=1	--	--	--	K10760	vvi:100247527	adenylate isopentenyltransferase (cytokinin synthase)	-	-	-
CL10080.Contig2_All	466	0	1.8198	gi|147816020|emb|CAN72461.1|	hypothetical protein VITISV_025872 [Vitis vinifera]	--	--	sp|P92519|M810_ARATH	Uncharacterized mitochondrial protein AtMg00810 OS=Arabidopsis thaliana GN=AtMg00810 PE=4 SV=1	--	--	--	K04728	gmx:100788458	ataxia telangiectasia mutated family protein [EC:2.7.11.1]	-	-	-
CL10081.Contig1_All	798	9.2627	10.361	gi|255588177|ref|XP_002534523.1|	conserved hypothetical protein [Ricinus communis] >gi|223525111|gb|EEF27859.1| conserved hypothetical protein [Ricinus communis]	gi|359480488|ref|XM_002264372.2|	PREDICTED: Vitis vinifera LMBR1 domain-containing protein 2 homolog A-like (LOC100263482), mRNA	--	--	--	--	--	--	--	--	-	-	GO:0016021//integral to membrane
CL10082.Contig1_All	1309	6.4421	2.4294	gi|470104631|ref|XP_004288701.1|	PREDICTED: receptor-like serine/threonine-protein kinase SD1-6-like [Fragaria vesca subsp. vesca]	gi|470104630|ref|XM_004288653.1|	PREDICTED: Fragaria vesca subsp. vesca receptor-like serine/threonine-protein kinase SD1-6-like (LOC101309970), mRNA	sp|O64793|Y1675_ARATH	G-type lectin S-receptor-like serine/threonine-protein kinase At1g67520 OS=Arabidopsis thaliana GN=At1g67520 PE=2 SV=3	SP1732_1	COG0515	Serine/threonine protein kinase	K13430	zma:100283091	serine/threonine-protein kinase PBS1 [EC:2.7.11.1]	GO:0006468//protein phosphorylation	GO:0004553//hydrolase activity, hydrolyzing O-glycosyl compounds;GO:0005524//ATP binding;GO:0004674//protein serine/threonine kinase activity	-
CL10083.Contig1_All	237	39.095	11.1815	gi|255538428|ref|XP_002510279.1|	leucine-rich repeat-containing protein, putative [Ricinus communis] >gi|223550980|gb|EEF52466.1| leucine-rich repeat-containing protein, putative [Ricinus communis]	gi|224137345|ref|XM_002327067.1|	Populus trichocarpa nbs-lrr resistance protein, mRNA	sp|Q9SZA7|DRL29_ARATH	Probable disease resistance protein At4g33300 OS=Arabidopsis thaliana GN=At4g33300 PE=2 SV=3	--	--	--	--	--	--	GO:0009414//response to water deprivation;GO:0006952//defense response;GO:0051707//response to other organism;GO:0080167//response to karrikin	GO:0043531//ADP binding;GO:0005524//ATP binding;GO:0017111//nucleoside-triphosphatase activity	GO:0048046//apoplast
CL10083.Contig2_All	1506	19.7707	10.2059	gi|255538428|ref|XP_002510279.1|	leucine-rich repeat-containing protein, putative [Ricinus communis] >gi|223550980|gb|EEF52466.1| leucine-rich repeat-containing protein, putative [Ricinus communis]	gi|224137345|ref|XM_002327067.1|	Populus trichocarpa nbs-lrr resistance protein, mRNA	sp|Q9SZA7|DRL29_ARATH	Probable disease resistance protein At4g33300 OS=Arabidopsis thaliana GN=At4g33300 PE=2 SV=3	--	--	--	K13457	osa:4342596	disease resistance protein RPM1	GO:0010363//regulation of plant-type hypersensitive response;GO:0031348//negative regulation of defense response;GO:0009414//response to water deprivation;GO:0042742//defense response to bacterium;GO:0009963//positive regulation of flavonoid biosynthetic process;GO:0006612//protein targeting to membrane;GO:0080167//response to karrikin	GO:0017111//nucleoside-triphosphatase activity;GO:0043531//ADP binding;GO:0005524//ATP binding	GO:0048046//apoplast
CL10083.Contig3_All	1039	64.1275	23.4651	gi|224063557|ref|XP_002301203.1|	nbs-lrr resistance protein [Populus trichocarpa] >gi|222842929|gb|EEE80476.1| nbs-lrr resistance protein [Populus trichocarpa]	gi|385724799|gb|JQ766327.1|	Gossypium hirsutum NBS-LRR (shz) mRNA, complete cds	sp|Q9SZA7|DRL29_ARATH	Probable disease resistance protein At4g33300 OS=Arabidopsis thaliana GN=At4g33300 PE=2 SV=3	RSp0842	COG4886	Leucine-rich repeat (LRR) protein	K06685	ath:AT4G19050	maintenance of ploidy protein MOB1 (MPS1 binder 1)	GO:0031348//negative regulation of defense response;GO:0006499//N-terminal protein myristoylation;GO:0009697//salicylic acid biosynthetic process;GO:0009414//response to water deprivation;GO:0010363//regulation of plant-type hypersensitive response;GO:0080167//response to karrikin;GO:0006612//protein targeting to membrane;GO:0042742//defense response to bacterium;GO:0009963//positive regulation o…	GO:0017111//nucleoside-triphosphatase activity;GO:0043531//ADP binding;GO:0005524//ATP binding	GO:0048046//apoplast
CL10083.Contig4_All	2670	50.2209	60.5039	gi|255538428|ref|XP_002510279.1|	leucine-rich repeat-containing protein, putative [Ricinus communis] >gi|223550980|gb|EEF52466.1| leucine-rich repeat-containing protein, putative [Ricinus communis]	gi|224137345|ref|XM_002327067.1|	Populus trichocarpa nbs-lrr resistance protein, mRNA	sp|Q9SZA7|DRL29_ARATH	Probable disease resistance protein At4g33300 OS=Arabidopsis thaliana GN=At4g33300 PE=2 SV=3	RSp0842	COG4886	Leucine-rich repeat (LRR) protein	K03013	vvi:100258335	DNA-directed RNA polymerases I, II, and III subunit RPABC1	GO:0010363//regulation of plant-type hypersensitive response;GO:0031348//negative regulation of defense response;GO:0009414//response to water deprivation;GO:0042742//defense response to bacterium;GO:0009963//positive regulation of flavonoid biosynthetic process;GO:0006612//protein targeting to membrane;GO:0080167//response to karrikin	GO:0017111//nucleoside-triphosphatase activity;GO:0043531//ADP binding;GO:0005524//ATP binding	GO:0048046//apoplast
CL10084.Contig1_All	904	7.6007	7.27	gi|224087273|ref|XP_002308110.1|	predicted protein [Populus trichocarpa] >gi|222854086|gb|EEE91633.1| predicted protein [Populus trichocarpa]	gi|470120845|ref|XM_004296450.1|	PREDICTED: Fragaria vesca subsp. vesca transcription factor bHLH35-like (LOC101296851), mRNA	sp|Q2HIV9|BH035_ARATH	Transcription factor bHLH35 OS=Arabidopsis thaliana GN=BHLH35 PE=2 SV=1	--	--	--	K13422	vvi:100250607	transcription factor MYC2	GO:0009753//response to jasmonic acid stimulus;GO:0055114//oxidation-reduction process;GO:0009694//jasmonic acid metabolic process;GO:0006355//regulation of transcription, DNA-dependent	GO:0003677//DNA binding;GO:0046983//protein dimerization activity;GO:0003700//sequence-specific DNA binding transcription factor activity;GO:0032440//2-alkenal reductase [NAD(P)] activity	GO:0005634//nucleus
CL10084.Contig2_All	944	4.4113	4.6039	gi|224087273|ref|XP_002308110.1|	predicted protein [Populus trichocarpa] >gi|222854086|gb|EEE91633.1| predicted protein [Populus trichocarpa]	gi|470120845|ref|XM_004296450.1|	PREDICTED: Fragaria vesca subsp. vesca transcription factor bHLH35-like (LOC101296851), mRNA	sp|Q2HIV9|BH035_ARATH	Transcription factor bHLH35 OS=Arabidopsis thaliana GN=BHLH35 PE=2 SV=1	--	--	--	K13422	vvi:100250607	transcription factor MYC2	GO:0009753//response to jasmonic acid stimulus;GO:0055114//oxidation-reduction process;GO:0009694//jasmonic acid metabolic process;GO:0006355//regulation of transcription, DNA-dependent	GO:0003677//DNA binding;GO:0046983//protein dimerization activity;GO:0003700//sequence-specific DNA binding transcription factor activity;GO:0032440//2-alkenal reductase [NAD(P)] activity	GO:0005634//nucleus
CL10084.Contig3_All	1000	2.4986	17.9142	gi|224087273|ref|XP_002308110.1|	predicted protein [Populus trichocarpa] >gi|222854086|gb|EEE91633.1| predicted protein [Populus trichocarpa]	gi|470120845|ref|XM_004296450.1|	PREDICTED: Fragaria vesca subsp. vesca transcription factor bHLH35-like (LOC101296851), mRNA	sp|Q2HIV9|BH035_ARATH	Transcription factor bHLH35 OS=Arabidopsis thaliana GN=BHLH35 PE=2 SV=1	--	--	--	K13422	vvi:100250607	transcription factor MYC2	GO:0009753//response to jasmonic acid stimulus;GO:0055114//oxidation-reduction process;GO:0009694//jasmonic acid metabolic process;GO:0006355//regulation of transcription, DNA-dependent	GO:0003677//DNA binding;GO:0046983//protein dimerization activity;GO:0003700//sequence-specific DNA binding transcription factor activity;GO:0032440//2-alkenal reductase [NAD(P)] activity	GO:0005634//nucleus
CL10085.Contig1_All	1738	12.0999	0	gi|326505284|dbj|BAK03029.1|	predicted protein [Hordeum vulgare subsp. vulgare]	--	--	sp|P48631|FD6E2_SOYBN	Omega-6 fatty acid desaturase, endoplasmic reticulum isozyme 2 OS=Glycine max GN=FAD2-2 PE=2 SV=1	sll1441	COG3239	Fatty acid desaturase	K10256	cre:CHLREDRAFT_135825	omega-6 fatty acid desaturase (delta-12 desaturase) [EC:1.14.19.-]	-	-	-
CL10085.Contig2_All	372	4.7576	0	gi|307107256|gb|EFN55499.1|	hypothetical protein CHLNCDRAFT_48812 [Chlorella variabilis]	--	--	sp|P48631|FD6E2_SOYBN	Omega-6 fatty acid desaturase, endoplasmic reticulum isozyme 2 OS=Glycine max GN=FAD2-2 PE=2 SV=1	all1597	COG3239	Fatty acid desaturase	K10256	gmx:100805040	omega-6 fatty acid desaturase (delta-12 desaturase) [EC:1.14.19.-]	GO:0006631//fatty acid metabolic process	-	GO:0016020//membrane
CL10086.Contig1_All	339	9.5201	19.6993	gi|255559418|ref|XP_002520729.1|	conserved hypothetical protein [Ricinus communis] >gi|223540114|gb|EEF41691.1| conserved hypothetical protein [Ricinus communis]	gi|224062474|ref|XM_002300803.1|	Populus trichocarpa f-box family protein, mRNA	--	--	--	--	--	--	--	--	-	-	-
CL10086.Contig3_All	243	12.8527	13.5228	gi|224062475|ref|XP_002300839.1|	f-box family protein [Populus trichocarpa] >gi|222842565|gb|EEE80112.1| f-box family protein [Populus trichocarpa]	gi|297851725|ref|XM_002893698.1|	Arabidopsis lyrata subsp. lyrata glycosyl hydrolase family 17 protein, mRNA	sp|Q2V3L6|FB343_ARATH	F-box protein At4g02733 OS=Arabidopsis thaliana GN=At4g02733 PE=2 SV=1	--	--	--	--	--	--	-	-	-
CL10087.Contig1_All	234	1.7796	3.171	--	--	--	--	--	--	--	--	--	--	--	--	-	-	-
CL10088.Contig1_All	1159	4.6709	1.3719	gi|224074169|ref|XP_002304284.1|	predicted protein [Populus trichocarpa] >gi|222841716|gb|EEE79263.1| predicted protein [Populus trichocarpa]	gi|349723469|emb|FQ382128.1|	Vitis vinifera clone SS0ABG70YE10	--	--	YNL169c	COG0688	Phosphatidylserine decarboxylase	K01613	pop:POPTR_817168	phosphatidylserine decarboxylase [EC:4.1.1.65]	GO:0008654//phospholipid biosynthetic process	GO:0004609//phosphatidylserine decarboxylase activity	GO:0005739//mitochondrion
CL10088.Contig2_All	1801	3.8151	6.4742	gi|224074169|ref|XP_002304284.1|	predicted protein [Populus trichocarpa] >gi|222841716|gb|EEE79263.1| predicted protein [Populus trichocarpa]	gi|359495987|ref|XM_002266055.2|	PREDICTED: Vitis vinifera phosphatidylserine decarboxylase proenzyme 1, mitochondrial-like (LOC100259711), mRNA	--	--	YNL169c	COG0688	Phosphatidylserine decarboxylase	K01613	pop:POPTR_817168	phosphatidylserine decarboxylase [EC:4.1.1.65]	GO:0008654//phospholipid biosynthetic process	GO:0004609//phosphatidylserine decarboxylase activity	GO:0005739//mitochondrion
CL10089.Contig1_All	2349	188.315	109.476	gi|255565641|ref|XP_002523810.1|	Glucan endo-1,3-beta-glucosidase precursor, putative [Ricinus communis] >gi|223536898|gb|EEF38536.1| Glucan endo-1,3-beta-glucosidase precursor, putative [Ricinus communis]	gi|320090188|gb|HQ443267.1|	Populus tremula x Populus tremuloides 1,3-beta-D-glucanase GH17_61 gene, complete cds	sp|Q9ZQG9|E1314_ARATH	Glucan endo-1,3-beta-glucosidase 14 OS=Arabidopsis thaliana GN=At2g27500 PE=1 SV=2	--	--	--	--	--	--	GO:0010363//regulation of plant-type hypersensitive response;GO:0009867//jasmonic acid mediated signaling pathway;GO:0005975//carbohydrate metabolic process;GO:0006612//protein targeting to membrane;GO:0009863//salicylic acid mediated signaling pathway	GO:0043169//cation binding;GO:0042973//glucan endo-1,3-beta-D-glucosidase activity	GO:0046658//anchored to plasma membrane;GO:0005576//extracellular region;GO:0005737//cytoplasm;GO:0005634//nucleus
CL10089.Contig2_All	2215	13.7713	39.194	gi|255565641|ref|XP_002523810.1|	Glucan endo-1,3-beta-glucosidase precursor, putative [Ricinus communis] >gi|223536898|gb|EEF38536.1| Glucan endo-1,3-beta-glucosidase precursor, putative [Ricinus communis]	gi|320090188|gb|HQ443267.1|	Populus tremula x Populus tremuloides 1,3-beta-D-glucanase GH17_61 gene, complete cds	sp|Q9ZQG9|E1314_ARATH	Glucan endo-1,3-beta-glucosidase 14 OS=Arabidopsis thaliana GN=At2g27500 PE=1 SV=2	--	--	--	--	--	--	GO:0010363//regulation of plant-type hypersensitive response;GO:0009867//jasmonic acid mediated signaling pathway;GO:0005975//carbohydrate metabolic process;GO:0006612//protein targeting to membrane;GO:0009863//salicylic acid mediated signaling pathway	GO:0043169//cation binding;GO:0042973//glucan endo-1,3-beta-D-glucosidase activity	GO:0046658//anchored to plasma membrane;GO:0005576//extracellular region;GO:0005737//cytoplasm;GO:0005634//nucleus
CL10089.Contig3_All	2248	1.5746	7.9218	gi|255565641|ref|XP_002523810.1|	Glucan endo-1,3-beta-glucosidase precursor, putative [Ricinus communis] >gi|223536898|gb|EEF38536.1| Glucan endo-1,3-beta-glucosidase precursor, putative [Ricinus communis]	gi|320090188|gb|HQ443267.1|	Populus tremula x Populus tremuloides 1,3-beta-D-glucanase GH17_61 gene, complete cds	sp|Q9ZQG9|E1314_ARATH	Glucan endo-1,3-beta-glucosidase 14 OS=Arabidopsis thaliana GN=At2g27500 PE=1 SV=2	--	--	--	--	--	--	GO:0010363//regulation of plant-type hypersensitive response;GO:0009867//jasmonic acid mediated signaling pathway;GO:0005975//carbohydrate metabolic process;GO:0006612//protein targeting to membrane;GO:0009863//salicylic acid mediated signaling pathway	GO:0043169//cation binding;GO:0042973//glucan endo-1,3-beta-D-glucosidase activity	GO:0046658//anchored to plasma membrane;GO:0005576//extracellular region;GO:0005737//cytoplasm;GO:0005634//nucleus
CL10089.Contig4_All	1671	23.1141	88.8733	gi|255565641|ref|XP_002523810.1|	Glucan endo-1,3-beta-glucosidase precursor, putative [Ricinus communis] >gi|223536898|gb|EEF38536.1| Glucan endo-1,3-beta-glucosidase precursor, putative [Ricinus communis]	gi|320090188|gb|HQ443267.1|	Populus tremula x Populus tremuloides 1,3-beta-D-glucanase GH17_61 gene, complete cds	sp|Q9ZQG9|E1314_ARATH	Glucan endo-1,3-beta-glucosidase 14 OS=Arabidopsis thaliana GN=At2g27500 PE=1 SV=2	--	--	--	--	--	--	GO:0010363//regulation of plant-type hypersensitive response;GO:0009867//jasmonic acid mediated signaling pathway;GO:0005975//carbohydrate metabolic process;GO:0006612//protein targeting to membrane;GO:0009863//salicylic acid mediated signaling pathway	GO:0043169//cation binding;GO:0042973//glucan endo-1,3-beta-D-glucosidase activity	GO:0046658//anchored to plasma membrane;GO:0005576//extracellular region;GO:0005737//cytoplasm;GO:0005634//nucleus
CL1009.Contig1_All	1015	0.3077	0.3133	gi|255541720|ref|XP_002511924.1|	Proline iminopeptidase, putative [Ricinus communis] >gi|223549104|gb|EEF50593.1| Proline iminopeptidase, putative [Ricinus communis]	gi|225454303|ref|XM_002275477.1|	PREDICTED: Vitis vinifera proline iminopeptidase-like (LOC100244876), mRNA	--	--	Cgl0575	COG0596	Predicted hydrolases or acyltransferases (alpha/beta hydrolase superfamily)	--	--	--	GO:0019344//cysteine biosynthetic process;GO:0006508//proteolysis	GO:0004177//aminopeptidase activity	GO:0005773//vacuole;GO:0009507//chloroplast;GO:0005829//cytosol
CL1009.Contig2_All	1929	10.2002	13.573	gi|255541720|ref|XP_002511924.1|	Proline iminopeptidase, putative [Ricinus communis] >gi|223549104|gb|EEF50593.1| Proline iminopeptidase, putative [Ricinus communis]	gi|225454303|ref|XM_002275477.1|	PREDICTED: Vitis vinifera proline iminopeptidase-like (LOC100244876), mRNA	--	--	Cgl0575	COG0596	Predicted hydrolases or acyltransferases (alpha/beta hydrolase superfamily)	--	--	--	GO:0019344//cysteine biosynthetic process;GO:0006508//proteolysis	GO:0004177//aminopeptidase activity	GO:0005773//vacuole;GO:0009507//chloroplast;GO:0005829//cytosol
CL10090.Contig1_All	206	1.0107	0	gi|384245070|gb|EIE18566.1|	hypothetical protein COCSUDRAFT_68267 [Coccomyxa subellipsoidea C-169]	--	--	--	--	--	--	--	--	--	--	-	-	-
CL10091.Contig1_All	1298	3.9301	3.4299	gi|255552656|ref|XP_002517371.1|	conserved hypothetical protein [Ricinus communis] >gi|223543382|gb|EEF44913.1| conserved hypothetical protein [Ricinus communis]	gi|470137691|ref|XM_004304549.1|	PREDICTED: Fragaria vesca subsp. vesca auxin-induced protein 5NG4-like (LOC101312750), mRNA	sp|Q9FL08|WTR42_ARATH	WAT1-related protein At5g40240 OS=Arabidopsis thaliana GN=At5g40240 PE=2 SV=1	SA0103	COG0697	Permeases of the drug/metabolite transporter (DMT) superfamily	--	--	--	-	-	GO:0016020//membrane
CL10091.Contig2_All	303	0.3436	0.3498	gi|255552656|ref|XP_002517371.1|	conserved hypothetical protein [Ricinus communis] >gi|223543382|gb|EEF44913.1| conserved hypothetical protein [Ricinus communis]	gi|255552655|ref|XM_002517325.1|	Ricinus communis conserved hypothetical protein, mRNA	sp|Q9FL08|WTR42_ARATH	WAT1-related protein At5g40240 OS=Arabidopsis thaliana GN=At5g40240 PE=2 SV=1	--	--	--	--	--	--	-	-	GO:0016020//membrane
CL10092.Contig1_All	824	0.7581	0.6432	gi|255562530|ref|XP_002522271.1|	BRASSINAZOLE-RESISTANT 2 protein, putative [Ricinus communis] >gi|223538524|gb|EEF40129.1| BRASSINAZOLE-RESISTANT 2 protein, putative [Ricinus communis]	gi|190897425|gb|EU823629.1|	Populus tremula isolate swl195-63E brassinosteroid signaling positive regulator-related protein gene, partial cds	sp|Q9ZV88|BEH4_ARATH	BES1/BZR1 homolog protein 4 OS=Arabidopsis thaliana GN=BEH4 PE=1 SV=1	--	--	--	K14503	aly:ARALYDRAFT_476647	brassinosteroid resistant 1/2	-	-	-
CL10092.Contig2_All	720	7.6634	18.5502	gi|255562530|ref|XP_002522271.1|	BRASSINAZOLE-RESISTANT 2 protein, putative [Ricinus communis] >gi|223538524|gb|EEF40129.1| BRASSINAZOLE-RESISTANT 2 protein, putative [Ricinus communis]	gi|190897377|gb|EU823605.1|	Populus tremula isolate swl195-43 brassinosteroid signaling positive regulator-related protein gene, partial cds	sp|Q9ZV88|BEH4_ARATH	BES1/BZR1 homolog protein 4 OS=Arabidopsis thaliana GN=BEH4 PE=1 SV=1	--	--	--	K14503	rcu:RCOM_1593760	brassinosteroid resistant 1/2	-	-	-
CL10092.Contig3_All	743	3.9233	2.4253	gi|255562530|ref|XP_002522271.1|	BRASSINAZOLE-RESISTANT 2 protein, putative [Ricinus communis] >gi|223538524|gb|EEF40129.1| BRASSINAZOLE-RESISTANT 2 protein, putative [Ricinus communis]	gi|190897425|gb|EU823629.1|	Populus tremula isolate swl195-63E brassinosteroid signaling positive regulator-related protein gene, partial cds	sp|Q9ZV88|BEH4_ARATH	BES1/BZR1 homolog protein 4 OS=Arabidopsis thaliana GN=BEH4 PE=1 SV=1	--	--	--	K14503	aly:ARALYDRAFT_476647	brassinosteroid resistant 1/2	-	-	-
CL10093.Contig1_All	954	1.746	1.1111	gi|255558083|ref|XP_002520070.1|	conserved hypothetical protein [Ricinus communis] >gi|223540834|gb|EEF42394.1| conserved hypothetical protein [Ricinus communis]	gi|470144403|ref|XM_004307799.1|	PREDICTED: Fragaria vesca subsp. vesca uncharacterized LOC101291673 (LOC101291673), mRNA	--	--	--	--	--	--	--	--	GO:0006661//phosphatidylinositol biosynthetic process	-	GO:0005634//nucleus
CL10093.Contig2_All	1056	4.2392	3.6137	gi|255558083|ref|XP_002520070.1|	conserved hypothetical protein [Ricinus communis] >gi|223540834|gb|EEF42394.1| conserved hypothetical protein [Ricinus communis]	gi|470144403|ref|XM_004307799.1|	PREDICTED: Fragaria vesca subsp. vesca uncharacterized LOC101291673 (LOC101291673), mRNA	--	--	--	--	--	--	--	--	GO:0006661//phosphatidylinositol biosynthetic process	-	GO:0005634//nucleus
CL10094.Contig1_All	298	6.987	5.3356	gi|224114105|ref|XP_002316668.1|	predicted protein [Populus trichocarpa] >gi|222859733|gb|EEE97280.1| predicted protein [Populus trichocarpa]	gi|356524753|ref|XM_003530945.1|	PREDICTED: Glycine max probable serine/threonine-protein kinase abkC-like (LOC100802483), mRNA	--	--	--	--	--	K08869	pop:POPTR_568314	aarF domain-containing kinase	-	GO:0016772//transferase activity, transferring phosphorus-containing groups	GO:0005739//mitochondrion
CL10094.Contig2_All	2359	15.3137	11.9976	gi|224078834|ref|XP_002305646.1|	predicted protein [Populus trichocarpa] >gi|222848610|gb|EEE86157.1| predicted protein [Populus trichocarpa]	gi|225469915|ref|XM_002269105.1|	PREDICTED: Vitis vinifera uncharacterized LOC100244896 (LOC100244896), mRNA	sp|Q9MA15|Y1796_ARATH	Uncharacterized aarF domain-containing protein kinase At1g79600, chloroplastic OS=Arabidopsis thaliana GN=At1g79600 PE=1 SV=1	YPL109c	COG0661	Predicted unusual protein kinase	K08869	pop:POPTR_817748	aarF domain-containing kinase	-	GO:0016772//transferase activity, transferring phosphorus-containing groups	GO:0005739//mitochondrion;GO:0005886//plasma membrane
CL10094.Contig3_All	711	4.9784	5.3671	gi|224078834|ref|XP_002305646.1|	predicted protein [Populus trichocarpa] >gi|222848610|gb|EEE86157.1| predicted protein [Populus trichocarpa]	gi|224078833|ref|XM_002305610.1|	Populus trichocarpa predicted protein, mRNA	--	--	--	--	--	K08869	pop:POPTR_817748	aarF domain-containing kinase	-	-	-
CL10095.Contig1_All	244	3.84	0	gi|224082644|ref|XP_002306777.1|	copalyl diphosphate synthase [Populus trichocarpa] >gi|222856226|gb|EEE93773.1| copalyl diphosphate synthase [Populus trichocarpa]	gi|224066498|ref|XM_002302074.1|	Populus trichocarpa copalyl diphosphate synthase (CPS1), mRNA	sp|E2IHE0|CLDS_CISCR	Copal-8-ol diphosphate hydratase, chloroplastic OS=Cistus creticus subsp. creticus GN=CLS PE=1 SV=1	--	--	--	K04120	pop:POPTR_761211	ent-copalyl diphosphate synthase [EC:5.5.1.13]	GO:0006952//defense response;GO:0033385;GO:0016102//diterpenoid biosynthetic process;GO:0009685//gibberellin metabolic process	GO:0010333//terpene synthase activity;GO:0000287//magnesium ion binding;GO:0009905//ent-copalyl diphosphate synthase activity	GO:0009536//plastid
CL10095.Contig2_All	2479	13.1026	0.1283	gi|255559426|ref|XP_002520733.1|	Ent-kaurene synthase A, chloroplast precursor, putative [Ricinus communis] >gi|223540118|gb|EEF41695.1| Ent-kaurene synthase A, chloroplast precursor, putative [Ricinus communis]	gi|224066498|ref|XM_002302074.1|	Populus trichocarpa copalyl diphosphate synthase (CPS1), mRNA	sp|O04408|KSA_PEA	Ent-copalyl diphosphate synthase, chloroplastic OS=Pisum sativum PE=2 SV=1	--	--	--	K04120	rcu:RCOM_0557410	ent-copalyl diphosphate synthase [EC:5.5.1.13]	GO:0051504//diterpene phytoalexin precursor biosynthetic process pathway;GO:0009686//gibberellin biosynthetic process	GO:0010333//terpene synthase activity;GO:0009905//ent-copalyl diphosphate synthase activity;GO:0000287//magnesium ion binding	GO:0009507//chloroplast;GO:0005739//mitochondrion
CL10096.Contig1_All	394	11.6262	0.269	gi|255566803|ref|XP_002524385.1|	conserved hypothetical protein [Ricinus communis] >gi|223536346|gb|EEF37996.1| conserved hypothetical protein [Ricinus communis]	gi|147815738|emb|AM467489.2|	Vitis vinifera contig VV78X027862.4, whole genome shotgun sequence	sp|Q8LAD7|IDA_ARATH	Protein IDA OS=Arabidopsis thaliana GN=IDA PE=2 SV=1	--	--	--	--	--	--	GO:0009838//abscission	-	GO:0005576//extracellular region
CL10096.Contig2_All	494	53.1072	0.6437	gi|255566803|ref|XP_002524385.1|	conserved hypothetical protein [Ricinus communis] >gi|223536346|gb|EEF37996.1| conserved hypothetical protein [Ricinus communis]	gi|48331263|gb|AC149541.1|	Populus trichocarpa clone Pop1-12C14, complete sequence	sp|Q8LAD7|IDA_ARATH	Protein IDA OS=Arabidopsis thaliana GN=IDA PE=2 SV=1	--	--	--	--	--	--	GO:0009838//abscission	-	GO:0005576//extracellular region
CL10097.Contig1_All	425	2.6945	3.7412	gi|255541716|ref|XP_002511922.1|	pentatricopeptide repeat-containing protein, putative [Ricinus communis] >gi|223549102|gb|EEF50591.1| pentatricopeptide repeat-containing protein, putative [Ricinus communis]	gi|255541715|ref|XM_002511876.1|	Ricinus communis pentatricopeptide repeat-containing protein, putative, mRNA	--	--	--	--	--	--	--	--	-	-	-
CL10097.Contig2_All	613	6.6234	6.571	gi|255541716|ref|XP_002511922.1|	pentatricopeptide repeat-containing protein, putative [Ricinus communis] >gi|223549102|gb|EEF50591.1| pentatricopeptide repeat-containing protein, putative [Ricinus communis]	gi|255541715|ref|XM_002511876.1|	Ricinus communis pentatricopeptide repeat-containing protein, putative, mRNA	sp|Q9M316|PP292_ARATH	Pentatricopeptide repeat-containing protein At3g61520, mitochondrial OS=Arabidopsis thaliana GN=At3g61520 PE=2 SV=1	--	--	--	--	--	--	-	-	-
CL10098.Contig1_All	307	0.3391	1.0358	--	--	--	--	--	--	--	--	--	--	--	--	-	-	-
CL10099.Contig1_All	480	0.2169	0.8833	gi|297739504|emb|CBI29686.3|	unnamed protein product [Vitis vinifera]	--	--	--	--	--	--	--	K01869	vvi:100248927	leucyl-tRNA synthetase [EC:6.1.1.4]	GO:0008295//spermidine biosynthetic process;GO:0006450//regulation of translational fidelity;GO:0006429//leucyl-tRNA aminoacylation	GO:0002161//aminoacyl-tRNA editing activity;GO:0004823//leucine-tRNA ligase activity;GO:0005524//ATP binding	GO:0005829//cytosol;GO:0009506//plasmodesma;GO:0009507//chloroplast
CL10099.Contig2_All	723	2.7359	1.7594	gi|462424297|gb|EMJ28560.1|	hypothetical protein PRUPE_ppa000578mg [Prunus persica]	gi|470104529|ref|XM_004288603.1|	PREDICTED: Fragaria vesca subsp. vesca leucine--tRNA ligase, cytoplasmic-like (LOC101293524), mRNA	--	--	--	--	--	K01869	vvi:100248927	leucyl-tRNA synthetase [EC:6.1.1.4]	GO:0008295//spermidine biosynthetic process;GO:0006450//regulation of translational fidelity;GO:0006429//leucyl-tRNA aminoacylation	GO:0002161//aminoacyl-tRNA editing activity;GO:0004823//leucine-tRNA ligase activity;GO:0005524//ATP binding	GO:0005829//cytosol;GO:0009506//plasmodesma;GO:0009507//chloroplast
CL101.Contig1_All	1399	0.0744	0	gi|255543987|ref|XP_002513056.1|	Exoenzymes regulatory protein aepA precursor, putative [Ricinus communis] >gi|223548067|gb|EEF49559.1| Exoenzymes regulatory protein aepA precursor, putative [Ricinus communis]	gi|349706107|emb|FQ384646.1|	Vitis vinifera clone SS0AAG16YP13	--	--	mll2891	COG1574	Predicted metal-dependent hydrolase with the TIM-barrel fold	K07047	rcu:RCOM_1452470		GO:0007346//regulation of mitotic cell cycle	GO:0016810//hydrolase activity, acting on carbon-nitrogen (but not peptide) bonds	GO:0016023//cytoplasmic membrane-bounded vesicle;GO:0048471//perinuclear region of cytoplasm;GO:0005783//endoplasmic reticulum
CL101.Contig10_All	1244	0.3347	0.3408	gi|255543987|ref|XP_002513056.1|	Exoenzymes regulatory protein aepA precursor, putative [Ricinus communis] >gi|223548067|gb|EEF49559.1| Exoenzymes regulatory protein aepA precursor, putative [Ricinus communis]	gi|349706107|emb|FQ384646.1|	Vitis vinifera clone SS0AAG16YP13	--	--	mll2891	COG1574	Predicted metal-dependent hydrolase with the TIM-barrel fold	K07047	rcu:RCOM_1452470		GO:0019556//histidine catabolic process to glutamate and formamide;GO:0007346//regulation of mitotic cell cycle	GO:0016812//hydrolase activity, acting on carbon-nitrogen (but not peptide) bonds, in cyclic amides	GO:0016023//cytoplasmic membrane-bounded vesicle;GO:0048471//perinuclear region of cytoplasm;GO:0005783//endoplasmic reticulum
CL101.Contig12_All	1973	0	0.0537	gi|255543987|ref|XP_002513056.1|	Exoenzymes regulatory protein aepA precursor, putative [Ricinus communis] >gi|223548067|gb|EEF49559.1| Exoenzymes regulatory protein aepA precursor, putative [Ricinus communis]	gi|349706107|emb|FQ384646.1|	Vitis vinifera clone SS0AAG16YP13	--	--	CC0658	COG1574	Predicted metal-dependent hydrolase with the TIM-barrel fold	K07047	rcu:RCOM_1452470		GO:0019556//histidine catabolic process to glutamate and formamide;GO:0007346//regulation of mitotic cell cycle	GO:0016812//hydrolase activity, acting on carbon-nitrogen (but not peptide) bonds, in cyclic amides	GO:0016023//cytoplasmic membrane-bounded vesicle;GO:0048471//perinuclear region of cytoplasm;GO:0005783//endoplasmic reticulum
CL101.Contig13_All	2027	0.0514	0	gi|255543987|ref|XP_002513056.1|	Exoenzymes regulatory protein aepA precursor, putative [Ricinus communis] >gi|223548067|gb|EEF49559.1| Exoenzymes regulatory protein aepA precursor, putative [Ricinus communis]	gi|349706107|emb|FQ384646.1|	Vitis vinifera clone SS0AAG16YP13	--	--	CC0658	COG1574	Predicted metal-dependent hydrolase with the TIM-barrel fold	K07047	rcu:RCOM_1452470		GO:0019556//histidine catabolic process to glutamate and formamide;GO:0007346//regulation of mitotic cell cycle	GO:0016812//hydrolase activity, acting on carbon-nitrogen (but not peptide) bonds, in cyclic amides	GO:0016023//cytoplasmic membrane-bounded vesicle;GO:0048471//perinuclear region of cytoplasm;GO:0005783//endoplasmic reticulum
CL101.Contig14_All	2392	0.0435	0	gi|255543987|ref|XP_002513056.1|	Exoenzymes regulatory protein aepA precursor, putative [Ricinus communis] >gi|223548067|gb|EEF49559.1| Exoenzymes regulatory protein aepA precursor, putative [Ricinus communis]	gi|349706107|emb|FQ384646.1|	Vitis vinifera clone SS0AAG16YP13	--	--	FN0649	COG1574	Predicted metal-dependent hydrolase with the TIM-barrel fold	K07047	rcu:RCOM_1452470		GO:0019556//histidine catabolic process to glutamate and formamide;GO:0007346//regulation of mitotic cell cycle	GO:0016812//hydrolase activity, acting on carbon-nitrogen (but not peptide) bonds, in cyclic amides	GO:0016023//cytoplasmic membrane-bounded vesicle;GO:0048471//perinuclear region of cytoplasm;GO:0005783//endoplasmic reticulum
CL101.Contig15_All	2254	0.0924	0.1411	gi|255543987|ref|XP_002513056.1|	Exoenzymes regulatory protein aepA precursor, putative [Ricinus communis] >gi|223548067|gb|EEF49559.1| Exoenzymes regulatory protein aepA precursor, putative [Ricinus communis]	gi|349706107|emb|FQ384646.1|	Vitis vinifera clone SS0AAG16YP13	--	--	FN0649	COG1574	Predicted metal-dependent hydrolase with the TIM-barrel fold	K07047	rcu:RCOM_1452470		GO:0019556//histidine catabolic process to glutamate and formamide;GO:0007346//regulation of mitotic cell cycle	GO:0016812//hydrolase activity, acting on carbon-nitrogen (but not peptide) bonds, in cyclic amides	GO:0016023//cytoplasmic membrane-bounded vesicle;GO:0048471//perinuclear region of cytoplasm;GO:0005783//endoplasmic reticulum
CL101.Contig16_All	2171	0.048	0.0977	gi|255543987|ref|XP_002513056.1|	Exoenzymes regulatory protein aepA precursor, putative [Ricinus communis] >gi|223548067|gb|EEF49559.1| Exoenzymes regulatory protein aepA precursor, putative [Ricinus communis]	gi|349706107|emb|FQ384646.1|	Vitis vinifera clone SS0AAG16YP13	--	--	FN0649	COG1574	Predicted metal-dependent hydrolase with the TIM-barrel fold	K07047	rcu:RCOM_1452470		GO:0019556//histidine catabolic process to glutamate and formamide;GO:0007346//regulation of mitotic cell cycle	GO:0016812//hydrolase activity, acting on carbon-nitrogen (but not peptide) bonds, in cyclic amides	GO:0016023//cytoplasmic membrane-bounded vesicle;GO:0048471//perinuclear region of cytoplasm;GO:0005783//endoplasmic reticulum
CL101.Contig17_All	1138	0.6404	0	gi|255543987|ref|XP_002513056.1|	Exoenzymes regulatory protein aepA precursor, putative [Ricinus communis] >gi|223548067|gb|EEF49559.1| Exoenzymes regulatory protein aepA precursor, putative [Ricinus communis]	gi|460221572|gb|GABL01043457.1|	TSA: Camelina sativa comp51580_c0_seq1 transcribed RNA sequence	--	--	mll2891	COG1574	Predicted metal-dependent hydrolase with the TIM-barrel fold	K07047	rcu:RCOM_1452470		GO:0019556//histidine catabolic process to glutamate and formamide;GO:0007346//regulation of mitotic cell cycle	GO:0016812//hydrolase activity, acting on carbon-nitrogen (but not peptide) bonds, in cyclic amides	GO:0048471//perinuclear region of cytoplasm;GO:0005783//endoplasmic reticulum
CL101.Contig18_All	1453	0.0716	0	gi|255543987|ref|XP_002513056.1|	Exoenzymes regulatory protein aepA precursor, putative [Ricinus communis] >gi|223548067|gb|EEF49559.1| Exoenzymes regulatory protein aepA precursor, putative [Ricinus communis]	gi|349706107|emb|FQ384646.1|	Vitis vinifera clone SS0AAG16YP13	--	--	mll2891	COG1574	Predicted metal-dependent hydrolase with the TIM-barrel fold	K07047	rcu:RCOM_1452470		GO:0007346//regulation of mitotic cell cycle	GO:0016810//hydrolase activity, acting on carbon-nitrogen (but not peptide) bonds	GO:0016023//cytoplasmic membrane-bounded vesicle;GO:0048471//perinuclear region of cytoplasm;GO:0005783//endoplasmic reticulum
CL101.Contig19_All	2248	0.0463	0	gi|255543987|ref|XP_002513056.1|	Exoenzymes regulatory protein aepA precursor, putative [Ricinus communis] >gi|223548067|gb|EEF49559.1| Exoenzymes regulatory protein aepA precursor, putative [Ricinus communis]	gi|349706107|emb|FQ384646.1|	Vitis vinifera clone SS0AAG16YP13	--	--	CC0658	COG1574	Predicted metal-dependent hydrolase with the TIM-barrel fold	K07047	rcu:RCOM_1452470		GO:0019556//histidine catabolic process to glutamate and formamide;GO:0007346//regulation of mitotic cell cycle	GO:0016812//hydrolase activity, acting on carbon-nitrogen (but not peptide) bonds, in cyclic amides	GO:0016023//cytoplasmic membrane-bounded vesicle;GO:0048471//perinuclear region of cytoplasm;GO:0005783//endoplasmic reticulum
CL101.Contig2_All	1261	0.2477	0	gi|255543987|ref|XP_002513056.1|	Exoenzymes regulatory protein aepA precursor, putative [Ricinus communis] >gi|223548067|gb|EEF49559.1| Exoenzymes regulatory protein aepA precursor, putative [Ricinus communis]	gi|349706107|emb|FQ384646.1|	Vitis vinifera clone SS0AAG16YP13	--	--	mll2891	COG1574	Predicted metal-dependent hydrolase with the TIM-barrel fold	K07047	rcu:RCOM_1452470		GO:0019556//histidine catabolic process to glutamate and formamide;GO:0007346//regulation of mitotic cell cycle	GO:0016812//hydrolase activity, acting on carbon-nitrogen (but not peptide) bonds, in cyclic amides	GO:0016023//cytoplasmic membrane-bounded vesicle;GO:0048471//perinuclear region of cytoplasm;GO:0005783//endoplasmic reticulum
CL101.Contig20_All	2110	0.4441	0.4019	gi|255543987|ref|XP_002513056.1|	Exoenzymes regulatory protein aepA precursor, putative [Ricinus communis] >gi|223548067|gb|EEF49559.1| Exoenzymes regulatory protein aepA precursor, putative [Ricinus communis]	gi|349706107|emb|FQ384646.1|	Vitis vinifera clone SS0AAG16YP13	--	--	CC0658	COG1574	Predicted metal-dependent hydrolase with the TIM-barrel fold	K07047	rcu:RCOM_1452470		GO:0019556//histidine catabolic process to glutamate and formamide;GO:0007346//regulation of mitotic cell cycle	GO:0016812//hydrolase activity, acting on carbon-nitrogen (but not peptide) bonds, in cyclic amides	GO:0016023//cytoplasmic membrane-bounded vesicle;GO:0048471//perinuclear region of cytoplasm;GO:0005783//endoplasmic reticulum
CL101.Contig21_All	2165	0.0481	0	gi|255543987|ref|XP_002513056.1|	Exoenzymes regulatory protein aepA precursor, putative [Ricinus communis] >gi|223548067|gb|EEF49559.1| Exoenzymes regulatory protein aepA precursor, putative [Ricinus communis]	gi|349706107|emb|FQ384646.1|	Vitis vinifera clone SS0AAG16YP13	--	--	CC0658	COG1574	Predicted metal-dependent hydrolase with the TIM-barrel fold	K07047	rcu:RCOM_1452470		GO:0019556//histidine catabolic process to glutamate and formamide;GO:0007346//regulation of mitotic cell cycle	GO:0016812//hydrolase activity, acting on carbon-nitrogen (but not peptide) bonds, in cyclic amides	GO:0016023//cytoplasmic membrane-bounded vesicle;GO:0048471//perinuclear region of cytoplasm;GO:0005783//endoplasmic reticulum
CL101.Contig22_All	1378	0.1511	0	gi|255543987|ref|XP_002513056.1|	Exoenzymes regulatory protein aepA precursor, putative [Ricinus communis] >gi|223548067|gb|EEF49559.1| Exoenzymes regulatory protein aepA precursor, putative [Ricinus communis]	gi|349706107|emb|FQ384646.1|	Vitis vinifera clone SS0AAG16YP13	--	--	mll2891	COG1574	Predicted metal-dependent hydrolase with the TIM-barrel fold	K07047	rcu:RCOM_1452470		GO:0007346//regulation of mitotic cell cycle	GO:0016810//hydrolase activity, acting on carbon-nitrogen (but not peptide) bonds	GO:0016023//cytoplasmic membrane-bounded vesicle;GO:0048471//perinuclear region of cytoplasm;GO:0005783//endoplasmic reticulum
CL101.Contig24_All	1045	0.1992	0	gi|255543987|ref|XP_002513056.1|	Exoenzymes regulatory protein aepA precursor, putative [Ricinus communis] >gi|223548067|gb|EEF49559.1| Exoenzymes regulatory protein aepA precursor, putative [Ricinus communis]	gi|460221572|gb|GABL01043457.1|	TSA: Camelina sativa comp51580_c0_seq1 transcribed RNA sequence	--	--	mll2891	COG1574	Predicted metal-dependent hydrolase with the TIM-barrel fold	K07047	rcu:RCOM_1452470		GO:0019556//histidine catabolic process to glutamate and formamide;GO:0007346//regulation of mitotic cell cycle	GO:0016812//hydrolase activity, acting on carbon-nitrogen (but not peptide) bonds, in cyclic amides	GO:0048471//perinuclear region of cytoplasm;GO:0005783//endoplasmic reticulum
CL101.Contig25_All	1315	0.0792	0.0806	gi|255543987|ref|XP_002513056.1|	Exoenzymes regulatory protein aepA precursor, putative [Ricinus communis] >gi|223548067|gb|EEF49559.1| Exoenzymes regulatory protein aepA precursor, putative [Ricinus communis]	gi|349706107|emb|FQ384646.1|	Vitis vinifera clone SS0AAG16YP13	--	--	mll2891	COG1574	Predicted metal-dependent hydrolase with the TIM-barrel fold	K07047	rcu:RCOM_1452470		GO:0019556//histidine catabolic process to glutamate and formamide;GO:0007346//regulation of mitotic cell cycle	GO:0016812//hydrolase activity, acting on carbon-nitrogen (but not peptide) bonds, in cyclic amides	GO:0016023//cytoplasmic membrane-bounded vesicle;GO:0048471//perinuclear region of cytoplasm;GO:0005783//endoplasmic reticulum
CL101.Contig3_All	1316	0.0791	0	gi|255543987|ref|XP_002513056.1|	Exoenzymes regulatory protein aepA precursor, putative [Ricinus communis] >gi|223548067|gb|EEF49559.1| Exoenzymes regulatory protein aepA precursor, putative [Ricinus communis]	gi|349706107|emb|FQ384646.1|	Vitis vinifera clone SS0AAG16YP13	--	--	mll2891	COG1574	Predicted metal-dependent hydrolase with the TIM-barrel fold	K07047	rcu:RCOM_1452470		GO:0007346//regulation of mitotic cell cycle	GO:0016810//hydrolase activity, acting on carbon-nitrogen (but not peptide) bonds	GO:0016023//cytoplasmic membrane-bounded vesicle;GO:0048471//perinuclear region of cytoplasm;GO:0005783//endoplasmic reticulum
CL101.Contig4_All	1178	0.0884	0	gi|255543987|ref|XP_002513056.1|	Exoenzymes regulatory protein aepA precursor, putative [Ricinus communis] >gi|223548067|gb|EEF49559.1| Exoenzymes regulatory protein aepA precursor, putative [Ricinus communis]	gi|349706107|emb|FQ384646.1|	Vitis vinifera clone SS0AAG16YP13	--	--	mll2891	COG1574	Predicted metal-dependent hydrolase with the TIM-barrel fold	K07047	rcu:RCOM_1452470		GO:0019556//histidine catabolic process to glutamate and formamide;GO:0007346//regulation of mitotic cell cycle	GO:0016812//hydrolase activity, acting on carbon-nitrogen (but not peptide) bonds, in cyclic amides	GO:0016023//cytoplasmic membrane-bounded vesicle;GO:0048471//perinuclear region of cytoplasm;GO:0005783//endoplasmic reticulum
CL101.Contig5_All	1569	0.1327	0.0676	gi|255543987|ref|XP_002513056.1|	Exoenzymes regulatory protein aepA precursor, putative [Ricinus communis] >gi|223548067|gb|EEF49559.1| Exoenzymes regulatory protein aepA precursor, putative [Ricinus communis]	gi|349706107|emb|FQ384646.1|	Vitis vinifera clone SS0AAG16YP13	--	--	mll2891	COG1574	Predicted metal-dependent hydrolase with the TIM-barrel fold	K07047	rcu:RCOM_1452470		GO:0009987//cellular process	GO:0016787//hydrolase activity	GO:0048471//perinuclear region of cytoplasm;GO:0005783//endoplasmic reticulum
CL101.Contig6_All	1652	0.063	0	gi|255543987|ref|XP_002513056.1|	Exoenzymes regulatory protein aepA precursor, putative [Ricinus communis] >gi|223548067|gb|EEF49559.1| Exoenzymes regulatory protein aepA precursor, putative [Ricinus communis]	gi|349706107|emb|FQ384646.1|	Vitis vinifera clone SS0AAG16YP13	--	--	mll2891	COG1574	Predicted metal-dependent hydrolase with the TIM-barrel fold	K07047	rcu:RCOM_1452470		GO:0007346//regulation of mitotic cell cycle	GO:0016810//hydrolase activity, acting on carbon-nitrogen (but not peptide) bonds	GO:0016023//cytoplasmic membrane-bounded vesicle;GO:0048471//perinuclear region of cytoplasm;GO:0005783//endoplasmic reticulum
CL101.Contig7_All	676	2.9261	0.6272	gi|255543987|ref|XP_002513056.1|	Exoenzymes regulatory protein aepA precursor, putative [Ricinus communis] >gi|223548067|gb|EEF49559.1| Exoenzymes regulatory protein aepA precursor, putative [Ricinus communis]	gi|349706107|emb|FQ384646.1|	Vitis vinifera clone SS0AAG16YP13	--	--	Rv0552	COG1574	Predicted metal-dependent hydrolase with the TIM-barrel fold	K07047	rcu:RCOM_1452470		GO:0019556//histidine catabolic process to glutamate and formamide;GO:0007346//regulation of mitotic cell cycle	GO:0016812//hydrolase activity, acting on carbon-nitrogen (but not peptide) bonds, in cyclic amides	GO:0016023//cytoplasmic membrane-bounded vesicle;GO:0048471//perinuclear region of cytoplasm;GO:0005783//endoplasmic reticulum
CL101.Contig8_All	2309	0.0451	0	gi|255543987|ref|XP_002513056.1|	Exoenzymes regulatory protein aepA precursor, putative [Ricinus communis] >gi|223548067|gb|EEF49559.1| Exoenzymes regulatory protein aepA precursor, putative [Ricinus communis]	gi|349706107|emb|FQ384646.1|	Vitis vinifera clone SS0AAG16YP13	--	--	FN0649	COG1574	Predicted metal-dependent hydrolase with the TIM-barrel fold	K07047	rcu:RCOM_1452470		GO:0007346//regulation of mitotic cell cycle	GO:0016810//hydrolase activity, acting on carbon-nitrogen (but not peptide) bonds	GO:0016023//cytoplasmic membrane-bounded vesicle;GO:0048471//perinuclear region of cytoplasm;GO:0005783//endoplasmic reticulum
CL10100.Contig1_All	1306	7.9714	5.6815	gi|255548411|ref|XP_002515262.1|	conserved hypothetical protein [Ricinus communis] >gi|223545742|gb|EEF47246.1| conserved hypothetical protein [Ricinus communis]	gi|470147830|ref|XM_004309433.1|	PREDICTED: Fragaria vesca subsp. vesca uncharacterized LOC101311061 (LOC101311061), mRNA	--	--	--	--	--	--	--	--	-	GO:0020037//heme binding	GO:0005802//trans-Golgi network;GO:0016023//cytoplasmic membrane-bounded vesicle;GO:0005794//Golgi apparatus;GO:0005768//endosome
CL10100.Contig2_All	1247	21.2054	5.6103	gi|255548411|ref|XP_002515262.1|	conserved hypothetical protein [Ricinus communis] >gi|223545742|gb|EEF47246.1| conserved hypothetical protein [Ricinus communis]	gi|470147830|ref|XM_004309433.1|	PREDICTED: Fragaria vesca subsp. vesca uncharacterized LOC101311061 (LOC101311061), mRNA	--	--	--	--	--	--	--	--	-	GO:0020037//heme binding	GO:0005802//trans-Golgi network;GO:0016023//cytoplasmic membrane-bounded vesicle;GO:0005794//Golgi apparatus;GO:0005768//endosome
CL10101.Contig1_All	226	1.382	0	--	--	--	--	--	--	--	--	--	--	--	--	-	-	-
CL10101.Contig2_All	273	0	2.718	--	--	--	--	--	--	--	--	--	--	--	--	-	-	-
CL10102.Contig1_All	514	11.7475	9.6927	--	--	gi|255589337|ref|XM_002534877.1|	Ricinus communis conserved hypothetical protein, mRNA	--	--	--	--	--	--	--	--	-	-	-
CL10102.Contig2_All	1105	11.871	24.4618	gi|255589338|ref|XP_002534923.1|	conserved hypothetical protein [Ricinus communis] >gi|223524351|gb|EEF27460.1| conserved hypothetical protein [Ricinus communis]	gi|470104247|ref|XM_004288472.1|	PREDICTED: Fragaria vesca subsp. vesca uncharacterized LOC101301139 (LOC101301139), mRNA	--	--	--	--	--	--	--	--	-	-	-
CL10102.Contig3_All	1893	24.0332	29.454	gi|255589338|ref|XP_002534923.1|	conserved hypothetical protein [Ricinus communis] >gi|223524351|gb|EEF27460.1| conserved hypothetical protein [Ricinus communis]	gi|470104247|ref|XM_004288472.1|	PREDICTED: Fragaria vesca subsp. vesca uncharacterized LOC101301139 (LOC101301139), mRNA	--	--	--	--	--	--	--	--	-	-	-
CL10103.Contig1_All	864	27.7137	21.3474	gi|224128656|ref|XP_002320386.1|	methyl binding domain protein [Populus trichocarpa] >gi|222861159|gb|EEE98701.1| methyl binding domain protein [Populus trichocarpa]	gi|224117173|ref|XM_002331730.1|	Populus trichocarpa methyl binding domain protein (MBD911), mRNA	sp|Q9LYB9|MBD4_ARATH	Methyl-CpG-binding domain-containing protein 4 OS=Arabidopsis thaliana GN=MBD4 PE=2 SV=1	--	--	--	--	--	--	-	GO:0008327//methyl-CpG binding;GO:0008270//zinc ion binding;GO:0051747//cytosine C-5 DNA demethylase activity	GO:0009507//chloroplast;GO:0005634//nucleus
CL10104.Contig1_All	375	0.8329	1.1307	gi|359478215|ref|XP_002274062.2|	PREDICTED: probable FKBP-type peptidyl-prolyl cis-trans isomerase 2, chloroplastic-like [Vitis vinifera] >gi|296084250|emb|CBI24638.3| unnamed protein product [Vitis vinifera]	gi|356538866|ref|XM_003537874.1|	PREDICTED: Glycine max probable FKBP-type peptidyl-prolyl cis-trans isomerase 2, chloroplastic-like (LOC100818743), mRNA	sp|O22870|FK163_ARATH	Peptidyl-prolyl cis-trans isomerase FKBP16-3, chloroplastic OS=Arabidopsis thaliana GN=FKBP16-3 PE=1 SV=2	PA3717	COG0545	FKBP-type peptidyl-prolyl cis-trans isomerases 1	K01802	aly:ARALYDRAFT_483467	peptidylprolyl isomerase [EC:5.2.1.8]	GO:0006098//pentose-phosphate shunt;GO:0006457//protein folding;GO:0010207//photosystem II assembly;GO:0019288//isopentenyl diphosphate biosynthetic process, mevalonate-independent pathway;GO:0000413//protein peptidyl-prolyl isomerization;GO:0006364//rRNA processing;GO:0010027//thylakoid membrane organization	GO:0005528//FK506 binding;GO:0016491//oxidoreductase activity;GO:0003755//peptidyl-prolyl cis-trans isomerase activity	GO:0016020//membrane;GO:0009570//chloroplast stroma;GO:0009543//chloroplast thylakoid lumen
CL10104.Contig2_All	393	0	1.0789	gi|359478215|ref|XP_002274062.2|	PREDICTED: probable FKBP-type peptidyl-prolyl cis-trans isomerase 2, chloroplastic-like [Vitis vinifera] >gi|296084250|emb|CBI24638.3| unnamed protein product [Vitis vinifera]	gi|356538866|ref|XM_003537874.1|	PREDICTED: Glycine max probable FKBP-type peptidyl-prolyl cis-trans isomerase 2, chloroplastic-like (LOC100818743), mRNA	sp|O22870|FK163_ARATH	Peptidyl-prolyl cis-trans isomerase FKBP16-3, chloroplastic OS=Arabidopsis thaliana GN=FKBP16-3 PE=1 SV=2	PA3717	COG0545	FKBP-type peptidyl-prolyl cis-trans isomerases 1	K01802	aly:ARALYDRAFT_483467	peptidylprolyl isomerase [EC:5.2.1.8]	GO:0006098//pentose-phosphate shunt;GO:0006457//protein folding;GO:0010207//photosystem II assembly;GO:0019288//isopentenyl diphosphate biosynthetic process, mevalonate-independent pathway;GO:0000413//protein peptidyl-prolyl isomerization;GO:0006364//rRNA processing;GO:0010027//thylakoid membrane organization	GO:0005528//FK506 binding;GO:0016491//oxidoreductase activity;GO:0003755//peptidyl-prolyl cis-trans isomerase activity	GO:0016020//membrane;GO:0009570//chloroplast stroma;GO:0009543//chloroplast thylakoid lumen
CL10105.Contig1_All	237	0.4393	2.2363	gi|149072085|ref|YP_001293511.1|	photosystem II protein D1 [Rhodomonas salina] >gi|190360078|sp|A6MVT2.1|PSBA_RHDSA RecName: Full=Photosystem Q(B) protein; AltName: Full=32 kDa thylakoid membrane protein; AltName: Full=Photosystem II protein D1; Flags: Precursor >gi|134303036|gb|ABO70840.1| photosystem II protein D1 [Rhodomonas salina]	gi|82546942|gb|DQ265762.1|	Peltolepis quadrata trnK-psbA intergenic spacer, partial sequence; photosystem II 32 kDa protein (psbA) gene, complete cds; and psbA-trnH intergenic spacer, partial sequence; chloroplast	sp|A6MVT2|PSBA_RHDSA	Photosystem Q(B) protein OS=Rhodomonas salina GN=psbA PE=3 SV=1	--	--	--	K02703	ppp:PhpapaCp046	photosystem II P680 reaction center D1 protein	GO:0009772//photosynthetic electron transport in photosystem II;GO:0009635//response to herbicide	GO:0016491//oxidoreductase activity;GO:0045156//electron transporter, transferring electrons within the cyclic electron transport pathway of photosynthesis activity;GO:0005506//iron ion binding	GO:0030076//light-harvesting complex;GO:0009523//photosystem II;GO:0016021//integral to membrane;GO:0009535//chloroplast thylakoid membrane
CL10106.Contig2_All	230	0	5.9914	gi|159478839|ref|XP_001697508.1|	esterase [Chlamydomonas reinhardtii] >gi|158274387|gb|EDP00170.1| esterase [Chlamydomonas reinhardtii]	--	--	sp|Q8LAS8|SFGH_ARATH	S-formylglutathione hydrolase OS=Arabidopsis thaliana GN=SFGH PE=1 SV=2	BMEI1822	COG0627	Predicted esterase	K01070	cre:CHLREDRAFT_175746	S-formylglutathione hydrolase [EC:3.1.2.12]	GO:0044710	GO:0052689	-
CL10107.Contig1_All	335	0.3108	0	gi|255577203|ref|XP_002529484.1|	conserved hypothetical protein [Ricinus communis] >gi|223531042|gb|EEF32894.1| conserved hypothetical protein [Ricinus communis]	--	--	--	--	--	--	--	--	--	--	-	-	-
CL10107.Contig2_All	252	3.305	0	gi|255577203|ref|XP_002529484.1|	conserved hypothetical protein [Ricinus communis] >gi|223531042|gb|EEF32894.1| conserved hypothetical protein [Ricinus communis]	--	--	--	--	--	--	--	--	--	--	-	-	-
CL10108.Contig1_All	290	3.2309	0	gi|388514097|gb|AFK45110.1|	unknown [Medicago truncatula]	gi|388514096|gb|BT145316.1|	Medicago truncatula clone JCVI-FLMt-15F5 unknown mRNA	sp|Q10KF0|PSA2_ORYSJ	Proteasome subunit alpha type-2 OS=Oryza sativa subsp. japonica GN=PAB1 PE=2 SV=1	TVN0304	COG0638	20S proteasome, alpha and beta subunits	K02726	ppp:PHYPADRAFT_210378	20S proteasome subunit alpha 2 [EC:3.4.25.1]	GO:0042742//defense response to bacterium;GO:0006511//ubiquitin-dependent protein catabolic process;GO:0010043//response to zinc ion	GO:0004298//threonine-type endopeptidase activity	GO:0022626//cytosolic ribosome;GO:0019773//proteasome core complex, alpha-subunit complex;GO:0005634//nucleus
CL10109.Contig1_All	956	80.3671	41.1363	gi|255552039|ref|XP_002517064.1|	coated vesicle membrane protein, putative [Ricinus communis] >gi|223543699|gb|EEF45227.1| coated vesicle membrane protein, putative [Ricinus communis]	gi|349720259|emb|FQ397963.1|	Vitis vinifera clone SS0AEB5YC10	sp|Q9LIL4|P24B3_ARATH	Transmembrane emp24 domain-containing protein p24beta3 OS=Arabidopsis thaliana GN=At3g22845 PE=2 SV=1	--	--	--	--	--	--	GO:0006810//transport;GO:0046520//sphingoid biosynthetic process;GO:0016126//sterol biosynthetic process	-	GO:0005773//vacuole;GO:0005794//Golgi apparatus;GO:0016023//cytoplasmic membrane-bounded vesicle;GO:0016021//integral to membrane;GO:0005783//endoplasmic reticulum
CL1011.Contig1_All	396	251.329	163.82	--	--	gi|33325122|gb|AF516353.1|	Hevea brasiliensis eukaryotic translation initiation factor 5A isoform IV (eIF-5A) mRNA, complete cds	--	--	--	--	--	--	--	--	-	-	-
CL1011.Contig2_All	906	1.3789	0.702	gi|255542136|ref|XP_002512132.1|	initiation factor 5a, putative [Ricinus communis] >gi|223549312|gb|EEF50801.1| initiation factor 5a, putative [Ricinus communis]	gi|33325128|gb|AF516356.1|	Hevea brasiliensis eukaryotic translation initiation factor 5A isoform VII (eIF-5A) mRNA, complete cds	sp|Q9AXJ4|IF5A_MANES	Eukaryotic translation initiation factor 5A OS=Manihot esculenta PE=2 SV=2	YJR047c	COG0231	Translation elongation factor P (EF-P)/translation initiation factor 5A (eIF-5A)	K03263	rcu:RCOM_0622740	translation initiation factor 5A	GO:0006413//translational initiation;GO:0006452//translational frameshifting;GO:0034050//host programmed cell death induced by symbiont;GO:0042742//defense response to bacterium;GO:0009611//response to wounding;GO:0008612//peptidyl-lysine modification to hypusine;GO:0045905//positive regulation of translational termination;GO:0010089//xylem development;GO:0045901//positive regulation of translati…	GO:0003743//translation initiation factor activity;GO:0003746//translation elongation factor activity;GO:0043022//ribosome binding	GO:0005634//nucleus
CL1011.Contig3_All	1113	8.5119	1.6191	gi|255542136|ref|XP_002512132.1|	initiation factor 5a, putative [Ricinus communis] >gi|223549312|gb|EEF50801.1| initiation factor 5a, putative [Ricinus communis]	gi|33325118|gb|AF516351.1|	Hevea brasiliensis eukaryotic translation initiation factor 5A isoform II (eIF-5A) mRNA, complete cds	sp|Q9AXJ4|IF5A_MANES	Eukaryotic translation initiation factor 5A OS=Manihot esculenta PE=2 SV=2	YJR047c	COG0231	Translation elongation factor P (EF-P)/translation initiation factor 5A (eIF-5A)	K03263	rcu:RCOM_0622740	translation initiation factor 5A	GO:0006413//translational initiation;GO:0006452//translational frameshifting;GO:0034050//host programmed cell death induced by symbiont;GO:0042742//defense response to bacterium;GO:0009611//response to wounding;GO:0008612//peptidyl-lysine modification to hypusine;GO:0045905//positive regulation of translational termination;GO:0010089//xylem development;GO:0045901//positive regulation of translati…	GO:0003743//translation initiation factor activity;GO:0003746//translation elongation factor activity;GO:0043022//ribosome binding	GO:0005634//nucleus
CL1011.Contig4_All	1166	426.785	261.639	gi|255542136|ref|XP_002512132.1|	initiation factor 5a, putative [Ricinus communis] >gi|223549312|gb|EEF50801.1| initiation factor 5a, putative [Ricinus communis]	gi|33325126|gb|AF516355.1|	Hevea brasiliensis eukaryotic translation initiation factor 5A isoform VI (eIF-5A) mRNA, complete cds	sp|Q9AXJ4|IF5A_MANES	Eukaryotic translation initiation factor 5A OS=Manihot esculenta PE=2 SV=2	YJR047c	COG0231	Translation elongation factor P (EF-P)/translation initiation factor 5A (eIF-5A)	K03263	rcu:RCOM_0622740	translation initiation factor 5A	GO:0006413//translational initiation;GO:0006452//translational frameshifting;GO:0034050//host programmed cell death induced by symbiont;GO:0042742//defense response to bacterium;GO:0009611//response to wounding;GO:0008612//peptidyl-lysine modification to hypusine;GO:0045905//positive regulation of translational termination;GO:0010089//xylem development;GO:0045901//positive regulation of translati…	GO:0003743//translation initiation factor activity;GO:0003746//translation elongation factor activity;GO:0043022//ribosome binding	GO:0005634//nucleus
CL1011.Contig5_All	884	338.348	390.189	gi|33325117|gb|AAQ08191.1|	eukaryotic translation initiation factor 5A isoform I [Hevea brasiliensis] >gi|33325119|gb|AAQ08192.1| eukaryotic translation initiation factor 5A isoform II [Hevea brasiliensis]	gi|33325118|gb|AF516351.1|	Hevea brasiliensis eukaryotic translation initiation factor 5A isoform II (eIF-5A) mRNA, complete cds	sp|Q9AXJ4|IF5A_MANES	Eukaryotic translation initiation factor 5A OS=Manihot esculenta PE=2 SV=2	YJR047c	COG0231	Translation elongation factor P (EF-P)/translation initiation factor 5A (eIF-5A)	K03263	pop:POPTR_835953	translation initiation factor 5A	GO:0006413//translational initiation;GO:0006452//translational frameshifting;GO:0008612//peptidyl-lysine modification to hypusine;GO:0045905//positive regulation of translational termination;GO:0045901//positive regulation of translational elongation	GO:0003743//translation initiation factor activity;GO:0003746//translation elongation factor activity;GO:0043022//ribosome binding	-
CL10110.Contig1_All	2167	0.3363	0.1957	gi|255547968|ref|XP_002515041.1|	protein binding protein, putative [Ricinus communis] >gi|223546092|gb|EEF47595.1| protein binding protein, putative [Ricinus communis]	gi|359473129|ref|XM_002285334.2|	PREDICTED: Vitis vinifera actin-related protein 3-like (LOC100259418), mRNA	sp|Q9SAF1|ARP3_ARATH	Actin-related protein 3 OS=Arabidopsis thaliana GN=ARP3 PE=1 SV=1	SPAC630.03	COG5277	Actin and related proteins	K05692	vcn:VOLCADRAFT_109972	actin beta/gamma 1	GO:0009825//multidimensional cell growth;GO:0010090//trichome morphogenesis;GO:0034314//Arp2/3 complex-mediated actin nucleation	GO:0005524//ATP binding;GO:0003779//actin binding;GO:0005200//structural constituent of cytoskeleton	GO:0005885//Arp2/3 protein complex;GO:0005829//cytosol
CL10110.Contig2_All	2537	0.8207	0.961	gi|255547968|ref|XP_002515041.1|	protein binding protein, putative [Ricinus communis] >gi|223546092|gb|EEF47595.1| protein binding protein, putative [Ricinus communis]	gi|449435006|ref|XM_004135239.1|	PREDICTED: Cucumis sativus actin-related protein 3-like (LOC101205075), mRNA	sp|Q9SAF1|ARP3_ARATH	Actin-related protein 3 OS=Arabidopsis thaliana GN=ARP3 PE=1 SV=1	SPAC630.03	COG5277	Actin and related proteins	K05692	vcn:VOLCADRAFT_109972	actin beta/gamma 1	GO:0009825//multidimensional cell growth;GO:0010090//trichome morphogenesis;GO:0034314//Arp2/3 complex-mediated actin nucleation	GO:0005524//ATP binding;GO:0003779//actin binding;GO:0005200//structural constituent of cytoskeleton	GO:0005885//Arp2/3 protein complex;GO:0005829//cytosol
CL10110.Contig3_All	1191	0.2622	0.178	gi|224102373|ref|XP_002312654.1|	predicted protein [Populus trichocarpa] >gi|222852474|gb|EEE90021.1| predicted protein [Populus trichocarpa]	gi|359473129|ref|XM_002285334.2|	PREDICTED: Vitis vinifera actin-related protein 3-like (LOC100259418), mRNA	sp|Q9SAF1|ARP3_ARATH	Actin-related protein 3 OS=Arabidopsis thaliana GN=ARP3 PE=1 SV=1	SPAC630.03	COG5277	Actin and related proteins	K05692	vcn:VOLCADRAFT_109972	actin beta/gamma 1	GO:0009825//multidimensional cell growth;GO:0010090//trichome morphogenesis;GO:0034314//Arp2/3 complex-mediated actin nucleation	GO:0005524//ATP binding;GO:0003779//actin binding;GO:0005200//structural constituent of cytoskeleton	GO:0005885//Arp2/3 protein complex;GO:0005829//cytosol
CL10110.Contig4_All	1601	0.2601	0.1324	gi|356512648|ref|XP_003525030.1|	PREDICTED: actin-related protein 3-like [Glycine max]	gi|356512647|ref|XM_003524982.1|	PREDICTED: Glycine max actin-related protein 3-like (LOC100780462), mRNA	sp|Q9SAF1|ARP3_ARATH	Actin-related protein 3 OS=Arabidopsis thaliana GN=ARP3 PE=1 SV=1	SPAC630.03	COG5277	Actin and related proteins	K11662	zma:100284728	actin-related protein 6	GO:0009825//multidimensional cell growth;GO:0010090//trichome morphogenesis;GO:0034314//Arp2/3 complex-mediated actin nucleation	GO:0005524//ATP binding;GO:0003779//actin binding;GO:0005200//structural constituent of cytoskeleton	GO:0005885//Arp2/3 protein complex;GO:0005829//cytosol
CL10111.Contig1_All	452	2.5336	11.9603	--	--	--	--	--	--	--	--	--	--	--	--	-	-	-
CL10111.Contig2_All	500	4.1643	6.1481	--	--	--	--	--	--	--	--	--	--	--	--	-	-	-
CL10112.Contig1_All	2923	0.9616	0.6528	gi|224132980|ref|XP_002321457.1|	predicted protein [Populus trichocarpa] >gi|222868453|gb|EEF05584.1| predicted protein [Populus trichocarpa]	gi|359490930|ref|XM_002273346.2|	PREDICTED: Vitis vinifera transcription initiation factor TFIID subunit 2-like, transcript variant 2 (LOC100266355), mRNA	--	--	--	--	--	K03128	pop:POPTR_835078	transcription initiation factor TFIID subunit 2	GO:0009630//gravitropism	GO:0008270//zinc ion binding;GO:0008237//metallopeptidase activity	GO:0009506//plasmodesma;GO:0005634//nucleus
CL10112.Contig2_All	2934	0.4258	0.5058	gi|224132980|ref|XP_002321457.1|	predicted protein [Populus trichocarpa] >gi|222868453|gb|EEF05584.1| predicted protein [Populus trichocarpa]	gi|359490930|ref|XM_002273346.2|	PREDICTED: Vitis vinifera transcription initiation factor TFIID subunit 2-like, transcript variant 2 (LOC100266355), mRNA	--	--	--	--	--	K03128	pop:POPTR_835078	transcription initiation factor TFIID subunit 2	GO:0009630//gravitropism	GO:0004177//aminopeptidase activity;GO:0008270//zinc ion binding;GO:0008237//metallopeptidase activity	GO:0009506//plasmodesma;GO:0005634//nucleus
CL10113.Contig1_All	761	7.3874	0	--	--	--	--	sp|Q9LK03|PERK2_ARATH	Proline-rich receptor-like protein kinase PERK2 OS=Arabidopsis thaliana GN=PERK2 PE=2 SV=3	--	--	--	--	--	--	-	-	-
CL10114.Contig1_All	293	0	2.1707	gi|255604947|ref|XP_002538312.1|	gluconate 5-dehydrogenase, putative [Ricinus communis] >gi|223512789|gb|EEF24072.1| gluconate 5-dehydrogenase, putative [Ricinus communis]	--	--	sp|P28643|FABG_CUPLA	3-oxoacyl-[acyl-carrier-protein] reductase, chloroplastic OS=Cuphea lanceolata GN=CLKR27 PE=2 SV=1	BS_kduD	COG1028	Dehydrogenases with different specificities (related to short-chain alcohol dehydrogenases)	K00065	rcu:RCOM_2018270	2-deoxy-D-gluconate 3-dehydrogenase [EC:1.1.1.125]	GO:0008152//metabolic process	GO:0005488//binding;GO:0016616//oxidoreductase activity, acting on the CH-OH group of donors, NAD or NADP as acceptor	GO:0009536//plastid
CL10115.Contig1_All	1135	68.7932	13.6354	gi|255574044|ref|XP_002527938.1|	conserved hypothetical protein [Ricinus communis] >gi|223532642|gb|EEF34427.1| conserved hypothetical protein [Ricinus communis]	gi|359493139|ref|XM_002264896.2|	PREDICTED: Vitis vinifera uncharacterized LOC100265751 (LOC100265751), mRNA	sp|Q9SHF2|AGO3_ARATH	Protein argonaute 3 OS=Arabidopsis thaliana GN=AGO3 PE=3 SV=1	--	--	--	K14525	bdi:100825987	ribonucleases P/MRP protein subunit RPP25 [EC:3.1.26.5]	-	GO:0003676//nucleic acid binding	-
CL10116.Contig1_All	952	7.1081	4.8992	gi|255578823|ref|XP_002530266.1|	S-locus-specific glycoprotein S13 precursor, putative [Ricinus communis] >gi|223530198|gb|EEF32106.1| S-locus-specific glycoprotein S13 precursor, putative [Ricinus communis]	gi|162952072|gb|AC215941.1|	Populus trichocarpa clone POP050-B20, complete sequence	sp|Q9ZT07|RKS1_ARATH	G-type lectin S-receptor-like serine/threonine-protein kinase RKS1 OS=Arabidopsis thaliana GN=RKS1 PE=2 SV=3	--	--	--	--	--	--	GO:0016310//phosphorylation	GO:0004713//protein tyrosine kinase activity;GO:0000166//nucleotide binding	-
CL10116.Contig2_All	885	2.1174	3.2339	gi|224078786|ref|XP_002305628.1|	predicted protein [Populus trichocarpa] >gi|222848592|gb|EEE86139.1| predicted protein [Populus trichocarpa]	gi|162952072|gb|AC215941.1|	Populus trichocarpa clone POP050-B20, complete sequence	sp|Q9ZT07|RKS1_ARATH	G-type lectin S-receptor-like serine/threonine-protein kinase RKS1 OS=Arabidopsis thaliana GN=RKS1 PE=2 SV=3	--	--	--	--	--	--	GO:0009987//cellular process	GO:0004672//protein kinase activity	-
CL10118.Contig1_All	677	0.7689	3.7578	gi|255540231|ref|XP_002511180.1|	conserved hypothetical protein [Ricinus communis] >gi|223550295|gb|EEF51782.1| conserved hypothetical protein [Ricinus communis]	gi|165905714|gb|AC216683.1|	Populus trichocarpa clone POP028-P04, complete sequence	--	--	--	--	--	--	--	--	GO:0009960//endosperm development;GO:0009793//embryo development ending in seed dormancy	-	GO:0005634//nucleus
CL10118.Contig2_All	1155	4.0561	5.9654	gi|255540231|ref|XP_002511180.1|	conserved hypothetical protein [Ricinus communis] >gi|223550295|gb|EEF51782.1| conserved hypothetical protein [Ricinus communis]	gi|165905714|gb|AC216683.1|	Populus trichocarpa clone POP028-P04, complete sequence	--	--	--	--	--	--	--	--	GO:0009960//endosperm development;GO:0009793//embryo development ending in seed dormancy	-	GO:0005634//nucleus
CL10118.Contig3_All	583	0.3571	0	gi|255540231|ref|XP_002511180.1|	conserved hypothetical protein [Ricinus communis] >gi|223550295|gb|EEF51782.1| conserved hypothetical protein [Ricinus communis]	gi|165905714|gb|AC216683.1|	Populus trichocarpa clone POP028-P04, complete sequence	--	--	--	--	--	--	--	--	GO:0048316//seed development	-	-
CL10119.Contig1_All	605	0	0.876	gi|317106659|dbj|BAJ53163.1|	JHL10I11.9 [Jatropha curcas]	gi|317106650|dbj|AP011965.1|	Jatropha curcas DNA, clone: JHL10I11, complete sequence	--	--	--	--	--	K08856	rcu:RCOM_1619090	serine/threonine kinase 16 [EC:2.7.11.1]	GO:0006468//protein phosphorylation;GO:0045727//positive regulation of translation	GO:0004674//protein serine/threonine kinase activity;GO:0005524//ATP binding	GO:0005829//cytosol;GO:0005886//plasma membrane
CL10119.Contig2_All	1461	9.9048	10.8105	gi|317106659|dbj|BAJ53163.1|	JHL10I11.9 [Jatropha curcas]	gi|71727711|gb|DQ131498.1|	Gossypium hirsutum serine/threonine protein kinase (PK1) mRNA, complete cds	sp|Q683C9|AUR2_ARATH	Serine/threonine-protein kinase Aurora-2 OS=Arabidopsis thaliana GN=AUR2 PE=2 SV=2	YBR059c	COG0515	Serine/threonine protein kinase	K08856	rcu:RCOM_1619090	serine/threonine kinase 16 [EC:2.7.11.1]	GO:0006468//protein phosphorylation;GO:0045727//positive regulation of translation	GO:0004674//protein serine/threonine kinase activity;GO:0005524//ATP binding	GO:0005829//cytosol;GO:0005886//plasma membrane
CL10119.Contig3_All	1278	5.7837	4.4789	gi|317106659|dbj|BAJ53163.1|	JHL10I11.9 [Jatropha curcas]	gi|71727711|gb|DQ131498.1|	Gossypium hirsutum serine/threonine protein kinase (PK1) mRNA, complete cds	sp|Q9ZSA3|CDPKM_ARATH	Calcium-dependent protein kinase 22 OS=Arabidopsis thaliana GN=CPK22 PE=3 SV=2	YBR059c	COG0515	Serine/threonine protein kinase	K08856	rcu:RCOM_1619090	serine/threonine kinase 16 [EC:2.7.11.1]	GO:0006468//protein phosphorylation;GO:0045727//positive regulation of translation	GO:0004674//protein serine/threonine kinase activity;GO:0005524//ATP binding	GO:0005829//cytosol;GO:0005886//plasma membrane
CL1012.Contig1_All	1926	0.0541	0.055	gi|225428003|ref|XP_002278086.1|	PREDICTED: amino acid permease 2 [Vitis vinifera] >gi|297744622|emb|CBI37884.3| unnamed protein product [Vitis vinifera]	gi|224103208|ref|XM_002312931.1|	Populus trichocarpa amino acid permease (PtrAAP9), mRNA	sp|Q8GUM3|AAP5_ARATH	Amino acid permease 5 OS=Arabidopsis thaliana GN=AAP5 PE=1 SV=1	--	--	--	--	--	--	GO:0015802//basic amino acid transport	GO:0015171//amino acid transmembrane transporter activity	GO:0016021//integral to membrane
CL1012.Contig12_All	1743	0.1792	0.3041	gi|225428003|ref|XP_002278086.1|	PREDICTED: amino acid permease 2 [Vitis vinifera] >gi|297744622|emb|CBI37884.3| unnamed protein product [Vitis vinifera]	gi|224103208|ref|XM_002312931.1|	Populus trichocarpa amino acid permease (PtrAAP9), mRNA	sp|Q38967|AAP2_ARATH	Amino acid permease 2 OS=Arabidopsis thaliana GN=AAP2 PE=1 SV=1	--	--	--	--	--	--	GO:0006865//amino acid transport	GO:0015171//amino acid transmembrane transporter activity	GO:0016021//integral to membrane
CL1012.Contig13_All	1711	0.1217	0.3717	gi|225428003|ref|XP_002278086.1|	PREDICTED: amino acid permease 2 [Vitis vinifera] >gi|297744622|emb|CBI37884.3| unnamed protein product [Vitis vinifera]	gi|224103208|ref|XM_002312931.1|	Populus trichocarpa amino acid permease (PtrAAP9), mRNA	sp|Q38967|AAP2_ARATH	Amino acid permease 2 OS=Arabidopsis thaliana GN=AAP2 PE=1 SV=1	--	--	--	K15015	pop:POPTR_720699	solute carrier family 32 (vesicular inhibitory amino acid transporter)	GO:0015800//acidic amino acid transport;GO:0015804//neutral amino acid transport;GO:0015809//arginine transport	GO:0015175//neutral amino acid transmembrane transporter activity;GO:0015174//basic amino acid transmembrane transporter activity;GO:0015172//acidic amino acid transmembrane transporter activity;GO:0015399//primary active transmembrane transporter activity	GO:0016021//integral to membrane
CL1012.Contig5_All	1123	0.0927	0.0944	gi|225428003|ref|XP_002278086.1|	PREDICTED: amino acid permease 2 [Vitis vinifera] >gi|297744622|emb|CBI37884.3| unnamed protein product [Vitis vinifera]	gi|224103208|ref|XM_002312931.1|	Populus trichocarpa amino acid permease (PtrAAP9), mRNA	sp|Q38967|AAP2_ARATH	Amino acid permease 2 OS=Arabidopsis thaliana GN=AAP2 PE=1 SV=1	--	--	--	K15015	smo:SELMODRAFT_42776	solute carrier family 32 (vesicular inhibitory amino acid transporter)	GO:0009750//response to fructose stimulus;GO:0015804//neutral amino acid transport;GO:0006833//water transport;GO:0010363//regulation of plant-type hypersensitive response;GO:0030003//cellular cation homeostasis;GO:0009651//response to salt stress;GO:0006612//protein targeting to membrane;GO:0070838//divalent metal ion transport;GO:0015800//acidic amino acid transport;GO:0009963//positive regulat…	GO:0015174//basic amino acid transmembrane transporter activity;GO:0015399//primary active transmembrane transporter activity;GO:0015175//neutral amino acid transmembrane transporter activity;GO:0015172//acidic amino acid transmembrane transporter activity	GO:0005887//integral to plasma membrane
CL1012.Contig7_All	1737	0.1199	0.1221	gi|225428003|ref|XP_002278086.1|	PREDICTED: amino acid permease 2 [Vitis vinifera] >gi|297744622|emb|CBI37884.3| unnamed protein product [Vitis vinifera]	gi|224103208|ref|XM_002312931.1|	Populus trichocarpa amino acid permease (PtrAAP9), mRNA	sp|Q38967|AAP2_ARATH	Amino acid permease 2 OS=Arabidopsis thaliana GN=AAP2 PE=1 SV=1	YKL146w	COG0814	Amino acid permeases	K15015	aly:ARALYDRAFT_486994	solute carrier family 32 (vesicular inhibitory amino acid transporter)	GO:0015800//acidic amino acid transport;GO:0015804//neutral amino acid transport;GO:0015809//arginine transport	GO:0015175//neutral amino acid transmembrane transporter activity;GO:0015174//basic amino acid transmembrane transporter activity;GO:0015172//acidic amino acid transmembrane transporter activity;GO:0015399//primary active transmembrane transporter activity	GO:0016021//integral to membrane
CL1012.Contig8_All	1637	0.5724	0.1943	gi|225428003|ref|XP_002278086.1|	PREDICTED: amino acid permease 2 [Vitis vinifera] >gi|297744622|emb|CBI37884.3| unnamed protein product [Vitis vinifera]	gi|224103208|ref|XM_002312931.1|	Populus trichocarpa amino acid permease (PtrAAP9), mRNA	sp|Q38967|AAP2_ARATH	Amino acid permease 2 OS=Arabidopsis thaliana GN=AAP2 PE=1 SV=1	YKL146w	COG0814	Amino acid permeases	K15015	aly:ARALYDRAFT_486994	solute carrier family 32 (vesicular inhibitory amino acid transporter)	GO:0015800//acidic amino acid transport;GO:0015804//neutral amino acid transport;GO:0015809//arginine transport	GO:0015175//neutral amino acid transmembrane transporter activity;GO:0015174//basic amino acid transmembrane transporter activity;GO:0015172//acidic amino acid transmembrane transporter activity;GO:0015399//primary active transmembrane transporter activity	GO:0016021//integral to membrane
CL1012.Contig9_All	1809	0.0575	0	gi|225428003|ref|XP_002278086.1|	PREDICTED: amino acid permease 2 [Vitis vinifera] >gi|297744622|emb|CBI37884.3| unnamed protein product [Vitis vinifera]	gi|224103208|ref|XM_002312931.1|	Populus trichocarpa amino acid permease (PtrAAP9), mRNA	sp|Q38967|AAP2_ARATH	Amino acid permease 2 OS=Arabidopsis thaliana GN=AAP2 PE=1 SV=1	--	--	--	K15015	pop:POPTR_720699	solute carrier family 32 (vesicular inhibitory amino acid transporter)	GO:0015800//acidic amino acid transport;GO:0015804//neutral amino acid transport;GO:0015809//arginine transport	GO:0015175//neutral amino acid transmembrane transporter activity;GO:0015174//basic amino acid transmembrane transporter activity;GO:0015172//acidic amino acid transmembrane transporter activity;GO:0015399//primary active transmembrane transporter activity	GO:0016021//integral to membrane
CL10120.Contig1_All	3356	80.5309	80.543	gi|255540071|ref|XP_002511100.1|	Auxin response factor, putative [Ricinus communis] >gi|223550215|gb|EEF51702.1| Auxin response factor, putative [Ricinus communis]	gi|359491136|ref|XM_002284507.2|	PREDICTED: Vitis vinifera auxin response factor 2-like (LOC100268072), mRNA	sp|Q94JM3|ARFB_ARATH	Auxin response factor 2 OS=Arabidopsis thaliana GN=ARF2 PE=1 SV=2	--	--	--	K14486	mtr:MTR_2g005240	auxin response factor	GO:0042744//hydrogen peroxide catabolic process;GO:0010227//floral organ abscission;GO:0009734//auxin mediated signaling pathway;GO:0009911//positive regulation of flower development;GO:0045892//negative regulation of transcription, DNA-dependent;GO:0008285//negative regulation of cell proliferation;GO:0010150//leaf senescence;GO:0009737//response to abscisic acid stimulus;GO:0010047//fruit dehis…	GO:0046983//protein dimerization activity;GO:0043565//sequence-specific DNA binding;GO:0003700//sequence-specific DNA binding transcription factor activity	GO:0005634//nucleus
CL10120.Contig2_All	3321	45.0786	110.725	gi|255540071|ref|XP_002511100.1|	Auxin response factor, putative [Ricinus communis] >gi|223550215|gb|EEF51702.1| Auxin response factor, putative [Ricinus communis]	gi|359491136|ref|XM_002284507.2|	PREDICTED: Vitis vinifera auxin response factor 2-like (LOC100268072), mRNA	sp|Q94JM3|ARFB_ARATH	Auxin response factor 2 OS=Arabidopsis thaliana GN=ARF2 PE=1 SV=2	--	--	--	K14486	mtr:MTR_2g005240	auxin response factor	GO:0042744//hydrogen peroxide catabolic process;GO:0010227//floral organ abscission;GO:0009734//auxin mediated signaling pathway;GO:0009911//positive regulation of flower development;GO:0045892//negative regulation of transcription, DNA-dependent;GO:0008285//negative regulation of cell proliferation;GO:0010150//leaf senescence;GO:0009737//response to abscisic acid stimulus;GO:0010047//fruit dehis…	GO:0046983//protein dimerization activity;GO:0043565//sequence-specific DNA binding;GO:0003700//sequence-specific DNA binding transcription factor activity	GO:0005634//nucleus
CL10120.Contig3_All	648	23.7775	43.5127	gi|255540071|ref|XP_002511100.1|	Auxin response factor, putative [Ricinus communis] >gi|223550215|gb|EEF51702.1| Auxin response factor, putative [Ricinus communis]	gi|359491136|ref|XM_002284507.2|	PREDICTED: Vitis vinifera auxin response factor 2-like (LOC100268072), mRNA	sp|Q94JM3|ARFB_ARATH	Auxin response factor 2 OS=Arabidopsis thaliana GN=ARF2 PE=1 SV=2	--	--	--	--	--	--	GO:0006355//regulation of transcription, DNA-dependent;GO:0009908//flower development;GO:0044767;GO:0048513//organ development;GO:0009734//auxin mediated signaling pathway	GO:0003677//DNA binding;GO:0046983//protein dimerization activity	GO:0005634//nucleus
CL10120.Contig4_All	559	3.911	1.1378	gi|255540071|ref|XP_002511100.1|	Auxin response factor, putative [Ricinus communis] >gi|223550215|gb|EEF51702.1| Auxin response factor, putative [Ricinus communis]	gi|359491136|ref|XM_002284507.2|	PREDICTED: Vitis vinifera auxin response factor 2-like (LOC100268072), mRNA	--	--	--	--	--	--	--	--	-	-	-
CL10121.Contig1_All	803	5.3156	6.8643	gi|302144078|emb|CBI23183.3|	unnamed protein product [Vitis vinifera]	gi|305644276|gb|HQ122625.1|	Ricinus communis clone RcMS5 microsatellite sequence	--	--	--	--	--	K14400	ppp:PHYPADRAFT_98034	pre-mRNA cleavage complex 2 protein Pcf11	GO:0006378//mRNA polyadenylation;GO:0009911//positive regulation of flower development	GO:0008270//zinc ion binding;GO:0005515//protein binding	GO:0005737//cytoplasm;GO:0005634//nucleus
CL10121.Contig2_All	1177	6.0147	8.8259	gi|255554961|ref|XP_002518518.1|	conserved hypothetical protein [Ricinus communis] >gi|223542363|gb|EEF43905.1| conserved hypothetical protein [Ricinus communis]	gi|349718255|emb|FQ381260.1|	Vitis vinifera clone SS0ACG17YA10	--	--	--	--	--	K14400	ppp:PHYPADRAFT_98034	pre-mRNA cleavage complex 2 protein Pcf11	GO:0006378//mRNA polyadenylation;GO:0009911//positive regulation of flower development	GO:0008270//zinc ion binding;GO:0005515//protein binding	GO:0005737//cytoplasm;GO:0005634//nucleus
CL10122.Contig1_All	1875	21.9874	39.8563	gi|255557231|ref|XP_002519646.1|	conserved hypothetical protein [Ricinus communis] >gi|223541063|gb|EEF42619.1| conserved hypothetical protein [Ricinus communis]	gi|224076903|ref|XM_002305006.1|	Populus trichocarpa f-box family protein, mRNA	sp|Q9FNK5|FB285_ARATH	F-box protein At5g46170 OS=Arabidopsis thaliana GN=At5g46170 PE=2 SV=1	--	--	--	--	--	--	GO:0010286//heat acclimation	-	GO:0005634//nucleus
CL10122.Contig2_All	1882	4.3701	9.2934	gi|255557231|ref|XP_002519646.1|	conserved hypothetical protein [Ricinus communis] >gi|223541063|gb|EEF42619.1| conserved hypothetical protein [Ricinus communis]	gi|224076903|ref|XM_002305006.1|	Populus trichocarpa f-box family protein, mRNA	sp|Q9FNK5|FB285_ARATH	F-box protein At5g46170 OS=Arabidopsis thaliana GN=At5g46170 PE=2 SV=1	--	--	--	--	--	--	GO:0010286//heat acclimation	-	GO:0005634//nucleus
CL10123.Contig1_All	3313	5.1221	12.3182	gi|224130112|ref|XP_002320755.1|	predicted protein [Populus trichocarpa] >gi|222861528|gb|EEE99070.1| predicted protein [Populus trichocarpa]	gi|359489357|ref|XM_002272228.2|	PREDICTED: Vitis vinifera homeobox-leucine zipper protein ANTHOCYANINLESS 2-like (LOC100260889), mRNA	sp|Q0WV12|ANL2_ARATH	Homeobox-leucine zipper protein ANTHOCYANINLESS 2 OS=Arabidopsis thaliana GN=ANL2 PE=2 SV=1	YML027w	COG5576	Homeodomain-containing transcription factor	K09338	aly:ARALYDRAFT_324546	homeobox-leucine zipper protein	GO:0042335//cuticle development;GO:0006473//protein acetylation;GO:0006355//regulation of transcription, DNA-dependent;GO:0043481//anthocyanin accumulation in tissues in response to UV light;GO:0048765//root hair cell differentiation	GO:0043565//sequence-specific DNA binding;GO:0003700//sequence-specific DNA binding transcription factor activity;GO:0050692//DBD domain binding	GO:0005634//nucleus
CL10124.Contig1_All	523	12.5406	8.5125	--	--	--	--	--	--	--	--	--	--	--	--	-	-	-
CL10125.Contig1_All	399	0.7828	0.2657	--	--	--	--	--	--	--	--	--	--	--	--	-	-	-
CL10125.Contig2_All	394	1.8496	2.6904	--	--	--	--	--	--	--	--	--	--	--	--	-	-	-
CL10125.Contig3_All	451	0.2308	0.4701	--	--	--	--	--	--	--	--	--	--	--	--	-	-	-
CL10126.Contig1_All	211	1.4802	3.0142	--	--	--	--	--	--	--	--	--	--	--	--	-	-	-
CL10126.Contig2_All	230	0	1.8435	--	--	--	--	--	--	--	--	--	--	--	--	-	-	-
CL10127.Contig1_All	1069	212.109	0.7933	gi|20981684|sp|P23472.2|CHLY_HEVBR	RecName: Full=Hevamine-A; Includes: RecName: Full=Chitinase; Includes: RecName: Full=Lysozyme; Flags: Precursor >gi|3452147|emb|CAA07608.1| chitinase [Hevea brasiliensis]	gi|3451146|emb|AJ010397.1|	Hevea brasiliensis mRNA for chitinase	sp|P23472|CHLY_HEVBR	Hevamine-A OS=Hevea brasiliensis PE=1 SV=2	lin1996	COG3469	Chitinase	K01183	rcu:RCOM_1581410	chitinase [EC:3.2.1.14]	GO:0009642//response to light intensity;GO:0006032//chitin catabolic process;GO:0009651//response to salt stress;GO:0009409//response to cold;GO:0009611//response to wounding;GO:0042631//cellular response to water deprivation;GO:0000272//polysaccharide catabolic process	GO:0003796//lysozyme activity;GO:0004568//chitinase activity	GO:0005773//vacuole
CL10127.Contig2_All	1138	1.0978	18.7225	gi|20981684|sp|P23472.2|CHLY_HEVBR	RecName: Full=Hevamine-A; Includes: RecName: Full=Chitinase; Includes: RecName: Full=Lysozyme; Flags: Precursor >gi|3452147|emb|CAA07608.1| chitinase [Hevea brasiliensis]	gi|3451146|emb|AJ010397.1|	Hevea brasiliensis mRNA for chitinase	sp|P23472|CHLY_HEVBR	Hevamine-A OS=Hevea brasiliensis PE=1 SV=2	lin1996	COG3469	Chitinase	K01183	rcu:RCOM_1581410	chitinase [EC:3.2.1.14]	GO:0009642//response to light intensity;GO:0006032//chitin catabolic process;GO:0009651//response to salt stress;GO:0009409//response to cold;GO:0009611//response to wounding;GO:0042631//cellular response to water deprivation;GO:0000272//polysaccharide catabolic process	GO:0003796//lysozyme activity;GO:0004568//chitinase activity	GO:0005773//vacuole
CL10128.Contig1_All	399	0	2.9223	--	--	--	--	--	--	--	--	--	--	--	--	-	-	-
CL10129.Contig1_All	496	0.2099	4.4879	gi|351728103|ref|NP_001238207.1|	uncharacterized protein LOC100500189 [Glycine max]	--	--	sp|O82204|RL281_ARATH	60S ribosomal protein L28-1 OS=Arabidopsis thaliana GN=RPL28A PE=1 SV=1	--	--	--	K02903	gmx:100500189	large subunit ribosomal protein L28e	-	-	GO:0005622//intracellular
CL10129.Contig2_All	244	0	0.4344	--	--	--	--	--	--	--	--	--	K02903	ppp:PHYPADRAFT_49186	large subunit ribosomal protein L28e	-	-	-
CL1013.Contig1_All	1345	19.0411	34.1252	gi|255542356|ref|XP_002512241.1|	DNA-damage-repair/toleration protein DRT102, putative [Ricinus communis] >gi|223548202|gb|EEF49693.1| DNA-damage-repair/toleration protein DRT102, putative [Ricinus communis]	gi|359487815|ref|XM_003633605.1|	PREDICTED: Vitis vinifera DNA-damage-repair/toleration protein DRT102-like, transcript variant 2 (LOC100250274), mRNA	sp|Q05212|DR102_ARATH	DNA-damage-repair/toleration protein DRT102 OS=Arabidopsis thaliana GN=DRT102 PE=2 SV=2	CAC2880	COG0698	Ribose 5-phosphate isomerase RpiB	--	--	--	GO:0005975//carbohydrate metabolic process;GO:0000719//photoreactive repair;GO:0009409//response to cold;GO:0009411//response to UV	GO:0016853//isomerase activity	GO:0005634//nucleus;GO:0005829//cytosol
CL1013.Contig2_All	645	19.853	16.1056	gi|255542356|ref|XP_002512241.1|	DNA-damage-repair/toleration protein DRT102, putative [Ricinus communis] >gi|223548202|gb|EEF49693.1| DNA-damage-repair/toleration protein DRT102, putative [Ricinus communis]	gi|470132302|ref|XM_004301976.1|	PREDICTED: Fragaria vesca subsp. vesca DNA-damage-repair/toleration protein DRT102-like (LOC101295824), mRNA	sp|Q05212|DR102_ARATH	DNA-damage-repair/toleration protein DRT102 OS=Arabidopsis thaliana GN=DRT102 PE=2 SV=2	CAC2880	COG0698	Ribose 5-phosphate isomerase RpiB	--	--	--	GO:0005975//carbohydrate metabolic process;GO:0000719//photoreactive repair;GO:0009409//response to cold;GO:0009411//response to UV	GO:0016853//isomerase activity	GO:0005634//nucleus;GO:0005829//cytosol
CL1013.Contig3_All	1224	40.9113	38.7977	gi|255542356|ref|XP_002512241.1|	DNA-damage-repair/toleration protein DRT102, putative [Ricinus communis] >gi|223548202|gb|EEF49693.1| DNA-damage-repair/toleration protein DRT102, putative [Ricinus communis]	gi|189162408|dbj|AP009631.1|	Lotus japonicus genomic DNA, clone: LjB12P21, BM1702, complete sequence	sp|Q05212|DR102_ARATH	DNA-damage-repair/toleration protein DRT102 OS=Arabidopsis thaliana GN=DRT102 PE=2 SV=2	CAC2880	COG0698	Ribose 5-phosphate isomerase RpiB	--	--	--	GO:0005975//carbohydrate metabolic process;GO:0000719//photoreactive repair;GO:0009409//response to cold;GO:0009411//response to UV	GO:0016853//isomerase activity	GO:0005634//nucleus;GO:0005829//cytosol
CL10130.Contig1_All	1566	0.2659	0.3384	gi|255555713|ref|XP_002518892.1|	Oligopeptide transporter, putative [Ricinus communis] >gi|223541879|gb|EEF43425.1| Oligopeptide transporter, putative [Ricinus communis]	gi|224072273|ref|XM_002303648.1|	Populus trichocarpa oligopeptide transporter OPT family, mRNA	sp|O82485|OPT7_ARATH	Oligopeptide transporter 7 OS=Arabidopsis thaliana GN=OPT7 PE=2 SV=1	--	--	--	--	--	--	GO:0006857//oligopeptide transport;GO:0055085//transmembrane transport	GO:0015198//oligopeptide transporter activity	GO:0005886//plasma membrane
CL10130.Contig2_All	2484	5.4903	2.6884	gi|255555713|ref|XP_002518892.1|	Oligopeptide transporter, putative [Ricinus communis] >gi|223541879|gb|EEF43425.1| Oligopeptide transporter, putative [Ricinus communis]	gi|224072273|ref|XM_002303648.1|	Populus trichocarpa oligopeptide transporter OPT family, mRNA	sp|O82485|OPT7_ARATH	Oligopeptide transporter 7 OS=Arabidopsis thaliana GN=OPT7 PE=2 SV=1	--	--	--	--	--	--	GO:0006857//oligopeptide transport;GO:0055085//transmembrane transport	GO:0015198//oligopeptide transporter activity	GO:0005886//plasma membrane
CL10131.Contig1_All	1506	5.1155	9.5021	gi|255548165|ref|XP_002515139.1|	cathepsin B, putative [Ricinus communis] >gi|223545619|gb|EEF47123.1| cathepsin B, putative [Ricinus communis]	gi|160953178|emb|CU229770.1|	Populus EST from mild drought-stressed leaves	sp|Q8RWQ9|ALEUL_ARATH	Thiol protease aleurain-like OS=Arabidopsis thaliana GN=At3g45310 PE=2 SV=1	AF1946_2	COG4870	Cysteine protease	K01363	pop:POPTR_1098794	cathepsin B [EC:3.4.22.1]	GO:0006508//proteolysis;GO:0050790//regulation of catalytic activity	GO:0004197//cysteine-type endopeptidase activity	GO:0005773//vacuole
CL10131.Contig2_All	328	27.6137	50.4151	gi|255548165|ref|XP_002515139.1|	cathepsin B, putative [Ricinus communis] >gi|223545619|gb|EEF47123.1| cathepsin B, putative [Ricinus communis]	gi|349727358|emb|FQ388940.1|	Vitis vinifera clone SS0AEB21YG12	--	--	--	--	--	K01363	gmx:100788988	cathepsin B [EC:3.4.22.1]	GO:0006508//proteolysis;GO:0050790//regulation of catalytic activity	GO:0004197//cysteine-type endopeptidase activity	GO:0005576//extracellular region;GO:0005829//cytosol;GO:0005773//vacuole
CL10131.Contig3_All	1787	34.2557	18.4478	gi|255548165|ref|XP_002515139.1|	cathepsin B, putative [Ricinus communis] >gi|223545619|gb|EEF47123.1| cathepsin B, putative [Ricinus communis]	gi|160953178|emb|CU229770.1|	Populus EST from mild drought-stressed leaves	sp|Q8RWQ9|ALEUL_ARATH	Thiol protease aleurain-like OS=Arabidopsis thaliana GN=At3g45310 PE=2 SV=1	AF1946_2	COG4870	Cysteine protease	K01363	pop:POPTR_1098794	cathepsin B [EC:3.4.22.1]	GO:0006508//proteolysis;GO:0050790//regulation of catalytic activity	GO:0004197//cysteine-type endopeptidase activity	GO:0005773//vacuole
CL10131.Contig4_All	1554	41.4686	95.2917	gi|255548165|ref|XP_002515139.1|	cathepsin B, putative [Ricinus communis] >gi|223545619|gb|EEF47123.1| cathepsin B, putative [Ricinus communis]	gi|160953178|emb|CU229770.1|	Populus EST from mild drought-stressed leaves	sp|Q8RWQ9|ALEUL_ARATH	Thiol protease aleurain-like OS=Arabidopsis thaliana GN=At3g45310 PE=2 SV=1	AF1946_2	COG4870	Cysteine protease	K01363	pop:POPTR_1098794	cathepsin B [EC:3.4.22.1]	GO:0006508//proteolysis;GO:0050790//regulation of catalytic activity	GO:0004197//cysteine-type endopeptidase activity	GO:0005773//vacuole
CL10132.Contig1_All	1024	2.745	2.6914	gi|255551633|ref|XP_002516862.1|	sodium/hydrogen exchanger, putative [Ricinus communis] >gi|223543950|gb|EEF45476.1| sodium/hydrogen exchanger, putative [Ricinus communis]	gi|224110479|ref|XM_002315496.1|	Populus trichocarpa sodium proton exchanger, mRNA	sp|Q56XP4|NHX2_ARATH	Sodium/hydrogen exchanger 2 OS=Arabidopsis thaliana GN=NHX2 PE=1 SV=2	all4620	COG0025	NhaP-type Na+/H+ and K+/H+ antiporters	K14724	sbi:SORBI_05g025700	solute carrier family 9 (sodium/hydrogen exchanger), member 8	GO:0055085//transmembrane transport;GO:0006814//sodium ion transport;GO:0009651//response to salt stress;GO:0048366//leaf development;GO:0010351//lithium ion transport;GO:0006885//regulation of pH	GO:0015385//sodium:hydrogen antiporter activity	GO:0016021//integral to membrane;GO:0005774//vacuolar membrane;GO:0005886//plasma membrane
CL10132.Contig2_All	1181	1.4104	0.5385	gi|225432394|ref|XP_002277061.1|	PREDICTED: sodium/hydrogen exchanger 2 [Vitis vinifera] >gi|147792256|emb|CAN61480.1| hypothetical protein VITISV_010931 [Vitis vinifera] >gi|297736919|emb|CBI26120.3| unnamed protein product [Vitis vinifera]	gi|224110479|ref|XM_002315496.1|	Populus trichocarpa sodium proton exchanger, mRNA	sp|Q56XP4|NHX2_ARATH	Sodium/hydrogen exchanger 2 OS=Arabidopsis thaliana GN=NHX2 PE=1 SV=2	all4620	COG0025	NhaP-type Na+/H+ and K+/H+ antiporters	K14724	sbi:SORBI_02g042190	solute carrier family 9 (sodium/hydrogen exchanger), member 8	GO:0055085//transmembrane transport;GO:0006814//sodium ion transport;GO:0009651//response to salt stress;GO:0048366//leaf development;GO:0010351//lithium ion transport;GO:0006885//regulation of pH	GO:0015385//sodium:hydrogen antiporter activity	GO:0016021//integral to membrane;GO:0005774//vacuolar membrane;GO:0005886//plasma membrane
CL10132.Contig3_All	459	0.2268	0.4619	gi|255551633|ref|XP_002516862.1|	sodium/hydrogen exchanger, putative [Ricinus communis] >gi|223543950|gb|EEF45476.1| sodium/hydrogen exchanger, putative [Ricinus communis]	gi|224110479|ref|XM_002315496.1|	Populus trichocarpa sodium proton exchanger, mRNA	sp|Q56XP4|NHX2_ARATH	Sodium/hydrogen exchanger 2 OS=Arabidopsis thaliana GN=NHX2 PE=1 SV=2	all4620	COG0025	NhaP-type Na+/H+ and K+/H+ antiporters	K14724	sbi:SORBI_02g042190	solute carrier family 9 (sodium/hydrogen exchanger), member 8	GO:0055085//transmembrane transport;GO:0006814//sodium ion transport;GO:0009651//response to salt stress;GO:0048366//leaf development;GO:0010351//lithium ion transport;GO:0006885//regulation of pH	GO:0015385//sodium:hydrogen antiporter activity	GO:0016021//integral to membrane;GO:0005774//vacuolar membrane;GO:0005886//plasma membrane
CL10133.Contig1_All	579	1.2586	2.1969	--	--	--	--	--	--	--	--	--	--	--	--	-	-	-
CL10133.Contig2_All	546	0.3813	0	--	--	gi|161353367|emb|CU468574.5|	M.truncatula DNA sequence from clone MTH2-69A16 on chromosome 3, complete sequence	--	--	--	--	--	--	--	--	-	-	-
CL10134.Contig1_All	289	1.4409	0.7336	--	--	--	--	--	--	--	--	--	--	--	--	-	-	-
CL10135.Contig1_All	999	1.0421	5.8359	--	--	--	--	--	--	--	--	--	--	--	--	-	-	-
CL10135.Contig2_All	288	2.1689	0	--	--	--	--	--	--	--	--	--	--	--	--	-	-	-
CL10136.Contig1_All	3625	1.4934	0.2924	gi|462411076|gb|EMJ16125.1|	hypothetical protein PRUPE_ppa001246mg [Prunus persica]	gi|359485851|ref|XM_002267229.2|	PREDICTED: Vitis vinifera uncharacterized LOC100245992 (LOC100245992), mRNA	--	--	--	--	--	K14297	gmx:100786534	nuclear pore complex protein Nup98-Nup96	-	-	-
CL10136.Contig2_All	3510	1.5127	1.7516	gi|462411076|gb|EMJ16125.1|	hypothetical protein PRUPE_ppa001246mg [Prunus persica]	gi|359485851|ref|XM_002267229.2|	PREDICTED: Vitis vinifera uncharacterized LOC100245992 (LOC100245992), mRNA	--	--	--	--	--	K14297	gmx:100786534	nuclear pore complex protein Nup98-Nup96	-	-	-
CL10136.Contig3_All	3625	0.7754	0.7895	gi|462411076|gb|EMJ16125.1|	hypothetical protein PRUPE_ppa001246mg [Prunus persica]	gi|359485851|ref|XM_002267229.2|	PREDICTED: Vitis vinifera uncharacterized LOC100245992 (LOC100245992), mRNA	--	--	--	--	--	K14297	gmx:100786534	nuclear pore complex protein Nup98-Nup96	-	-	-
CL10136.Contig4_All	1915	7.2848	8.2476	gi|462411076|gb|EMJ16125.1|	hypothetical protein PRUPE_ppa001246mg [Prunus persica]	gi|470139898|ref|XM_004305635.1|	PREDICTED: Fragaria vesca subsp. vesca uncharacterized LOC101311117 (LOC101311117), mRNA	--	--	--	--	--	--	--	--	-	-	-
CL10136.Contig5_All	3526	5.3736	9.139	gi|462411076|gb|EMJ16125.1|	hypothetical protein PRUPE_ppa001246mg [Prunus persica]	gi|359485851|ref|XM_002267229.2|	PREDICTED: Vitis vinifera uncharacterized LOC100245992 (LOC100245992), mRNA	--	--	--	--	--	K14297	gmx:100786534	nuclear pore complex protein Nup98-Nup96	-	-	-
CL10137.Contig1_All	1088	1.818	4.3842	gi|255543741|ref|XP_002512933.1|	conserved hypothetical protein [Ricinus communis] >gi|223547944|gb|EEF49436.1| conserved hypothetical protein [Ricinus communis]	gi|255543740|ref|XM_002512887.1|	Ricinus communis conserved hypothetical protein, mRNA	--	--	--	--	--	--	--	--	-	-	-
CL10137.Contig2_All	464	0.2244	0	gi|255543741|ref|XP_002512933.1|	conserved hypothetical protein [Ricinus communis] >gi|223547944|gb|EEF49436.1| conserved hypothetical protein [Ricinus communis]	gi|356544469|ref|XM_003540625.1|	PREDICTED: Glycine max uncharacterized protein LOC100780999 (LOC100780999), mRNA	--	--	--	--	--	--	--	--	-	-	-
CL10138.Contig1_All	1419	0	0.0747	gi|449435103|ref|XP_004135335.1|	PREDICTED: cysteine synthase, chloroplastic/chromoplastic-like [Cucumis sativus]	gi|359478204|ref|XM_003632037.1|	PREDICTED: Vitis vinifera O-acetylserine(thiol)-lyase, transcript variant 2 (LOC100233046), mRNA	sp|O81155|CYSKP_SOLTU	Cysteine synthase, chloroplastic/chromoplastic OS=Solanum tuberosum PE=2 SV=1	Rv2334	COG0031	Cysteine synthase	K01738	osa:4327819	cysteine synthase A [EC:2.5.1.47]	GO:0048868//pollen tube development;GO:0006535//cysteine biosynthetic process from serine;GO:0046686//response to cadmium ion	GO:0008270//zinc ion binding;GO:0005524//ATP binding;GO:0016740//transferase activity;GO:0004124//cysteine synthase activity	GO:0005739//mitochondrion;GO:0009941//chloroplast envelope;GO:0009570//chloroplast stroma;GO:0048046//apoplast
CL10138.Contig2_All	1443	0.1443	0.1469	gi|449435103|ref|XP_004135335.1|	PREDICTED: cysteine synthase, chloroplastic/chromoplastic-like [Cucumis sativus]	gi|359478204|ref|XM_003632037.1|	PREDICTED: Vitis vinifera O-acetylserine(thiol)-lyase, transcript variant 2 (LOC100233046), mRNA	sp|O81155|CYSKP_SOLTU	Cysteine synthase, chloroplastic/chromoplastic OS=Solanum tuberosum PE=2 SV=1	Rv2334	COG0031	Cysteine synthase	K01738	osa:4327819	cysteine synthase A [EC:2.5.1.47]	GO:0048868//pollen tube development;GO:0006535//cysteine biosynthetic process from serine;GO:0046686//response to cadmium ion	GO:0008270//zinc ion binding;GO:0005524//ATP binding;GO:0016740//transferase activity;GO:0004124//cysteine synthase activity	GO:0005739//mitochondrion;GO:0009941//chloroplast envelope;GO:0009570//chloroplast stroma;GO:0048046//apoplast
CL10138.Contig3_All	1470	0	1.298	gi|255567778|ref|XP_002524867.1|	cysteine synthase, putative [Ricinus communis] >gi|223535830|gb|EEF37491.1| cysteine synthase, putative [Ricinus communis]	gi|225434132|ref|XM_002277449.1|	PREDICTED: Vitis vinifera O-acetylserine(thiol)-lyase, transcript variant 1 (LOC100233046), mRNA	sp|O81155|CYSKP_SOLTU	Cysteine synthase, chloroplastic/chromoplastic OS=Solanum tuberosum PE=2 SV=1	all2521	COG0031	Cysteine synthase	K01738	rcu:RCOM_0723350	cysteine synthase A [EC:2.5.1.47]	GO:0048868//pollen tube development;GO:0006535//cysteine biosynthetic process from serine;GO:0046686//response to cadmium ion	GO:0008270//zinc ion binding;GO:0005524//ATP binding;GO:0016740//transferase activity;GO:0004124//cysteine synthase activity	GO:0005739//mitochondrion;GO:0009941//chloroplast envelope;GO:0009570//chloroplast stroma;GO:0048046//apoplast
CL10138.Contig4_All	354	1.7645	3.2938	gi|255567778|ref|XP_002524867.1|	cysteine synthase, putative [Ricinus communis] >gi|223535830|gb|EEF37491.1| cysteine synthase, putative [Ricinus communis]	gi|359478204|ref|XM_003632037.1|	PREDICTED: Vitis vinifera O-acetylserine(thiol)-lyase, transcript variant 2 (LOC100233046), mRNA	sp|P47999|CYSKP_ARATH	Cysteine synthase, chloroplastic/chromoplastic OS=Arabidopsis thaliana GN=OASB PE=1 SV=2	--	--	--	K01738	rcu:RCOM_0723350	cysteine synthase A [EC:2.5.1.47]	GO:0009072//aromatic amino acid family metabolic process;GO:0006732//coenzyme metabolic process;GO:0044699;GO:0008610//lipid biosynthetic process;GO:0018130;GO:1901135;GO:0019748//secondary metabolic process;GO:1901362;GO:0051188//cofactor biosynthetic process;GO:0006796//phosphate-containing compound metabolic process;GO:0044271//cellular nitrogen compound biosynthetic process;GO:0006535//cystei…	GO:0016740//transferase activity;GO:0004124//cysteine synthase activity	GO:0009941//chloroplast envelope;GO:0005802//trans-Golgi network;GO:0048046//apoplast;GO:0005794//Golgi apparatus;GO:0009570//chloroplast stroma;GO:0005768//endosome;GO:0005739//mitochondrion
CL10138.Contig5_All	1527	12.7492	4.3039	gi|255567778|ref|XP_002524867.1|	cysteine synthase, putative [Ricinus communis] >gi|223535830|gb|EEF37491.1| cysteine synthase, putative [Ricinus communis]	gi|225434132|ref|XM_002277449.1|	PREDICTED: Vitis vinifera O-acetylserine(thiol)-lyase, transcript variant 1 (LOC100233046), mRNA	sp|O81155|CYSKP_SOLTU	Cysteine synthase, chloroplastic/chromoplastic OS=Solanum tuberosum PE=2 SV=1	all2521	COG0031	Cysteine synthase	K01738	rcu:RCOM_0723350	cysteine synthase A [EC:2.5.1.47]	GO:0048868//pollen tube development;GO:0006535//cysteine biosynthetic process from serine;GO:0046686//response to cadmium ion	GO:0008270//zinc ion binding;GO:0005524//ATP binding;GO:0016740//transferase activity;GO:0004124//cysteine synthase activity	GO:0005739//mitochondrion;GO:0009941//chloroplast envelope;GO:0009570//chloroplast stroma;GO:0048046//apoplast
CL10139.Contig1_All	2617	0.2785	0.5266	gi|147822196|emb|CAN62173.1|	hypothetical protein VITISV_027754 [Vitis vinifera]	gi|359478632|ref|XM_002280915.2|	PREDICTED: Vitis vinifera cucumisin-like (LOC100262117), mRNA	sp|Q39547|CUCM1_CUCME	Cucumisin OS=Cucumis melo PE=1 SV=1	BS_vpr	COG1404	Subtilisin-like serine proteases	--	--	--	GO:0032012//regulation of ARF protein signal transduction;GO:0006508//proteolysis;GO:0043086//negative regulation of catalytic activity	GO:0042802//identical protein binding;GO:0004252//serine-type endopeptidase activity;GO:0005086//ARF guanyl-nucleotide exchange factor activity	GO:0005737//cytoplasm;GO:0005618//cell wall;GO:0005634//nucleus;GO:0048046//apoplast
CL10139.Contig2_All	1818	0.4009	2.2739	gi|470113636|ref|XP_004293027.1|	PREDICTED: cucumisin-like [Fragaria vesca subsp. vesca]	gi|423291930|gb|JQ655703.1|	Hevea brasiliensis microsatellite HB 190 sequence	sp|Q39547|CUCM1_CUCME	Cucumisin OS=Cucumis melo PE=1 SV=1	--	--	--	--	--	--	GO:0050789//regulation of biological process;GO:0006508//proteolysis;GO:0046686//response to cadmium ion	GO:0004252//serine-type endopeptidase activity	GO:0005618//cell wall;GO:0005576//extracellular region;GO:0044424//intracellular part
CL10139.Contig3_All	1982	0.3677	0.6418	gi|462416255|gb|EMJ20992.1|	hypothetical protein PRUPE_ppa026521mg [Prunus persica]	gi|206114327|gb|FJ160559.1|	Hevea brasiliensis microsatellite Hbtnr-26 sequences	sp|Q39547|CUCM1_CUCME	Cucumisin OS=Cucumis melo PE=1 SV=1	--	--	--	--	--	--	GO:0050789//regulation of biological process;GO:0006508//proteolysis;GO:0046686//response to cadmium ion	GO:0004252//serine-type endopeptidase activity	GO:0005618//cell wall;GO:0005576//extracellular region
CL1014.Contig1_All	2100	9.6671	17.1116	gi|255547560|ref|XP_002514837.1|	protein phosphatase-2c, putative [Ricinus communis] >gi|223545888|gb|EEF47391.1| protein phosphatase-2c, putative [Ricinus communis]	gi|225430931|ref|XM_002277357.1|	PREDICTED: Vitis vinifera probable protein phosphatase 2C 33-like (LOC100246183), mRNA	sp|Q9M8R7|P2C33_ARATH	Probable protein phosphatase 2C 33 OS=Arabidopsis thaliana GN=PPC6-1 PE=1 SV=1	SPAC2G11.07c	COG0631	Serine/threonine protein phosphatase	K04345	aly:ARALYDRAFT_480465	protein kinase A [EC:2.7.11.11]	GO:0010193//response to ozone;GO:0030244//cellulose biosynthetic process;GO:0006007//glucose catabolic process	GO:0004722//protein serine/threonine phosphatase activity	GO:0005634//nucleus;GO:0005739//mitochondrion
CL1014.Contig2_All	1736	3.5382	4.7017	gi|255547560|ref|XP_002514837.1|	protein phosphatase-2c, putative [Ricinus communis] >gi|223545888|gb|EEF47391.1| protein phosphatase-2c, putative [Ricinus communis]	gi|225430931|ref|XM_002277357.1|	PREDICTED: Vitis vinifera probable protein phosphatase 2C 33-like (LOC100246183), mRNA	sp|Q9M8R7|P2C33_ARATH	Probable protein phosphatase 2C 33 OS=Arabidopsis thaliana GN=PPC6-1 PE=1 SV=1	--	--	--	K04345	ath:AT2G20050	protein kinase A [EC:2.7.11.11]	GO:0010193//response to ozone;GO:0030244//cellulose biosynthetic process;GO:0006007//glucose catabolic process	GO:0004722//protein serine/threonine phosphatase activity	GO:0005634//nucleus;GO:0005739//mitochondrion
CL1014.Contig3_All	737	0.1413	0.5753	gi|255547560|ref|XP_002514837.1|	protein phosphatase-2c, putative [Ricinus communis] >gi|223545888|gb|EEF47391.1| protein phosphatase-2c, putative [Ricinus communis]	gi|225430931|ref|XM_002277357.1|	PREDICTED: Vitis vinifera probable protein phosphatase 2C 33-like (LOC100246183), mRNA	sp|Q9M8R7|P2C33_ARATH	Probable protein phosphatase 2C 33 OS=Arabidopsis thaliana GN=PPC6-1 PE=1 SV=1	--	--	--	K04345	ath:AT2G20050	protein kinase A [EC:2.7.11.11]	GO:0010193//response to ozone;GO:0030244//cellulose biosynthetic process;GO:0006007//glucose catabolic process	GO:0004722//protein serine/threonine phosphatase activity	GO:0005634//nucleus;GO:0005739//mitochondrion
CL10140.Contig1_All	1475	1.7645	1.4373	gi|147790305|emb|CAN63320.1|	hypothetical protein VITISV_026425 [Vitis vinifera]	gi|255551121|ref|XM_002516563.1|	Ricinus communis pentatricopeptide repeat-containing protein, putative, mRNA	sp|Q9SR00|PP213_ARATH	Pentatricopeptide repeat-containing protein At3g04760, chloroplastic OS=Arabidopsis thaliana GN=At3g04760 PE=2 SV=1	--	--	--	K15336	vvi:100259391	tRNA (cytosine38-C5)-methyltransferase [EC:2.1.1.204]	-	-	-
CL10140.Contig2_All	1543	3.3061	2.267	gi|147790305|emb|CAN63320.1|	hypothetical protein VITISV_026425 [Vitis vinifera]	gi|255551121|ref|XM_002516563.1|	Ricinus communis pentatricopeptide repeat-containing protein, putative, mRNA	sp|Q6NQ83|PP247_ARATH	Pentatricopeptide repeat-containing protein At3g22470, mitochondrial OS=Arabidopsis thaliana GN=At3g22470 PE=2 SV=1	--	--	--	K15336	vvi:100259391	tRNA (cytosine38-C5)-methyltransferase [EC:2.1.1.204]	-	-	-
CL10141.Contig1_All	1549	8.1995	0	gi|301114519|ref|XP_002999029.1|	argininosuccinate synthase [Phytophthora infestans T30-4] >gi|262111123|gb|EEY69175.1| argininosuccinate synthase [Phytophthora infestans T30-4]	--	--	sp|Q9SZX3|ASSY_ARATH	Argininosuccinate synthase, chloroplastic OS=Arabidopsis thaliana GN=At4g24830 PE=2 SV=3	YOL058w	COG0137	Argininosuccinate synthase	K01940	cme:CMT305C	argininosuccinate synthase [EC:6.3.4.5]	GO:0044249//cellular biosynthetic process;GO:1901576;GO:1901605	-	GO:0009570//chloroplast stroma
CL10141.Contig2_All	413	4.5374	0	gi|325181184|emb|CCA15598.1|	unnamed protein product [Albugo laibachii Nc14] >gi|325181887|emb|CCA16342.1| unnamed protein product [Albugo laibachii Nc14]	--	--	sp|Q9SZX3|ASSY_ARATH	Argininosuccinate synthase, chloroplastic OS=Arabidopsis thaliana GN=At4g24830 PE=2 SV=3	SPBC428.05c	COG0137	Argininosuccinate synthase	K01940	cme:CMT305C	argininosuccinate synthase [EC:6.3.4.5]	-	GO:0016874//ligase activity	-
CL10142.Contig1_All	316	3.2945	6.038	gi|359483488|ref|XP_002273710.2|	PREDICTED: pentatricopeptide repeat-containing protein At4g13650-like [Vitis vinifera]	--	--	--	--	--	--	--	--	--	--	-	-	-
CL10143.Contig1_All	2181	0.6205	1.3123	gi|255547740|ref|XP_002514927.1|	protein with unknown function [Ricinus communis] >gi|223545978|gb|EEF47481.1| protein with unknown function [Ricinus communis]	gi|225425459|ref|XM_002279204.1|	PREDICTED: Vitis vinifera endoplasmic reticulum metallopeptidase 1-like (LOC100267769), mRNA	--	--	SPCC1259.02c	COG2234	Predicted aminopeptidases	--	--	--	GO:0043247//telomere maintenance in response to DNA damage;GO:0010332//response to gamma radiation;GO:0006412//translation;GO:0032504//multicellular organism reproduction;GO:0009888//tissue development;GO:0045132//meiotic chromosome segregation;GO:0009887//organ morphogenesis;GO:0006508//proteolysis;GO:0042138//meiotic DNA double-strand break formation;GO:0007062//sister chromatid cohesion;GO:000…	GO:0008233//peptidase activity;GO:0003735//structural constituent of ribosome	GO:0015934//large ribosomal subunit
CL10143.Contig2_All	2162	0.3852	0.1961	gi|255547740|ref|XP_002514927.1|	protein with unknown function [Ricinus communis] >gi|223545978|gb|EEF47481.1| protein with unknown function [Ricinus communis]	gi|225425459|ref|XM_002279204.1|	PREDICTED: Vitis vinifera endoplasmic reticulum metallopeptidase 1-like (LOC100267769), mRNA	--	--	SPCC1259.02c	COG2234	Predicted aminopeptidases	--	--	--	GO:0043247//telomere maintenance in response to DNA damage;GO:0010332//response to gamma radiation;GO:0006412//translation;GO:0032504//multicellular organism reproduction;GO:0009888//tissue development;GO:0045132//meiotic chromosome segregation;GO:0009887//organ morphogenesis;GO:0006508//proteolysis;GO:0042138//meiotic DNA double-strand break formation;GO:0007062//sister chromatid cohesion;GO:000…	GO:0008233//peptidase activity;GO:0003735//structural constituent of ribosome	GO:0015934//large ribosomal subunit
CL10143.Contig3_All	540	0.964	0.3926	gi|255547740|ref|XP_002514927.1|	protein with unknown function [Ricinus communis] >gi|223545978|gb|EEF47481.1| protein with unknown function [Ricinus communis]	gi|225425459|ref|XM_002279204.1|	PREDICTED: Vitis vinifera endoplasmic reticulum metallopeptidase 1-like (LOC100267769), mRNA	--	--	--	--	--	--	--	--	GO:0043247//telomere maintenance in response to DNA damage;GO:0010332//response to gamma radiation;GO:0006412//translation;GO:0032504//multicellular organism reproduction;GO:0009888//tissue development;GO:0045132//meiotic chromosome segregation;GO:0009887//organ morphogenesis;GO:0006508//proteolysis;GO:0042138//meiotic DNA double-strand break formation;GO:0007062//sister chromatid cohesion;GO:000…	GO:0008233//peptidase activity;GO:0003735//structural constituent of ribosome	GO:0015934//large ribosomal subunit
CL10143.Contig4_All	2493	0.3341	0.3827	gi|255547740|ref|XP_002514927.1|	protein with unknown function [Ricinus communis] >gi|223545978|gb|EEF47481.1| protein with unknown function [Ricinus communis]	gi|225425459|ref|XM_002279204.1|	PREDICTED: Vitis vinifera endoplasmic reticulum metallopeptidase 1-like (LOC100267769), mRNA	--	--	SPCC1259.02c	COG2234	Predicted aminopeptidases	--	--	--	GO:0043247//telomere maintenance in response to DNA damage;GO:0010332//response to gamma radiation;GO:0006412//translation;GO:0032504//multicellular organism reproduction;GO:0009888//tissue development;GO:0045132//meiotic chromosome segregation;GO:0009887//organ morphogenesis;GO:0006508//proteolysis;GO:0042138//meiotic DNA double-strand break formation;GO:0007062//sister chromatid cohesion;GO:000…	GO:0008233//peptidase activity;GO:0003735//structural constituent of ribosome	GO:0015934//large ribosomal subunit
CL10144.Contig1_All	878	0.5929	0.1207	gi|225460761|ref|XP_002276224.1|	PREDICTED: uncharacterized protein LOC100260706 [Vitis vinifera]	gi|359494166|ref|XM_002276188.2|	PREDICTED: Vitis vinifera uncharacterized LOC100260706 (LOC100260706), mRNA	--	--	--	--	--	K15032	vvi:100260706	mTERF domain-containing protein, mitochondrial	GO:0048367//shoot system development;GO:0048364//root development	-	GO:0005739//mitochondrion;GO:0009507//chloroplast
CL10144.Contig2_All	2131	4.9342	5.2727	gi|255576320|ref|XP_002529053.1|	conserved hypothetical protein [Ricinus communis] >gi|223531533|gb|EEF33364.1| conserved hypothetical protein [Ricinus communis]	gi|359494166|ref|XM_002276188.2|	PREDICTED: Vitis vinifera uncharacterized LOC100260706 (LOC100260706), mRNA	--	--	--	--	--	K15032	rcu:RCOM_0047430	mTERF domain-containing protein, mitochondrial	GO:0048367//shoot system development;GO:0048364//root development	-	GO:0005739//mitochondrion;GO:0009507//chloroplast
CL10145.Contig1_All	653	48.1475	32.1412	gi|255579490|ref|XP_002530588.1|	conserved hypothetical protein [Ricinus communis] >gi|223529887|gb|EEF31818.1| conserved hypothetical protein [Ricinus communis]	gi|31581048|dbj|AP006417.1|	Lotus japonicus genomic DNA, chromosome 4, clone: LjT05D12, TM0303, complete sequence	--	--	--	--	--	--	--	--	GO:0006661//phosphatidylinositol biosynthetic process	-	-
CL10145.Contig2_All	751	53.9249	64.7862	gi|255579490|ref|XP_002530588.1|	conserved hypothetical protein [Ricinus communis] >gi|223529887|gb|EEF31818.1| conserved hypothetical protein [Ricinus communis]	gi|449457204|ref|XM_004146291.1|	PREDICTED: Cucumis sativus transmembrane protein 230-like (LOC101204143), mRNA >gi|449502985|ref|XM_004161750.1| PREDICTED: Cucumis sativus transmembrane protein 230-like (LOC101224783), mRNA	--	--	--	--	--	--	--	--	GO:0006661//phosphatidylinositol biosynthetic process	-	-
CL10146.Contig1_All	894	1.1645	0.4743	gi|255540591|ref|XP_002511360.1|	transporter, putative [Ricinus communis] >gi|223550475|gb|EEF51962.1| transporter, putative [Ricinus communis]	gi|349720520|emb|FQ381767.1|	Vitis vinifera clone SS0ABG84YK22	sp|Q56ZI2|PATL2_ARATH	Patellin-2 OS=Arabidopsis thaliana GN=PATL2 PE=1 SV=2	--	--	--	--	--	--	GO:0006810//transport	GO:0005215//transporter activity	GO:0005739//mitochondrion;GO:0009507//chloroplast
CL10146.Contig2_All	920	0.2263	0.5761	gi|255540591|ref|XP_002511360.1|	transporter, putative [Ricinus communis] >gi|223550475|gb|EEF51962.1| transporter, putative [Ricinus communis]	gi|349720520|emb|FQ381767.1|	Vitis vinifera clone SS0ABG84YK22	--	--	--	--	--	--	--	--	GO:0006810//transport	GO:0005215//transporter activity	GO:0005739//mitochondrion;GO:0009507//chloroplast
CL10147.Contig1_All	633	0	29.6401	gi|255540235|ref|XP_002511182.1|	nucleic acid binding protein, putative [Ricinus communis] >gi|223550297|gb|EEF51784.1| nucleic acid binding protein, putative [Ricinus communis]	gi|470125116|ref|XR_184594.1|	PREDICTED: Fragaria vesca subsp. vesca uncharacterized LOC101295621 (LOC101295621), misc_RNA	--	--	--	--	--	--	--	--	-	-	-
CL10148.Contig1_All	260	2.8029	2.0385	--	--	--	--	--	--	--	--	--	--	--	--	-	-	-
CL10149.Contig1_All	390	0.2669	4.3488	gi|255569585|ref|XP_002525758.1|	chlorophyll A/B binding protein, putative [Ricinus communis] >gi|223534908|gb|EEF36594.1| chlorophyll A/B binding protein, putative [Ricinus communis]	gi|224117281|ref|XM_002317493.1|	Populus trichocarpa light-harvesting complex II protein Lhcb3 (Lhcb3-2), mRNA	sp|P27523|CB23_HORVU	Chlorophyll a-b binding protein of LHCII type III, chloroplastic OS=Hordeum vulgare GN=LHBC PE=2 SV=1	--	--	--	K08914	rcu:RCOM_1254540	light-harvesting complex II chlorophyll a/b binding protein 3	GO:0009765//photosynthesis, light harvesting	GO:0046872//metal ion binding;GO:0005198//structural molecule activity	GO:0030076//light-harvesting complex;GO:0009535//chloroplast thylakoid membrane
CL10149.Contig2_All	281	14.8195	28.2921	gi|224117282|ref|XP_002317529.1|	light-harvesting complex II protein Lhcb3 [Populus trichocarpa] >gi|222860594|gb|EEE98141.1| light-harvesting complex II protein Lhcb3 [Populus trichocarpa]	gi|224117281|ref|XM_002317493.1|	Populus trichocarpa light-harvesting complex II protein Lhcb3 (Lhcb3-2), mRNA	sp|P27489|CB23_SOLLC	Chlorophyll a-b binding protein 13, chloroplastic OS=Solanum lycopersicum GN=CAB13 PE=1 SV=1	--	--	--	K08914	pop:POPTR_814251	light-harvesting complex II chlorophyll a/b binding protein 3	GO:0009765//photosynthesis, light harvesting	GO:0046872//metal ion binding;GO:0005198//structural molecule activity	GO:0009535//chloroplast thylakoid membrane
CL10149.Contig3_All	332	10.6616	31.2894	gi|255569585|ref|XP_002525758.1|	chlorophyll A/B binding protein, putative [Ricinus communis] >gi|223534908|gb|EEF36594.1| chlorophyll A/B binding protein, putative [Ricinus communis]	gi|224117281|ref|XM_002317493.1|	Populus trichocarpa light-harvesting complex II protein Lhcb3 (Lhcb3-2), mRNA	sp|P27489|CB23_SOLLC	Chlorophyll a-b binding protein 13, chloroplastic OS=Solanum lycopersicum GN=CAB13 PE=1 SV=1	--	--	--	K08914	rcu:RCOM_1254540	light-harvesting complex II chlorophyll a/b binding protein 3	GO:0009765//photosynthesis, light harvesting	GO:0046872//metal ion binding;GO:0005198//structural molecule activity	GO:0009535//chloroplast thylakoid membrane
CL1015.Contig1_All	1181	0	4.1287	gi|255576981|ref|XP_002529375.1|	purine transporter, putative [Ricinus communis] >gi|223531123|gb|EEF32971.1| purine transporter, putative [Ricinus communis]	gi|225467485|ref|XM_002266443.1|	PREDICTED: Vitis vinifera probable purine permease 5-like (LOC100253298), mRNA	sp|Q9ZUH3|PUP5_ARATH	Probable purine permease 5 OS=Arabidopsis thaliana GN=PUP5 PE=2 SV=2	--	--	--	K15272	gmx:100812860	solute carrier family 35 (UDP-sugar transporter), member A1/2/3	GO:0006863//purine nucleobase transport;GO:0015931//nucleobase-containing compound transport	GO:0005345//purine nucleobase transmembrane transporter activity	GO:0016021//integral to membrane
CL1015.Contig2_All	1481	0.7732	2.5051	gi|255576981|ref|XP_002529375.1|	purine transporter, putative [Ricinus communis] >gi|223531123|gb|EEF32971.1| purine transporter, putative [Ricinus communis]	gi|225467485|ref|XM_002266443.1|	PREDICTED: Vitis vinifera probable purine permease 5-like (LOC100253298), mRNA	sp|Q9ZUH3|PUP5_ARATH	Probable purine permease 5 OS=Arabidopsis thaliana GN=PUP5 PE=2 SV=2	--	--	--	K15272	gmx:100812860	solute carrier family 35 (UDP-sugar transporter), member A1/2/3	GO:0006863//purine nucleobase transport;GO:0015931//nucleobase-containing compound transport	GO:0005345//purine nucleobase transmembrane transporter activity	GO:0016021//integral to membrane
CL1015.Contig3_All	1264	0.9884	1.7611	gi|255576981|ref|XP_002529375.1|	purine transporter, putative [Ricinus communis] >gi|223531123|gb|EEF32971.1| purine transporter, putative [Ricinus communis]	gi|225467485|ref|XM_002266443.1|	PREDICTED: Vitis vinifera probable purine permease 5-like (LOC100253298), mRNA	sp|Q9ZUH3|PUP5_ARATH	Probable purine permease 5 OS=Arabidopsis thaliana GN=PUP5 PE=2 SV=2	--	--	--	K15272	gmx:100812860	solute carrier family 35 (UDP-sugar transporter), member A1/2/3	GO:0006863//purine nucleobase transport;GO:0015931//nucleobase-containing compound transport	GO:0005345//purine nucleobase transmembrane transporter activity	GO:0016021//integral to membrane
CL10150.Contig1_All	2359	5.34	17.7941	gi|118132677|gb|ABK60191.1|	sucrose transporter 4 [Hevea brasiliensis]	gi|118132676|gb|EF067335.1|	Hevea brasiliensis sucrose transporter 4 (SUT4) mRNA, complete cds	sp|Q9FE59|SUC4_ARATH	Sucrose transport protein SUC4 OS=Arabidopsis thaliana GN=SUC4 PE=1 SV=2	NMB0388	COG0477	Permeases of the major facilitator superfamily	K15378	rcu:RCOM_1584370	solute carrier family 45, member 1/2/4	GO:0055085//transmembrane transport;GO:0015770//sucrose transport	GO:0008515//sucrose transmembrane transporter activity	GO:0005887//integral to plasma membrane;GO:0005773//vacuole
CL10150.Contig2_All	2396	3.1719	2.9641	gi|118132677|gb|ABK60191.1|	sucrose transporter 4 [Hevea brasiliensis]	gi|118132676|gb|EF067335.1|	Hevea brasiliensis sucrose transporter 4 (SUT4) mRNA, complete cds	sp|Q9FE59|SUC4_ARATH	Sucrose transport protein SUC4 OS=Arabidopsis thaliana GN=SUC4 PE=1 SV=2	NMB0388	COG0477	Permeases of the major facilitator superfamily	K15378	rcu:RCOM_1584370	solute carrier family 45, member 1/2/4	GO:0055085//transmembrane transport;GO:0015770//sucrose transport	GO:0008515//sucrose transmembrane transporter activity	GO:0005887//integral to plasma membrane;GO:0005773//vacuole
CL10151.Contig1_All	2315	1.0343	0.6868	gi|225457130|ref|XP_002280322.1|	PREDICTED: uncharacterized protein LOC100255354 [Vitis vinifera]	gi|225457129|ref|XM_002280286.1|	PREDICTED: Vitis vinifera uncharacterized LOC100255354 (LOC100255354), mRNA	--	--	--	--	--	K02183	smo:SELMODRAFT_166784	calmodulin	GO:0030968//endoplasmic reticulum unfolded protein response;GO:0052542//defense response by callose deposition	GO:0005516//calmodulin binding	-
CL10151.Contig2_All	1272	2.0461	1.5833	gi|297733835|emb|CBI15082.3|	unnamed protein product [Vitis vinifera]	gi|225457129|ref|XM_002280286.1|	PREDICTED: Vitis vinifera uncharacterized LOC100255354 (LOC100255354), mRNA	--	--	--	--	--	K02183	smo:SELMODRAFT_166784	calmodulin	GO:0030968//endoplasmic reticulum unfolded protein response;GO:0052542//defense response by callose deposition	GO:0005516//calmodulin binding	-
CL10151.Contig3_All	2214	0.2821	6.4156	gi|470127246|ref|XP_004299585.1|	PREDICTED: uncharacterized protein LOC101299477 [Fragaria vesca subsp. vesca]	gi|225457129|ref|XM_002280286.1|	PREDICTED: Vitis vinifera uncharacterized LOC100255354 (LOC100255354), mRNA	--	--	--	--	--	K02183	smo:SELMODRAFT_166784	calmodulin	GO:0030968//endoplasmic reticulum unfolded protein response;GO:0052542//defense response by callose deposition	GO:0005516//calmodulin binding	-
CL10151.Contig4_All	2020	5.36	7.7139	gi|470127246|ref|XP_004299585.1|	PREDICTED: uncharacterized protein LOC101299477 [Fragaria vesca subsp. vesca]	gi|225457129|ref|XM_002280286.1|	PREDICTED: Vitis vinifera uncharacterized LOC100255354 (LOC100255354), mRNA	--	--	--	--	--	K02183	smo:SELMODRAFT_166784	calmodulin	GO:0030968//endoplasmic reticulum unfolded protein response;GO:0052542//defense response by callose deposition	GO:0005516//calmodulin binding	-
CL10152.Contig1_All	709	13.2153	6.7278	gi|255586073|ref|XP_002533701.1|	serine-threonine protein kinase, plant-type, putative [Ricinus communis] >gi|223526396|gb|EEF28684.1| serine-threonine protein kinase, plant-type, putative [Ricinus communis]	gi|225455971|ref|XM_002278502.1|	PREDICTED: Vitis vinifera G-type lectin S-receptor-like serine/threonine-protein kinase B120 (LOC100242288), mRNA	sp|O81833|SD11_ARATH	G-type lectin S-receptor-like serine/threonine-protein kinase SD1-1 OS=Arabidopsis thaliana GN=SD11 PE=1 SV=1	YAR019c	COG0515	Serine/threonine protein kinase	K04733	smo:SELMODRAFT_159261	interleukin-1 receptor-associated kinase 4 [EC:2.7.11.1]	GO:0000186//activation of MAPKK activity	GO:0005524//ATP binding;GO:0004709//MAP kinase kinase kinase activity	-
CL10152.Contig2_All	700	10.5594	9.5401	gi|255586073|ref|XP_002533701.1|	serine-threonine protein kinase, plant-type, putative [Ricinus communis] >gi|223526396|gb|EEF28684.1| serine-threonine protein kinase, plant-type, putative [Ricinus communis]	gi|225455971|ref|XM_002278502.1|	PREDICTED: Vitis vinifera G-type lectin S-receptor-like serine/threonine-protein kinase B120 (LOC100242288), mRNA	sp|O81833|SD11_ARATH	G-type lectin S-receptor-like serine/threonine-protein kinase SD1-1 OS=Arabidopsis thaliana GN=SD11 PE=1 SV=1	YAR019c	COG0515	Serine/threonine protein kinase	K04733	smo:SELMODRAFT_159261	interleukin-1 receptor-associated kinase 4 [EC:2.7.11.1]	GO:0000186//activation of MAPKK activity	GO:0005524//ATP binding;GO:0004709//MAP kinase kinase kinase activity	-
CL10153.Contig1_All	1084	0.5762	0.9779	gi|224119112|ref|XP_002317988.1|	ABC transporter family, retinal flippase subfamily [Populus trichocarpa] >gi|222858661|gb|EEE96208.1| ABC transporter family, retinal flippase subfamily [Populus trichocarpa]	gi|224119111|ref|XM_002317952.1|	Populus trichocarpa ABC transporter family, retinal flippase subfamily (PtrATH2), mRNA	sp|Q84K47|AB2A_ARATH	ABC transporter A family member 2 OS=Arabidopsis thaliana GN=ABCA2 PE=2 SV=1	alr0077	COG1131	ABC-type multidrug transport system, ATPase component	K05643	ppp:PHYPADRAFT_221752	ATP-binding cassette, subfamily A (ABC1), member 3	GO:0034197//triglyceride transport;GO:0009407//toxin catabolic process;GO:0048317//seed morphogenesis;GO:0010867//positive regulation of triglyceride biosynthetic process;GO:0010583//response to cyclopentenone;GO:0006200//ATP catabolic process	GO:0015408;GO:0005524//ATP binding	GO:0005576//extracellular region;GO:0005783//endoplasmic reticulum;GO:0005886//plasma membrane
CL10153.Contig2_All	2258	7.3308	2.1595	gi|255540953|ref|XP_002511541.1|	abc transporter, putative [Ricinus communis] >gi|223550656|gb|EEF52143.1| abc transporter, putative [Ricinus communis]	gi|224119111|ref|XM_002317952.1|	Populus trichocarpa ABC transporter family, retinal flippase subfamily (PtrATH2), mRNA	sp|Q84K47|AB2A_ARATH	ABC transporter A family member 2 OS=Arabidopsis thaliana GN=ABCA2 PE=2 SV=1	Rv2936	COG1131	ABC-type multidrug transport system, ATPase component	K05643	olu:OSTLU_42103	ATP-binding cassette, subfamily A (ABC1), member 3	GO:0006200//ATP catabolic process;GO:0010583//response to cyclopentenone;GO:0009407//toxin catabolic process	GO:0005524//ATP binding;GO:0015408	GO:0005576//extracellular region;GO:0005886//plasma membrane
CL10154.Contig1_All	357	2.3329	1.7815	gi|299472423|emb|CBN77611.1|	Putative Glutathione S-transferase [Ectocarpus siliculosus]	--	--	sp|Q8LE52|DHAR3_ARATH	Glutathione S-transferase DHAR3, chloroplastic OS=Arabidopsis thaliana GN=DHAR3 PE=1 SV=1	AGc3433	COG0625	Glutathione S-transferase	K00799	bdi:100843141	glutathione S-transferase [EC:2.5.1.18]	-	-	-
CL10155.Contig1_All	531	0	0.1996	gi|255556626|ref|XP_002519347.1|	snf5, putative [Ricinus communis] >gi|223541662|gb|EEF43211.1| snf5, putative [Ricinus communis]	gi|225432225|ref|XM_002270247.1|	PREDICTED: Vitis vinifera chromatin structure-remodeling complex protein BSH-like (LOC100249448), mRNA	sp|P93045|BSH_ARATH	Chromatin structure-remodeling complex protein BSH OS=Arabidopsis thaliana GN=BSH PE=1 SV=2	--	--	--	K11648	vvi:100249448	SWI/SNF-related matrix-associated actin-dependent regulator of chromatin subfamily B member 1	GO:0040029//regulation of gene expression, epigenetic;GO:0006338//chromatin remodeling	GO:0003682//chromatin binding;GO:0005515//protein binding	GO:0000228//nuclear chromosome
CL10155.Contig2_All	1154	1.3532	0.9186	gi|255556626|ref|XP_002519347.1|	snf5, putative [Ricinus communis] >gi|223541662|gb|EEF43211.1| snf5, putative [Ricinus communis]	gi|224110299|ref|XM_002315441.1|	Populus trichocarpa condensin complex components subunit (CHE901), mRNA	sp|P93045|BSH_ARATH	Chromatin structure-remodeling complex protein BSH OS=Arabidopsis thaliana GN=BSH PE=1 SV=2	--	--	--	K11648	rcu:RCOM_1004090	SWI/SNF-related matrix-associated actin-dependent regulator of chromatin subfamily B member 1	GO:0040029//regulation of gene expression, epigenetic;GO:0006338//chromatin remodeling	GO:0003682//chromatin binding;GO:0005515//protein binding	GO:0000228//nuclear chromosome
CL10155.Contig3_All	671	0	0.6319	gi|225432226|ref|XP_002270283.1|	PREDICTED: chromatin structure-remodeling complex protein BSH [Vitis vinifera] >gi|297736833|emb|CBI26034.3| unnamed protein product [Vitis vinifera]	gi|225432225|ref|XM_002270247.1|	PREDICTED: Vitis vinifera chromatin structure-remodeling complex protein BSH-like (LOC100249448), mRNA	sp|P93045|BSH_ARATH	Chromatin structure-remodeling complex protein BSH OS=Arabidopsis thaliana GN=BSH PE=1 SV=2	--	--	--	K11648	vvi:100249448	SWI/SNF-related matrix-associated actin-dependent regulator of chromatin subfamily B member 1	GO:0040029//regulation of gene expression, epigenetic;GO:0006338//chromatin remodeling	GO:0003682//chromatin binding;GO:0005515//protein binding	GO:0000228//nuclear chromosome
CL10156.Contig1_All	274	1.8998	0	gi|326533420|dbj|BAK05241.1|	predicted protein [Hordeum vulgare subsp. vulgare]	gi|326533419|dbj|AK374044.1|	Hordeum vulgare subsp. vulgare mRNA for predicted protein, complete cds, clone: NIASHv3051P11	--	--	SPAC22G7.06c_2	COG0458	Carbamoylphosphate synthase large subunit (split gene in MJ)	K11541	cme:CMQ255C	carbamoyl-phosphate synthase / aspartate carbamoyltransferase [EC:6.3.5.5 2.1.3.2]	GO:0071704;GO:0044237//cellular metabolic process;GO:0006807//nitrogen compound metabolic process	GO:0016874//ligase activity;GO:0043167//ion binding	-
CL10157.Contig1_All	1276	56.0513	11.2979	gi|255540109|ref|XP_002511119.1|	proteasome subunit alpha type, putative [Ricinus communis] >gi|223550234|gb|EEF51721.1| proteasome subunit alpha type, putative [Ricinus communis]	gi|470115340|ref|XM_004293813.1|	PREDICTED: Fragaria vesca subsp. vesca proteasome subunit alpha type-4-like (LOC101293855), mRNA	sp|P52427|PSA4_SPIOL	Proteasome subunit alpha type-4 OS=Spinacia oleracea GN=PAC1 PE=2 SV=1	YGR135w	COG0638	20S proteasome, alpha and beta subunits	K02728	rcu:RCOM_1504720	20S proteasome subunit alpha 3 [EC:3.4.25.1]	GO:0046686//response to cadmium ion;GO:0006511//ubiquitin-dependent protein catabolic process	GO:0003676//nucleic acid binding;GO:0004298//threonine-type endopeptidase activity	GO:0022626//cytosolic ribosome;GO:0005773//vacuole;GO:0019773//proteasome core complex, alpha-subunit complex;GO:0005634//nucleus
CL10157.Contig2_All	1270	40.6591	33.553	gi|255540109|ref|XP_002511119.1|	proteasome subunit alpha type, putative [Ricinus communis] >gi|223550234|gb|EEF51721.1| proteasome subunit alpha type, putative [Ricinus communis]	gi|470115340|ref|XM_004293813.1|	PREDICTED: Fragaria vesca subsp. vesca proteasome subunit alpha type-4-like (LOC101293855), mRNA	sp|P52427|PSA4_SPIOL	Proteasome subunit alpha type-4 OS=Spinacia oleracea GN=PAC1 PE=2 SV=1	YGR135w	COG0638	20S proteasome, alpha and beta subunits	K02728	rcu:RCOM_1504720	20S proteasome subunit alpha 3 [EC:3.4.25.1]	GO:0006511//ubiquitin-dependent protein catabolic process;GO:0009651//response to salt stress;GO:0006096//glycolysis;GO:0006094//gluconeogenesis;GO:0046686//response to cadmium ion	GO:0003676//nucleic acid binding;GO:0004298//threonine-type endopeptidase activity	GO:0019773//proteasome core complex, alpha-subunit complex;GO:0005773//vacuole;GO:0022626//cytosolic ribosome;GO:0005634//nucleus
CL10157.Contig3_All	1262	0.6599	9.6594	gi|255540109|ref|XP_002511119.1|	proteasome subunit alpha type, putative [Ricinus communis] >gi|223550234|gb|EEF51721.1| proteasome subunit alpha type, putative [Ricinus communis]	gi|470115340|ref|XM_004293813.1|	PREDICTED: Fragaria vesca subsp. vesca proteasome subunit alpha type-4-like (LOC101293855), mRNA	sp|P52427|PSA4_SPIOL	Proteasome subunit alpha type-4 OS=Spinacia oleracea GN=PAC1 PE=2 SV=1	YGR135w	COG0638	20S proteasome, alpha and beta subunits	K02728	rcu:RCOM_1504720	20S proteasome subunit alpha 3 [EC:3.4.25.1]	GO:0046686//response to cadmium ion;GO:0006511//ubiquitin-dependent protein catabolic process	GO:0003676//nucleic acid binding;GO:0004298//threonine-type endopeptidase activity	GO:0022626//cytosolic ribosome;GO:0005773//vacuole;GO:0019773//proteasome core complex, alpha-subunit complex;GO:0005634//nucleus
CL10157.Contig4_All	232	50.7073	24.6726	--	--	--	--	--	--	--	--	--	--	--	--	-	-	-
CL10158.Contig1_All	574	25.5733	31.2093	gi|255540583|ref|XP_002511356.1|	Transitional endoplasmic reticulum ATPase, putative [Ricinus communis] >gi|223550471|gb|EEF51958.1| Transitional endoplasmic reticulum ATPase, putative [Ricinus communis]	gi|225456950|ref|XM_002281635.1|	PREDICTED: Vitis vinifera cell division cycle protein 48 homolog-like (LOC100258668), mRNA	sp|P54774|CDC48_SOYBN	Cell division cycle protein 48 homolog OS=Glycine max GN=CDC48 PE=2 SV=1	YDL126c	COG0464	ATPases of the AAA+ class	K13525	rcu:RCOM_1509640	transitional endoplasmic reticulum ATPase	GO:0051301//cell division;GO:0009860//pollen tube growth;GO:0009846//pollen germination;GO:0046686//response to cadmium ion	GO:0042802//identical protein binding;GO:0005524//ATP binding;GO:0008568//microtubule-severing ATPase activity	GO:0005618//cell wall;GO:0005730//nucleolus;GO:0005819//spindle;GO:0005635//nuclear envelope;GO:0022626//cytosolic ribosome;GO:0009524//phragmoplast;GO:0005886//plasma membrane
CL10158.Contig2_All	1087	21.3577	11.2144	gi|255556938|ref|XP_002519502.1|	Transitional endoplasmic reticulum ATPase, putative [Ricinus communis] >gi|223541365|gb|EEF42916.1| Transitional endoplasmic reticulum ATPase, putative [Ricinus communis]	gi|359481396|ref|XM_002282110.2|	PREDICTED: Vitis vinifera cell division cycle protein 48 homolog-like (LOC100265402), mRNA	sp|P54774|CDC48_SOYBN	Cell division cycle protein 48 homolog OS=Glycine max GN=CDC48 PE=2 SV=1	YDL126c	COG0464	ATPases of the AAA+ class	K13525	rcu:RCOM_1355090	transitional endoplasmic reticulum ATPase	GO:0007049//cell cycle;GO:0051301//cell division;GO:0009860//pollen tube growth;GO:0009846//pollen germination;GO:0046686//response to cadmium ion	GO:0042802//identical protein binding;GO:0005524//ATP binding;GO:0008568//microtubule-severing ATPase activity	GO:0005618//cell wall;GO:0005730//nucleolus;GO:0005819//spindle;GO:0005635//nuclear envelope;GO:0022626//cytosolic ribosome;GO:0009524//phragmoplast;GO:0005886//plasma membrane
CL10158.Contig3_All	3142	70.4429	35.5248	gi|255556934|ref|XP_002519500.1|	Transitional endoplasmic reticulum ATPase, putative [Ricinus communis] >gi|223541363|gb|EEF42914.1| Transitional endoplasmic reticulum ATPase, putative [Ricinus communis]	gi|359481396|ref|XM_002282110.2|	PREDICTED: Vitis vinifera cell division cycle protein 48 homolog-like (LOC100265402), mRNA	sp|P54774|CDC48_SOYBN	Cell division cycle protein 48 homolog OS=Glycine max GN=CDC48 PE=2 SV=1	YDL126c	COG0464	ATPases of the AAA+ class	K13525	rcu:RCOM_1355070	transitional endoplasmic reticulum ATPase	GO:0007049//cell cycle;GO:0051301//cell division;GO:0009860//pollen tube growth;GO:0009846//pollen germination;GO:0046686//response to cadmium ion	GO:0042802//identical protein binding;GO:0005524//ATP binding;GO:0008568//microtubule-severing ATPase activity	GO:0005618//cell wall;GO:0005730//nucleolus;GO:0005819//spindle;GO:0005635//nuclear envelope;GO:0022626//cytosolic ribosome;GO:0009524//phragmoplast;GO:0005886//plasma membrane
CL10159.Contig1_All	1040	1.7017	0.5096	gi|255541802|ref|XP_002511965.1|	kinase, putative [Ricinus communis] >gi|223549145|gb|EEF50634.1| kinase, putative [Ricinus communis]	gi|255541801|ref|XM_002511919.1|	Ricinus communis kinase, putative, mRNA	sp|Q9LMP1|WAK2_ARATH	Wall-associated receptor kinase 2 OS=Arabidopsis thaliana GN=WAK2 PE=1 SV=1	--	--	--	--	--	--	GO:0000186//activation of MAPKK activity	GO:0005509//calcium ion binding;GO:0030247//polysaccharide binding;GO:0005524//ATP binding;GO:0004709//MAP kinase kinase kinase activity	GO:0016021//integral to membrane
CL10159.Contig2_All	1609	1.0352	6.1268	gi|255541802|ref|XP_002511965.1|	kinase, putative [Ricinus communis] >gi|223549145|gb|EEF50634.1| kinase, putative [Ricinus communis]	gi|359475619|ref|XM_002266749.2|	PREDICTED: Vitis vinifera wall-associated receptor kinase-like 1-like (LOC100257661), mRNA	sp|Q9SA25|WAKLG_ARATH	Wall-associated receptor kinase-like 8 OS=Arabidopsis thaliana GN=WAKL8 PE=2 SV=1	YAR019c	COG0515	Serine/threonine protein kinase	K04733	smo:SELMODRAFT_159261	interleukin-1 receptor-associated kinase 4 [EC:2.7.11.1]	GO:0006468//protein phosphorylation;GO:0010038//response to metal ion;GO:0000165//MAPK cascade	GO:0004674//protein serine/threonine kinase activity;GO:0043167//ion binding	GO:0044464//cell part;GO:0016020//membrane
CL10159.Contig3_All	1045	2.5902	0	gi|255541802|ref|XP_002511965.1|	kinase, putative [Ricinus communis] >gi|223549145|gb|EEF50634.1| kinase, putative [Ricinus communis]	gi|255541801|ref|XM_002511919.1|	Ricinus communis kinase, putative, mRNA	sp|Q9SA25|WAKLG_ARATH	Wall-associated receptor kinase-like 8 OS=Arabidopsis thaliana GN=WAKL8 PE=2 SV=1	--	--	--	--	--	--	GO:0000186//activation of MAPKK activity	GO:0005509//calcium ion binding;GO:0030247//polysaccharide binding;GO:0005524//ATP binding;GO:0004709//MAP kinase kinase kinase activity	GO:0016021//integral to membrane
CL1016.Contig1_All	1520	11.0956	11.4369	gi|224079321|ref|XP_002305820.1|	predicted protein [Populus trichocarpa] >gi|222848784|gb|EEE86331.1| predicted protein [Populus trichocarpa]	gi|225452054|ref|XM_002283890.1|	PREDICTED: Vitis vinifera mannose-6-phosphate isomerase-like (LOC100263511), mRNA	sp|Q9M884|MPI1_ARATH	Mannose-6-phosphate isomerase 1 OS=Arabidopsis thaliana GN=PMI1 PE=1 SV=1	SPBC2G2.16	COG1482	Phosphomannose isomerase	K01809	pop:POPTR_758948	mannose-6-phosphate isomerase [EC:5.3.1.8]	GO:0009646//response to absence of light;GO:0033591//response to L-ascorbic acid;GO:0009744//response to sucrose stimulus;GO:0046680//response to DDT;GO:0032025//response to cobalt ion;GO:0019853//L-ascorbic acid biosynthetic process;GO:0009298//GDP-mannose biosynthetic process;GO:0010043//response to zinc ion;GO:0046686//response to cadmium ion;GO:0009793//embryo development ending in seed dorma…	GO:0008270//zinc ion binding;GO:0004476//mannose-6-phosphate isomerase activity	GO:0005737//cytoplasm
CL1016.Contig2_All	843	7.6567	5.7842	gi|224079321|ref|XP_002305820.1|	predicted protein [Populus trichocarpa] >gi|222848784|gb|EEE86331.1| predicted protein [Populus trichocarpa]	gi|225452054|ref|XM_002283890.1|	PREDICTED: Vitis vinifera mannose-6-phosphate isomerase-like (LOC100263511), mRNA	sp|Q9M884|MPI1_ARATH	Mannose-6-phosphate isomerase 1 OS=Arabidopsis thaliana GN=PMI1 PE=1 SV=1	SPBC2G2.16	COG1482	Phosphomannose isomerase	K01809	pop:POPTR_758948	mannose-6-phosphate isomerase [EC:5.3.1.8]	GO:0033591//response to L-ascorbic acid;GO:0009416//response to light stimulus;GO:0032025//response to cobalt ion;GO:0019853//L-ascorbic acid biosynthetic process;GO:0009298//GDP-mannose biosynthetic process;GO:0010043//response to zinc ion;GO:0046686//response to cadmium ion;GO:0009793//embryo development ending in seed dormancy	GO:0008270//zinc ion binding;GO:0004476//mannose-6-phosphate isomerase activity	GO:0005737//cytoplasm
CL1016.Contig3_All	884	17.9008	8.034	gi|255581330|ref|XP_002531475.1|	mannose-6-phosphate isomerase, putative [Ricinus communis] >gi|223528902|gb|EEF30899.1| mannose-6-phosphate isomerase, putative [Ricinus communis]	gi|227937355|gb|FJ866628.1|	Citrus maxima mannose-6-phosphate isomerase mRNA, partial cds	sp|Q9FZH5|MPI2_ARATH	Mannose-6-phosphate isomerase 2 OS=Arabidopsis thaliana GN=PMI2 PE=1 SV=1	SPBC2G2.16	COG1482	Phosphomannose isomerase	K01809	rcu:RCOM_1166790	mannose-6-phosphate isomerase [EC:5.3.1.8]	GO:0009646//response to absence of light;GO:0033591//response to L-ascorbic acid;GO:0009744//response to sucrose stimulus;GO:0046680//response to DDT;GO:0032025//response to cobalt ion;GO:0019853//L-ascorbic acid biosynthetic process;GO:0009298//GDP-mannose biosynthetic process;GO:0010043//response to zinc ion;GO:0046686//response to cadmium ion;GO:0009793//embryo development ending in seed dorma…	GO:0008270//zinc ion binding;GO:0004476//mannose-6-phosphate isomerase activity	GO:0005737//cytoplasm
CL10160.Contig1_All	1483	0.0702	0.3574	gi|255565689|ref|XP_002523834.1|	conserved hypothetical protein [Ricinus communis] >gi|223536922|gb|EEF38560.1| conserved hypothetical protein [Ricinus communis]	gi|224149082|ref|XM_002336715.1|	Populus trichocarpa NAC domain protein, IPR003441 (NAC108), mRNA	sp|Q9FMR3|NAC90_ARATH	NAC domain-containing protein 90 OS=Arabidopsis thaliana GN=NAC090 PE=2 SV=1	--	--	--	--	--	--	-	-	-
CL10160.Contig2_All	1720	0	0.3081	gi|255565689|ref|XP_002523834.1|	conserved hypothetical protein [Ricinus communis] >gi|223536922|gb|EEF38560.1| conserved hypothetical protein [Ricinus communis]	gi|224149082|ref|XM_002336715.1|	Populus trichocarpa NAC domain protein, IPR003441 (NAC108), mRNA	sp|Q9FMR3|NAC90_ARATH	NAC domain-containing protein 90 OS=Arabidopsis thaliana GN=NAC090 PE=2 SV=1	--	--	--	--	--	--	-	-	-
CL10160.Contig3_All	371	4.4898	3.4286	gi|255565689|ref|XP_002523834.1|	conserved hypothetical protein [Ricinus communis] >gi|223536922|gb|EEF38560.1| conserved hypothetical protein [Ricinus communis]	gi|224149082|ref|XM_002336715.1|	Populus trichocarpa NAC domain protein, IPR003441 (NAC108), mRNA	sp|Q9FMR3|NAC90_ARATH	NAC domain-containing protein 90 OS=Arabidopsis thaliana GN=NAC090 PE=2 SV=1	--	--	--	--	--	--	GO:0006355//regulation of transcription, DNA-dependent	GO:0003677//DNA binding	-
CL10160.Contig4_All	1303	3.0361	4.8811	gi|224054472|ref|XP_002298277.1|	NAC domain protein, IPR003441 [Populus trichocarpa] >gi|224149083|ref|XP_002336754.1| NAC domain protein, IPR003441 [Populus trichocarpa] >gi|222836661|gb|EEE75054.1| NAC domain protein, IPR003441 [Populus trichocarpa] >gi|222845535|gb|EEE83082.1| NAC domain protein, IPR003441 [Populus trichocarpa]	gi|224149082|ref|XM_002336715.1|	Populus trichocarpa NAC domain protein, IPR003441 (NAC108), mRNA	sp|Q9FMR3|NAC90_ARATH	NAC domain-containing protein 90 OS=Arabidopsis thaliana GN=NAC090 PE=2 SV=1	--	--	--	--	--	--	GO:0006355//regulation of transcription, DNA-dependent;GO:0010200//response to chitin;GO:0007275//multicellular organismal development	GO:0003677//DNA binding;GO:0003700//sequence-specific DNA binding transcription factor activity	GO:0005634//nucleus
CL10161.Contig1_All	489	6.3869	4.769	--	--	--	--	--	--	--	--	--	--	--	--	-	-	-
CL10162.Contig1_All	402	13.9845	9.7563	gi|449485777|ref|XP_004157272.1|	PREDICTED: trafficking protein particle complex subunit 6B-like [Cucumis sativus]	gi|449435723|ref|XM_004135596.1|	PREDICTED: Cucumis sativus trafficking protein particle complex subunit 6B-like (LOC101214215), mRNA	--	--	--	--	--	--	--	--	GO:0048868//pollen tube development;GO:0016192//vesicle-mediated transport;GO:0009737//response to abscisic acid stimulus	GO:0005215//transporter activity	GO:0005794//Golgi apparatus
CL10162.Contig2_All	1047	65.3279	60.7455	gi|255542452|ref|XP_002512289.1|	trafficking protein particle complex subunit 6b, putative [Ricinus communis] >gi|223548250|gb|EEF49741.1| trafficking protein particle complex subunit 6b, putative [Ricinus communis]	gi|225451135|ref|XM_002269710.1|	PREDICTED: Vitis vinifera trafficking protein particle complex subunit 6B-like (LOC100258923), mRNA	--	--	--	--	--	--	--	--	GO:0048868//pollen tube development;GO:0016192//vesicle-mediated transport;GO:0009737//response to abscisic acid stimulus	GO:0005215//transporter activity	GO:0005794//Golgi apparatus
CL10163.Contig1_All	671	1.3964	1.5797	gi|255578611|ref|XP_002530167.1|	conserved hypothetical protein [Ricinus communis] >gi|223530328|gb|EEF32222.1| conserved hypothetical protein [Ricinus communis]	gi|470135417|ref|XM_004303466.1|	PREDICTED: Fragaria vesca subsp. vesca uncharacterized LOC101314584, transcript variant 2 (LOC101314584), mRNA	--	--	--	--	--	--	--	--	-	-	-
CL10163.Contig2_All	860	7.1422	10.3536	gi|255578611|ref|XP_002530167.1|	conserved hypothetical protein [Ricinus communis] >gi|223530328|gb|EEF32222.1| conserved hypothetical protein [Ricinus communis]	gi|470135417|ref|XM_004303466.1|	PREDICTED: Fragaria vesca subsp. vesca uncharacterized LOC101314584, transcript variant 2 (LOC101314584), mRNA	--	--	--	--	--	--	--	--	-	-	-
CL10164.Contig1_All	597	24.7625	52.7341	gi|255566090|ref|XP_002524033.1|	delta DNA polymerase, putative [Ricinus communis] >gi|223536760|gb|EEF38401.1| delta DNA polymerase, putative [Ricinus communis]	gi|160961160|emb|CU233195.1|	Populus EST from severe drought-stressed opposite wood	--	--	--	--	--	K03505	rcu:RCOM_1517510	DNA polymerase delta subunit 4	GO:0006260//DNA replication	GO:0003887//DNA-directed DNA polymerase activity	GO:0005634//nucleus
CL10164.Contig2_All	391	0.7988	3.5243	gi|255566090|ref|XP_002524033.1|	delta DNA polymerase, putative [Ricinus communis] >gi|223536760|gb|EEF38401.1| delta DNA polymerase, putative [Ricinus communis]	gi|160961160|emb|CU233195.1|	Populus EST from severe drought-stressed opposite wood	--	--	--	--	--	K03505	rcu:RCOM_1517510	DNA polymerase delta subunit 4	GO:0006260//DNA replication	GO:0003887//DNA-directed DNA polymerase activity	GO:0005634//nucleus
CL10165.Contig1_All	376	0.8306	1.4096	gi|255544003|ref|XP_002513064.1|	Ran GTPase binding protein, putative [Ricinus communis] >gi|223548075|gb|EEF49567.1| Ran GTPase binding protein, putative [Ricinus communis]	gi|359479202|ref|XM_002279811.2|	PREDICTED: Vitis vinifera uncharacterized LOC100248282, transcript variant 1 (LOC100248282), mRNA	--	--	--	--	--	--	--	--	GO:0032065//cortical protein anchoring	GO:0046872//metal ion binding;GO:0005543//phospholipid binding	GO:0005886//plasma membrane;GO:0005938//cell cortex
CL10165.Contig2_All	430	2.9053	2.4651	gi|255544003|ref|XP_002513064.1|	Ran GTPase binding protein, putative [Ricinus communis] >gi|223548075|gb|EEF49567.1| Ran GTPase binding protein, putative [Ricinus communis]	gi|359479202|ref|XM_002279811.2|	PREDICTED: Vitis vinifera uncharacterized LOC100248282, transcript variant 1 (LOC100248282), mRNA	--	--	--	--	--	--	--	--	GO:0032065//cortical protein anchoring	GO:0046872//metal ion binding;GO:0005543//phospholipid binding	GO:0005886//plasma membrane;GO:0005938//cell cortex
CL10166.Contig1_All	1825	0.5134	0.9293	gi|255541596|ref|XP_002511862.1|	Rop guanine nucleotide exchange factor, putative [Ricinus communis] >gi|223549042|gb|EEF50531.1| Rop guanine nucleotide exchange factor, putative [Ricinus communis]	gi|470142160|ref|XM_004306736.1|	PREDICTED: Fragaria vesca subsp. vesca rop guanine nucleotide exchange factor 2-like (LOC101300660), mRNA	sp|Q9LQ89|ROGF2_ARATH	Rop guanine nucleotide exchange factor 2 OS=Arabidopsis thaliana GN=ROPGEF2 PE=1 SV=2	--	--	--	--	--	--	GO:0010413//glucuronoxylan metabolic process;GO:0048767//root hair elongation;GO:0045492//xylan biosynthetic process;GO:0009664//plant-type cell wall organization	GO:0005089//Rho guanyl-nucleotide exchange factor activity	GO:0009531//secondary cell wall;GO:0005634//nucleus;GO:0005886//plasma membrane
CL10166.Contig2_All	2259	1.4286	2.0646	gi|255541596|ref|XP_002511862.1|	Rop guanine nucleotide exchange factor, putative [Ricinus communis] >gi|223549042|gb|EEF50531.1| Rop guanine nucleotide exchange factor, putative [Ricinus communis]	gi|470142160|ref|XM_004306736.1|	PREDICTED: Fragaria vesca subsp. vesca rop guanine nucleotide exchange factor 2-like (LOC101300660), mRNA	sp|Q9LQ89|ROGF2_ARATH	Rop guanine nucleotide exchange factor 2 OS=Arabidopsis thaliana GN=ROPGEF2 PE=1 SV=2	--	--	--	--	--	--	GO:0010413//glucuronoxylan metabolic process;GO:0048767//root hair elongation;GO:0045492//xylan biosynthetic process;GO:0009664//plant-type cell wall organization	GO:0005089//Rho guanyl-nucleotide exchange factor activity	GO:0009531//secondary cell wall;GO:0005634//nucleus;GO:0005886//plasma membrane
CL10167.Contig1_All	202	1.0308	2.6238	--	--	--	--	--	--	--	--	--	--	--	--	-	-	-
CL10168.Contig1_All	482	2.8079	0	gi|326518128|dbj|BAK07316.1|	predicted protein [Hordeum vulgare subsp. vulgare]	--	--	sp|Q38970|ACC1_ARATH	Acetyl-CoA carboxylase 1 OS=Arabidopsis thaliana GN=ACC1 PE=1 SV=1	YMR207c_3	COG4799	Acetyl-CoA carboxylase, carboxyltransferase component (subunits alpha and beta)	K11262	ota:Ot01g03240	acetyl-CoA carboxylase / biotin carboxylase [EC:6.4.1.2 6.3.4.14]	-	GO:0016874//ligase activity	-
CL10168.Contig2_All	235	1.772	0	gi|326518128|dbj|BAK07316.1|	predicted protein [Hordeum vulgare subsp. vulgare]	--	--	sp|F4I1L3|ACC2_ARATH	Acetyl-CoA carboxylase 2 OS=Arabidopsis thaliana GN=ACC2 PE=2 SV=1	YMR207c_3	COG4799	Acetyl-CoA carboxylase, carboxyltransferase component (subunits alpha and beta)	K11262	ath:AT1G36160	acetyl-CoA carboxylase / biotin carboxylase [EC:6.4.1.2 6.3.4.14]	GO:0009630//gravitropism;GO:0007010//cytoskeleton organization;GO:0048364//root development;GO:0006094//gluconeogenesis;GO:0009631//cold acclimation;GO:0030497//fatty acid elongation;GO:0010498//proteasomal protein catabolic process;GO:0009735//response to cytokinin stimulus;GO:0010072//primary shoot apical meristem specification	GO:0003989//acetyl-CoA carboxylase activity;GO:0043167//ion binding	GO:0009507//chloroplast;GO:0005886//plasma membrane
CL10169.Contig1_All	512	18.0967	7.6602	--	--	--	--	--	--	--	--	--	--	--	--	-	-	-
CL1017.Contig1_All	1164	12.7898	8.287	gi|255579521|ref|XP_002530603.1|	conserved hypothetical protein [Ricinus communis] >gi|223529851|gb|EEF31783.1| conserved hypothetical protein [Ricinus communis]	gi|349721405|emb|FQ381856.1|	Vitis vinifera clone SS0ABG81YG18	sp|Q9M2Y6|Y3972_ARATH	Uncharacterized protein At3g49720 OS=Arabidopsis thaliana GN=At3g49720 PE=1 SV=1	--	--	--	--	--	--	GO:0010394//homogalacturonan metabolic process;GO:0045488//pectin metabolic process	-	GO:0000139//Golgi membrane;GO:0005768//endosome;GO:0005886//plasma membrane;GO:0005774//vacuolar membrane;GO:0005802//trans-Golgi network;GO:0009535//chloroplast thylakoid membrane
CL1017.Contig2_All	793	14.3098	2.0051	gi|255579521|ref|XP_002530603.1|	conserved hypothetical protein [Ricinus communis] >gi|223529851|gb|EEF31783.1| conserved hypothetical protein [Ricinus communis]	gi|359497291|ref|XM_002268679.2|	PREDICTED: Vitis vinifera uncharacterized LOC100263660 (LOC100263660), mRNA	sp|Q9M2Y6|Y3972_ARATH	Uncharacterized protein At3g49720 OS=Arabidopsis thaliana GN=At3g49720 PE=1 SV=1	--	--	--	--	--	--	GO:0010394//homogalacturonan metabolic process;GO:0045488//pectin metabolic process	-	GO:0000139//Golgi membrane;GO:0005768//endosome;GO:0005886//plasma membrane;GO:0005774//vacuolar membrane;GO:0005802//trans-Golgi network;GO:0009535//chloroplast thylakoid membrane
CL1017.Contig4_All	1053	4.8445	0.302	gi|359497262|ref|XP_002264014.2|	PREDICTED: uncharacterized protein At3g49720-like [Vitis vinifera]	gi|359497261|ref|XM_002263978.2|	PREDICTED: Vitis vinifera uncharacterized LOC100255908 (LOC100255908), mRNA	sp|Q9M2Y6|Y3972_ARATH	Uncharacterized protein At3g49720 OS=Arabidopsis thaliana GN=At3g49720 PE=1 SV=1	--	--	--	--	--	--	GO:0010394//homogalacturonan metabolic process;GO:0045488//pectin metabolic process	-	GO:0000139//Golgi membrane;GO:0005768//endosome;GO:0005886//plasma membrane;GO:0005774//vacuolar membrane;GO:0005802//trans-Golgi network;GO:0009535//chloroplast thylakoid membrane
CL1017.Contig5_All	974	0.7482	0.7618	gi|359497262|ref|XP_002264014.2|	PREDICTED: uncharacterized protein At3g49720-like [Vitis vinifera]	gi|359497261|ref|XM_002263978.2|	PREDICTED: Vitis vinifera uncharacterized LOC100255908 (LOC100255908), mRNA	sp|Q9M2Y6|Y3972_ARATH	Uncharacterized protein At3g49720 OS=Arabidopsis thaliana GN=At3g49720 PE=1 SV=1	--	--	--	--	--	--	GO:0010394//homogalacturonan metabolic process;GO:0045488//pectin metabolic process	-	GO:0000139//Golgi membrane;GO:0005768//endosome;GO:0005886//plasma membrane;GO:0005774//vacuolar membrane;GO:0005802//trans-Golgi network;GO:0009535//chloroplast thylakoid membrane
CL1017.Contig6_All	882	0.3541	0.6009	gi|359497262|ref|XP_002264014.2|	PREDICTED: uncharacterized protein At3g49720-like [Vitis vinifera]	gi|359497261|ref|XM_002263978.2|	PREDICTED: Vitis vinifera uncharacterized LOC100255908 (LOC100255908), mRNA	sp|Q9M2Y6|Y3972_ARATH	Uncharacterized protein At3g49720 OS=Arabidopsis thaliana GN=At3g49720 PE=1 SV=1	--	--	--	--	--	--	GO:0010394//homogalacturonan metabolic process;GO:0045488//pectin metabolic process	-	GO:0000139//Golgi membrane;GO:0005768//endosome;GO:0005886//plasma membrane;GO:0005774//vacuolar membrane;GO:0005802//trans-Golgi network;GO:0009535//chloroplast thylakoid membrane
CL1017.Contig7_All	555	3.564	0.191	gi|296085750|emb|CBI29561.3|	unnamed protein product [Vitis vinifera]	gi|449508526|ref|XM_004163289.1|	PREDICTED: Cucumis sativus uncharacterized LOC101228421, transcript variant 2 (LOC101228421), mRNA	sp|Q9M2Y6|Y3972_ARATH	Uncharacterized protein At3g49720 OS=Arabidopsis thaliana GN=At3g49720 PE=1 SV=1	--	--	--	--	--	--	GO:0010394//homogalacturonan metabolic process;GO:0045488//pectin metabolic process	-	GO:0005802//trans-Golgi network;GO:0000139//Golgi membrane;GO:0005768//endosome
CL10170.Contig1_All	980	39.0932	32.0166	gi|255561012|ref|XP_002521518.1|	WD-repeat protein, putative [Ricinus communis] >gi|223539196|gb|EEF40789.1| WD-repeat protein, putative [Ricinus communis]	gi|359476661|ref|XM_002275683.2|	PREDICTED: Vitis vinifera uncharacterized LOC100257466 (LOC100257466), mRNA	--	--	--	--	--	K14791	rcu:RCOM_0534040	periodic tryptophan protein 1	GO:0016573//histone acetylation	GO:0004402//histone acetyltransferase activity;GO:0000166//nucleotide binding	GO:0005634//nucleus
CL10170.Contig2_All	280	1.8591	1.1357	gi|224103561|ref|XP_002334041.1|	predicted protein [Populus trichocarpa] >gi|222839644|gb|EEE77967.1| predicted protein [Populus trichocarpa]	gi|359476661|ref|XM_002275683.2|	PREDICTED: Vitis vinifera uncharacterized LOC100257466 (LOC100257466), mRNA	--	--	--	--	--	K14791	pop:POPTR_747757	periodic tryptophan protein 1	GO:0016573//histone acetylation	GO:0004402//histone acetyltransferase activity;GO:0000166//nucleotide binding	GO:0005737//cytoplasm;GO:0005634//nucleus
CL10171.Contig1_All	207	0	2.0483	--	--	--	--	--	--	--	--	--	--	--	--	-	-	-
CL10172.Contig1_All	2155	10.7247	15.8387	gi|255561074|ref|XP_002521549.1|	conserved hypothetical protein [Ricinus communis] >gi|223539227|gb|EEF40820.1| conserved hypothetical protein [Ricinus communis]	gi|160956286|emb|CU231095.1|	Populus EST from mild drought-stressed leaves	--	--	--	--	--	--	--	--	GO:0009407//toxin catabolic process;GO:0010583//response to cyclopentenone;GO:0010200//response to chitin	-	GO:0043231//intracellular membrane-bounded organelle
CL10172.Contig2_All	2027	4.8279	2.301	gi|255561074|ref|XP_002521549.1|	conserved hypothetical protein [Ricinus communis] >gi|223539227|gb|EEF40820.1| conserved hypothetical protein [Ricinus communis]	gi|160956286|emb|CU231095.1|	Populus EST from mild drought-stressed leaves	--	--	--	--	--	--	--	--	GO:0009407//toxin catabolic process;GO:0010583//response to cyclopentenone;GO:0010200//response to chitin	-	GO:0043231//intracellular membrane-bounded organelle
CL10172.Contig3_All	2259	19.1715	22.3827	gi|255561074|ref|XP_002521549.1|	conserved hypothetical protein [Ricinus communis] >gi|223539227|gb|EEF40820.1| conserved hypothetical protein [Ricinus communis]	gi|160956286|emb|CU231095.1|	Populus EST from mild drought-stressed leaves	--	--	--	--	--	--	--	--	GO:0009407//toxin catabolic process;GO:0010583//response to cyclopentenone;GO:0010200//response to chitin	-	GO:0043231//intracellular membrane-bounded organelle
CL10173.Contig1_All	1381	4.9	0.8443	gi|255581974|ref|XP_002531785.1|	conserved hypothetical protein [Ricinus communis] >gi|223528578|gb|EEF30599.1| conserved hypothetical protein [Ricinus communis]	gi|359497022|ref|XM_002265299.2|	PREDICTED: Vitis vinifera uncharacterized LOC100258674 (LOC100258674), mRNA	--	--	--	--	--	K02324	smo:SELMODRAFT_442263	DNA polymerase epsilon subunit 1 [EC:2.7.7.7]	-	-	-
CL10173.Contig2_All	1398	1.7128	3.0329	gi|255581974|ref|XP_002531785.1|	conserved hypothetical protein [Ricinus communis] >gi|223528578|gb|EEF30599.1| conserved hypothetical protein [Ricinus communis]	gi|359497022|ref|XM_002265299.2|	PREDICTED: Vitis vinifera uncharacterized LOC100258674 (LOC100258674), mRNA	--	--	--	--	--	K02324	smo:SELMODRAFT_442263	DNA polymerase epsilon subunit 1 [EC:2.7.7.7]	-	-	-
CL10174.Contig1_All	1881	70.6776	44.632	gi|255573609|ref|XP_002527727.1|	WD-repeat protein, putative [Ricinus communis] >gi|223532868|gb|EEF34640.1| WD-repeat protein, putative [Ricinus communis]	gi|359484486|ref|XM_002282216.2|	PREDICTED: Vitis vinifera glutamate-rich WD repeat-containing protein 1-like (LOC100243951), mRNA	sp|O22468|MSI2_ARATH	WD-40 repeat-containing protein MSI2 OS=Arabidopsis thaliana GN=MSI2 PE=2 SV=1	YBR195c	COG2319	FOG: WD40 repeat	K14848	rcu:RCOM_1247510	ribosome assembly protein RRB1	GO:0016573//histone acetylation	GO:0004402//histone acetyltransferase activity;GO:0000166//nucleotide binding	GO:0005634//nucleus;GO:0080008//Cul4-RING ubiquitin ligase complex
CL10175.Contig1_All	437	0.9529	2.6682	--	--	--	--	--	--	--	--	--	--	--	--	-	-	-
CL10175.Contig2_All	445	0.4679	0.9528	--	--	--	--	--	--	--	--	--	--	--	--	-	-	-
CL10176.Contig1_All	955	7.3038	17.0933	gi|118485672|gb|ABK94686.1|	unknown [Populus trichocarpa]	gi|225427135|ref|XM_002278507.1|	PREDICTED: Vitis vinifera protein vip1-like (LOC100262521), mRNA	--	--	--	--	--	--	--	--	-	GO:0003676//nucleic acid binding;GO:0000166//nucleotide binding	-
CL10176.Contig2_All	1127	28.1745	39.8797	gi|118485672|gb|ABK94686.1|	unknown [Populus trichocarpa]	gi|225427135|ref|XM_002278507.1|	PREDICTED: Vitis vinifera protein vip1-like (LOC100262521), mRNA	--	--	--	--	--	--	--	--	-	GO:0003676//nucleic acid binding;GO:0000166//nucleotide binding	-
CL10177.Contig1_All	729	5.4267	6.5433	gi|255565830|ref|XP_002523904.1|	conserved hypothetical protein [Ricinus communis] >gi|223536834|gb|EEF38473.1| conserved hypothetical protein [Ricinus communis]	gi|255565829|ref|XM_002523858.1|	Ricinus communis conserved hypothetical protein, mRNA	--	--	--	--	--	--	--	--	-	-	-
CL10177.Contig2_All	615	4.7398	2.5854	gi|224109684|ref|XP_002315276.1|	predicted protein [Populus trichocarpa] >gi|222864316|gb|EEF01447.1| predicted protein [Populus trichocarpa]	gi|359486542|ref|XM_002275409.2|	PREDICTED: Vitis vinifera uncharacterized LOC100249659 (LOC100249659), mRNA	--	--	--	--	--	--	--	--	-	-	-
CL10177.Contig3_All	1188	0	0.2677	gi|224100847|ref|XP_002312038.1|	predicted protein [Populus trichocarpa] >gi|222851858|gb|EEE89405.1| predicted protein [Populus trichocarpa]	gi|359486542|ref|XM_002275409.2|	PREDICTED: Vitis vinifera uncharacterized LOC100249659 (LOC100249659), mRNA	--	--	--	--	--	--	--	--	-	-	-
CL10177.Contig4_All	3468	0.7805	2.109	gi|255565830|ref|XP_002523904.1|	conserved hypothetical protein [Ricinus communis] >gi|223536834|gb|EEF38473.1| conserved hypothetical protein [Ricinus communis]	gi|359486542|ref|XM_002275409.2|	PREDICTED: Vitis vinifera uncharacterized LOC100249659 (LOC100249659), mRNA	--	--	--	--	--	--	--	--	-	-	-
CL10177.Contig5_All	2767	0.903	1.0727	gi|255565830|ref|XP_002523904.1|	conserved hypothetical protein [Ricinus communis] >gi|223536834|gb|EEF38473.1| conserved hypothetical protein [Ricinus communis]	gi|359486542|ref|XM_002275409.2|	PREDICTED: Vitis vinifera uncharacterized LOC100249659 (LOC100249659), mRNA	--	--	--	--	--	--	--	--	-	-	-
CL10177.Contig6_All	530	3.5357	1.2	gi|255565830|ref|XP_002523904.1|	conserved hypothetical protein [Ricinus communis] >gi|223536834|gb|EEF38473.1| conserved hypothetical protein [Ricinus communis]	gi|255565829|ref|XM_002523858.1|	Ricinus communis conserved hypothetical protein, mRNA	--	--	--	--	--	--	--	--	-	-	-
CL10178.Contig1_All	1134	10.374	5.515	gi|255586439|ref|XP_002533864.1|	50S ribosomal protein L2, putative [Ricinus communis] >gi|223526186|gb|EEF28514.1| 50S ribosomal protein L2, putative [Ricinus communis]	gi|356559940|ref|XM_003548206.1|	PREDICTED: Glycine max 60S ribosomal protein L2, mitochondrial-like (LOC100792418), mRNA	sp|P92812|RM02_ORYSJ	60S ribosomal protein L2, mitochondrial OS=Oryza sativa subsp. japonica GN=RPL2 PE=2 SV=2	CT525	COG0090	Ribosomal protein L2	K02886	gmx:3989255	large subunit ribosomal protein L2	GO:0006412//translation;GO:0006511//ubiquitin-dependent protein catabolic process;GO:0051788//response to misfolded protein;GO:0006354//DNA-dependent transcription, elongation;GO:0080129//proteasome core complex assembly;GO:0009853//photorespiration	GO:0003723//RNA binding;GO:0003735//structural constituent of ribosome;GO:0016740//transferase activity	GO:0015934//large ribosomal subunit;GO:0009507//chloroplast
CL10178.Contig2_All	999	2.0842	1.6977	gi|255586439|ref|XP_002533864.1|	50S ribosomal protein L2, putative [Ricinus communis] >gi|223526186|gb|EEF28514.1| 50S ribosomal protein L2, putative [Ricinus communis]	gi|356559940|ref|XM_003548206.1|	PREDICTED: Glycine max 60S ribosomal protein L2, mitochondrial-like (LOC100792418), mRNA	sp|P92812|RM02_ORYSJ	60S ribosomal protein L2, mitochondrial OS=Oryza sativa subsp. japonica GN=RPL2 PE=2 SV=2	CT525	COG0090	Ribosomal protein L2	K02886	mtr:MetrCp019	large subunit ribosomal protein L2	GO:0006412//translation	GO:0003735//structural constituent of ribosome;GO:0016740//transferase activity;GO:0019843//rRNA binding	GO:0005762//mitochondrial large ribosomal subunit;GO:0009507//chloroplast
CL1018.Contig1_All	260	0	6.5231	--	--	--	--	sp|P07839|FER_CHLRE	Ferredoxin, chloroplastic OS=Chlamydomonas reinhardtii GN=PETF PE=1 SV=2	--	--	--	K02639	cre:CHLREDRAFT_147787	ferredoxin	-	-	-
CL1018.Contig2_All	261	0	2.8429	gi|384246945|gb|EIE20433.1|	chloroplast ferredoxin [Coccomyxa subellipsoidea C-169]	--	--	sp|P07839|FER_CHLRE	Ferredoxin, chloroplastic OS=Chlamydomonas reinhardtii GN=PETF PE=1 SV=2	--	--	--	K02639	cre:CHLREDRAFT_147787	ferredoxin	-	-	-
CL10180.Contig1_All	806	4.5208	0	gi|9755379|gb|AAF98186.1|AC000107_9	F17F8.14 [Arabidopsis thaliana]	--	--	sp|Q9C6S1|FH14_ARATH	Formin-like protein 14 OS=Arabidopsis thaliana GN=FH14 PE=3 SV=3	--	--	--	--	--	--	-	-	-
CL10180.Contig2_All	502	4.3551	0	--	--	--	--	--	--	--	--	--	--	--	--	-	-	-
CL10182.Contig1_All	1215	18.5079	17.187	gi|255560888|ref|XP_002521457.1|	COMPASS component SWD2, putative [Ricinus communis] >gi|223539356|gb|EEF40947.1| COMPASS component SWD2, putative [Ricinus communis]	gi|359488668|ref|XM_002275124.2|	PREDICTED: Vitis vinifera WD repeat-containing protein 82-B-like (LOC100247531), mRNA	sp|Q3Y8L7|WDR69_CHLRE	Outer row dynein assembly protein 16 OS=Chlamydomonas reinhardtii GN=ODA16 PE=1 SV=1	all0438_2	COG2319	FOG: WD40 repeat	K14962	rcu:RCOM_1063980	COMPASS component SWD2	GO:0048573//photoperiodism, flowering	GO:0000166//nucleotide binding	GO:0005737//cytoplasm;GO:0080008//Cul4-RING ubiquitin ligase complex
CL10182.Contig2_All	487	1.2826	0.2177	gi|255560888|ref|XP_002521457.1|	COMPASS component SWD2, putative [Ricinus communis] >gi|223539356|gb|EEF40947.1| COMPASS component SWD2, putative [Ricinus communis]	gi|359488668|ref|XM_002275124.2|	PREDICTED: Vitis vinifera WD repeat-containing protein 82-B-like (LOC100247531), mRNA	--	--	--	--	--	K14962	rcu:RCOM_1063980	COMPASS component SWD2	GO:0048573//photoperiodism, flowering	GO:0000166//nucleotide binding	GO:0005737//cytoplasm;GO:0080008//Cul4-RING ubiquitin ligase complex
CL10183.Contig1_All	1322	1.575	27.5025	gi|297743226|emb|CBI36093.3|	unnamed protein product [Vitis vinifera]	gi|255549877|ref|XM_002515944.1|	Ricinus communis ankyrin repeat-containing protein, putative, mRNA	sp|Q9ZU96|Y2168_ARATH	Ankyrin repeat-containing protein At2g01680 OS=Arabidopsis thaliana GN=At2g01680 PE=1 SV=1	RSc0257	COG0666	FOG: Ankyrin repeat	--	--	--	-	-	-
CL10183.Contig2_All	1038	0.3009	0.7148	gi|359482580|ref|XP_002278844.2|	PREDICTED: uncharacterized protein LOC100258390 [Vitis vinifera]	gi|255549877|ref|XM_002515944.1|	Ricinus communis ankyrin repeat-containing protein, putative, mRNA	sp|Q9ZU96|Y2168_ARATH	Ankyrin repeat-containing protein At2g01680 OS=Arabidopsis thaliana GN=At2g01680 PE=1 SV=1	RSc0257	COG0666	FOG: Ankyrin repeat	--	--	--	-	-	-
CL10183.Contig3_All	1980	5.5734	40.3125	gi|255549878|ref|XP_002515990.1|	ankyrin repeat-containing protein, putative [Ricinus communis] >gi|223544895|gb|EEF46410.1| ankyrin repeat-containing protein, putative [Ricinus communis]	gi|225442528|ref|XM_002278833.1|	PREDICTED: Vitis vinifera ankyrin repeat-containing protein At3g12360-like (LOC100253256), mRNA	sp|Q9ZU96|Y2168_ARATH	Ankyrin repeat-containing protein At2g01680 OS=Arabidopsis thaliana GN=At2g01680 PE=1 SV=1	RSc0257	COG0666	FOG: Ankyrin repeat	--	--	--	-	-	-
CL10184.Contig1_All	1060	73.2678	236.502	gi|14423933|sp|O82803.1|SRPP_HEVBR	RecName: Full=Small rubber particle protein; Short=SRPP; AltName: Full=22 kDa rubber particle protein; Short=22 kDa RPP; AltName: Full=27 kDa natural rubber allergen; AltName: Full=Latex allergen Hev b 3; AltName: Allergen=Hev b 3 >gi|3319921|emb|CAA11303.1| Hev b 3 [Hevea brasiliensis] >gi|3319923|emb|CAA11304.1| Hev b 3 [Hevea brasiliensis] >gi|3319925|emb|CAA11305.1| Hev b 3 [Hevea brasiliensi…	gi|3319920|emb|AJ223388.1|	Hevea brasiliensis mRNA for Hev b 3 (922 bp)	sp|O82803|SRPP_HEVBR	Small rubber particle protein OS=Hevea brasiliensis GN=SRPP PE=1 SV=1	--	--	--	--	--	--	GO:0010200//response to chitin;GO:0006865//amino acid transport	-	GO:0005773//vacuole
CL10184.Contig2_All	1047	50.7111	246.222	gi|29170601|gb|AAO66432.1|	small rubber particle protein [Hevea brasiliensis] >gi|37901182|gb|AAP46160.1| REF-like stress related protein 2 [Hevea brasiliensis]	gi|29170600|gb|AY237009.1|	Hevea brasiliensis clone A775 small rubber particle protein (SRPP) mRNA, complete cds	sp|O82803|SRPP_HEVBR	Small rubber particle protein OS=Hevea brasiliensis GN=SRPP PE=1 SV=1	--	--	--	--	--	--	GO:0010200//response to chitin;GO:0006865//amino acid transport	-	GO:0005773//vacuole
CL10185.Contig1_All	699	0	0.7582	gi|255556003|ref|XP_002519036.1|	expressed protein, putative [Ricinus communis] >gi|223541699|gb|EEF43247.1| expressed protein, putative [Ricinus communis]	gi|359497094|ref|XM_002269568.2|	PREDICTED: Vitis vinifera uncharacterized LOC100256884 (LOC100256884), mRNA	--	--	--	--	--	--	--	--	GO:0016558//protein import into peroxisome matrix;GO:0006635//fatty acid beta-oxidation	-	-
CL10185.Contig2_All	882	0.4721	2.5238	gi|225470348|ref|XP_002269604.1|	PREDICTED: UPF0533 protein C5orf44 [Vitis vinifera] >gi|296090651|emb|CBI41051.3| unnamed protein product [Vitis vinifera]	gi|359497094|ref|XM_002269568.2|	PREDICTED: Vitis vinifera uncharacterized LOC100256884 (LOC100256884), mRNA	--	--	--	--	--	--	--	--	GO:0009987//cellular process	-	-
CL10185.Contig3_All	2002	6.7082	10.1659	gi|255556003|ref|XP_002519036.1|	expressed protein, putative [Ricinus communis] >gi|223541699|gb|EEF43247.1| expressed protein, putative [Ricinus communis]	gi|359497094|ref|XM_002269568.2|	PREDICTED: Vitis vinifera uncharacterized LOC100256884 (LOC100256884), mRNA	--	--	--	--	--	--	--	--	GO:0016558//protein import into peroxisome matrix;GO:0006635//fatty acid beta-oxidation	-	GO:0009507//chloroplast
CL10185.Contig4_All	1742	22.4709	3.1642	gi|255556003|ref|XP_002519036.1|	expressed protein, putative [Ricinus communis] >gi|223541699|gb|EEF43247.1| expressed protein, putative [Ricinus communis]	gi|460405303|ref|XM_004248068.1|	PREDICTED: Solanum lycopersicum UPF0533 protein C5orf44 homolog (LOC101249022), mRNA	--	--	--	--	--	--	--	--	GO:0016558//protein import into peroxisome matrix;GO:0006635//fatty acid beta-oxidation	-	GO:0009507//chloroplast
CL10186.Contig1_All	2131	51.1986	111.274	gi|164604970|dbj|BAF98281.1|	hydroxymethylglutaryl-CoA reductase [Hevea brasiliensis]	gi|164604969|dbj|AB294691.1|	Hevea brasiliensis HbHMGR mRNA for hydroxymethylglutaryl-CoA reductase, complete cds, note: HbEST_No.08135	sp|O64966|HMDH1_GOSHI	3-hydroxy-3-methylglutaryl-coenzyme A reductase 1 OS=Gossypium hirsutum GN=HMG1 PE=3 SV=1	YML075c	COG1257	Hydroxymethylglutaryl-CoA reductase	K00021	rcu:RCOM_1565000	hydroxymethylglutaryl-CoA reductase (NADPH) [EC:1.1.1.34]	GO:0016104//triterpenoid biosynthetic process;GO:0015936//coenzyme A metabolic process;GO:0055114//oxidation-reduction process;GO:0016126//sterol biosynthetic process	GO:0004420//hydroxymethylglutaryl-CoA reductase (NADPH) activity;GO:0050661//NADP binding	GO:0016021//integral to membrane
CL10186.Contig2_All	2006	173.546	29.5915	gi|164604970|dbj|BAF98281.1|	hydroxymethylglutaryl-CoA reductase [Hevea brasiliensis]	gi|164604969|dbj|AB294691.1|	Hevea brasiliensis HbHMGR mRNA for hydroxymethylglutaryl-CoA reductase, complete cds, note: HbEST_No.08135	sp|O64966|HMDH1_GOSHI	3-hydroxy-3-methylglutaryl-coenzyme A reductase 1 OS=Gossypium hirsutum GN=HMG1 PE=3 SV=1	YML075c	COG1257	Hydroxymethylglutaryl-CoA reductase	K00021	rcu:RCOM_1565000	hydroxymethylglutaryl-CoA reductase (NADPH) [EC:1.1.1.34]	GO:0016104//triterpenoid biosynthetic process;GO:0015936//coenzyme A metabolic process;GO:0055114//oxidation-reduction process;GO:0016126//sterol biosynthetic process	GO:0004420//hydroxymethylglutaryl-CoA reductase (NADPH) activity;GO:0050661//NADP binding	GO:0016021//integral to membrane
CL10186.Contig3_All	252	15.6987	9.254	gi|164604968|dbj|BAF98280.1|	hydroxymethylglutaryl-CoA reductase [Hevea brasiliensis]	gi|164604967|dbj|AB294690.1|	Hevea brasiliensis HbHMGR mRNA for hydroxymethylglutaryl-CoA reductase, complete cds, note: HbEST_No.07803	sp|O64966|HMDH1_GOSHI	3-hydroxy-3-methylglutaryl-coenzyme A reductase 1 OS=Gossypium hirsutum GN=HMG1 PE=3 SV=1	--	--	--	K00021	pop:POPTR_820962	hydroxymethylglutaryl-CoA reductase (NADPH) [EC:1.1.1.34]	GO:0016104//triterpenoid biosynthetic process;GO:0015936//coenzyme A metabolic process;GO:0055114//oxidation-reduction process;GO:0016126//sterol biosynthetic process	GO:0004420//hydroxymethylglutaryl-CoA reductase (NADPH) activity;GO:0050661//NADP binding	GO:0016021//integral to membrane
CL10187.Contig1_All	1493	14.2947	14.7677	gi|255562516|ref|XP_002522264.1|	replication factor C / DNA polymerase III gamma-tau subunit, putative [Ricinus communis] >gi|223538517|gb|EEF40122.1| replication factor C / DNA polymerase III gamma-tau subunit, putative [Ricinus communis]	gi|123663565|emb|AM461878.1|	Vitis vinifera, whole genome shotgun sequence, contig VV78X009646.11, clone ENTAV 115	--	--	--	--	--	--	--	--	GO:0010014//meristem initiation;GO:0006260//DNA replication;GO:0010073//meristem maintenance;GO:0009855//determination of bilateral symmetry	GO:0017111//nucleoside-triphosphatase activity;GO:0003887//DNA-directed DNA polymerase activity;GO:0003677//DNA binding;GO:0005524//ATP binding	GO:0009360//DNA polymerase III complex;GO:0005634//nucleus;GO:0005886//plasma membrane
CL10187.Contig2_All	244	2.56	3.041	gi|255562516|ref|XP_002522264.1|	replication factor C / DNA polymerase III gamma-tau subunit, putative [Ricinus communis] >gi|223538517|gb|EEF40122.1| replication factor C / DNA polymerase III gamma-tau subunit, putative [Ricinus communis]	gi|123663565|emb|AM461878.1|	Vitis vinifera, whole genome shotgun sequence, contig VV78X009646.11, clone ENTAV 115	--	--	--	--	--	--	--	--	GO:0010014//meristem initiation;GO:0006260//DNA replication;GO:0010073//meristem maintenance;GO:0009855//determination of bilateral symmetry	GO:0017111//nucleoside-triphosphatase activity;GO:0003887//DNA-directed DNA polymerase activity;GO:0003677//DNA binding;GO:0005524//ATP binding	GO:0005739//mitochondrion;GO:0009360//DNA polymerase III complex;GO:0005634//nucleus;GO:0005886//plasma membrane
CL10188.Contig1_All	1969	0	2.5302	gi|255539140|ref|XP_002510635.1|	ceramidase, putative [Ricinus communis] >gi|223551336|gb|EEF52822.1| ceramidase, putative [Ricinus communis]	gi|225459819|ref|XM_002284784.1|	PREDICTED: Vitis vinifera neutral ceramidase-like (LOC100248971), mRNA	sp|Q304B9|NCASE_ARATH	Neutral ceramidase OS=Arabidopsis thaliana GN=At2g38010 PE=2 SV=1	--	--	--	K12349	rcu:RCOM_1600200	neutral ceramidase [EC:3.5.1.23]	-	GO:0017040//ceramidase activity	GO:0005576//extracellular region;GO:0009506//plasmodesma
CL10188.Contig2_All	1789	0	0.2963	gi|255539140|ref|XP_002510635.1|	ceramidase, putative [Ricinus communis] >gi|223551336|gb|EEF52822.1| ceramidase, putative [Ricinus communis]	gi|225459819|ref|XM_002284784.1|	PREDICTED: Vitis vinifera neutral ceramidase-like (LOC100248971), mRNA	sp|Q304B9|NCASE_ARATH	Neutral ceramidase OS=Arabidopsis thaliana GN=At2g38010 PE=2 SV=1	--	--	--	K12349	rcu:RCOM_1600200	neutral ceramidase [EC:3.5.1.23]	-	GO:0017040//ceramidase activity	GO:0005576//extracellular region;GO:0009506//plasmodesma
CL10189.Contig1_All	1049	1.2902	1.2126	gi|255583173|ref|XP_002532352.1|	polycomb protein embryonic flower, putative [Ricinus communis] >gi|223527939|gb|EEF30025.1| polycomb protein embryonic flower, putative [Ricinus communis]	gi|356497108|ref|XM_003517358.1|	PREDICTED: Glycine max polycomb group protein EMBRYONIC FLOWER 2-like (LOC100807112), mRNA	sp|Q8W5B1|VRN2_ARATH	Polycomb group protein VERNALIZATION 2 OS=Arabidopsis thaliana GN=VRN2 PE=1 SV=2	--	--	--	--	--	--	GO:0006349//regulation of gene expression by genetic imprinting;GO:0010048//vernalization response	GO:0008270//zinc ion binding	GO:0005634//nucleus
CL10189.Contig2_All	1121	0.1857	0.0946	gi|255583173|ref|XP_002532352.1|	polycomb protein embryonic flower, putative [Ricinus communis] >gi|223527939|gb|EEF30025.1| polycomb protein embryonic flower, putative [Ricinus communis]	gi|356497108|ref|XM_003517358.1|	PREDICTED: Glycine max polycomb group protein EMBRYONIC FLOWER 2-like (LOC100807112), mRNA	sp|Q8W5B1|VRN2_ARATH	Polycomb group protein VERNALIZATION 2 OS=Arabidopsis thaliana GN=VRN2 PE=1 SV=2	--	--	--	--	--	--	GO:0016571//histone methylation;GO:0006349//regulation of gene expression by genetic imprinting;GO:0010048//vernalization response	GO:0008270//zinc ion binding	GO:0005634//nucleus
CL10189.Contig3_All	1227	0.4242	1.1231	gi|255646144|gb|ACU23558.1|	unknown [Glycine max]	gi|356497108|ref|XM_003517358.1|	PREDICTED: Glycine max polycomb group protein EMBRYONIC FLOWER 2-like (LOC100807112), mRNA	sp|Q8W5B1|VRN2_ARATH	Polycomb group protein VERNALIZATION 2 OS=Arabidopsis thaliana GN=VRN2 PE=1 SV=2	--	--	--	--	--	--	-	GO:0008270//zinc ion binding	GO:0005622//intracellular
CL1019.Contig1_All	1790	49.3781	74.7928	gi|255538870|ref|XP_002510500.1|	cytochrome P450, putative [Ricinus communis] >gi|223551201|gb|EEF52687.1| cytochrome P450, putative [Ricinus communis]	gi|449519516|ref|XM_004166733.1|	PREDICTED: Cucumis sativus cytochrome P450 71B37-like (LOC101230886), mRNA	sp|P24465|C71A1_PERAE	Cytochrome P450 71A1 OS=Persea americana GN=CYP71A1 PE=1 SV=2	BH0579	COG2124	Cytochrome P450	K11818	aly:ARALYDRAFT_913321	cytochrome P450, family 83, subfamily B, polypeptide 1 [EC:1.14.-.-]	GO:0009639//response to red or far red light;GO:0046394;GO:0042742//defense response to bacterium;GO:0019761//glucosinolate biosynthetic process;GO:0042435//indole-containing compound biosynthetic process;GO:0055114//oxidation-reduction process	GO:0050592;GO:0020037//heme binding;GO:0009055//electron carrier activity;GO:0005506//iron ion binding;GO:0047085	GO:0016020//membrane;GO:0043231//intracellular membrane-bounded organelle;GO:0044444//cytoplasmic part
CL1019.Contig2_All	984	3.0682	8.9411	gi|255538870|ref|XP_002510500.1|	cytochrome P450, putative [Ricinus communis] >gi|223551201|gb|EEF52687.1| cytochrome P450, putative [Ricinus communis]	gi|449519516|ref|XM_004166733.1|	PREDICTED: Cucumis sativus cytochrome P450 71B37-like (LOC101230886), mRNA	sp|Q9LIP3|C71BY_ARATH	Cytochrome P450 71B37 OS=Arabidopsis thaliana GN=CYP71B37 PE=3 SV=2	BH0579	COG2124	Cytochrome P450	K00517	ath:AT3G26320	[EC:1.14.-.-]	GO:0009759//indole glucosinolate biosynthetic process;GO:0000162//tryptophan biosynthetic process;GO:0010114//response to red light;GO:0052544//defense response by callose deposition in cell wall;GO:0009684//indoleacetic acid biosynthetic process;GO:0009641//shade avoidance;GO:0055114//oxidation-reduction process;GO:0009682//induced systemic resistance	GO:0050592;GO:0020037//heme binding;GO:0009055//electron carrier activity;GO:0005506//iron ion binding;GO:0047085	GO:0005783//endoplasmic reticulum;GO:0005886//plasma membrane;GO:0005739//mitochondrion
CL10190.Contig1_All	1367	11.3474	9.9255	gi|224068394|ref|XP_002302735.1|	predicted protein [Populus trichocarpa] >gi|222844461|gb|EEE82008.1| predicted protein [Populus trichocarpa]	gi|449525544|ref|XM_004169729.1|	PREDICTED: Cucumis sativus programmed cell death protein 2-like (LOC101216735), mRNA	--	--	--	--	--	K14801	pop:POPTR_816702	pre-rRNA-processing protein TSR4	-	GO:0008270//zinc ion binding	GO:0005737//cytoplasm;GO:0005634//nucleus
CL10190.Contig2_All	736	0.5658	0.144	gi|224068394|ref|XP_002302735.1|	predicted protein [Populus trichocarpa] >gi|222844461|gb|EEE82008.1| predicted protein [Populus trichocarpa]	gi|470141678|ref|XM_004306509.1|	PREDICTED: Fragaria vesca subsp. vesca programmed cell death protein 2-like (LOC101302865), mRNA	--	--	--	--	--	K14801	pop:POPTR_816702	pre-rRNA-processing protein TSR4	-	GO:0008270//zinc ion binding	GO:0005737//cytoplasm;GO:0005634//nucleus
CL10191.Contig1_All	2265	8.8709	6.3179	gi|255576302|ref|XP_002529044.1|	Heterogeneous nuclear ribonucleoprotein 27C, putative [Ricinus communis] >gi|223531524|gb|EEF33355.1| Heterogeneous nuclear ribonucleoprotein 27C, putative [Ricinus communis]	gi|359494110|ref|XM_002274553.2|	PREDICTED: Vitis vinifera uncharacterized LOC100267443 (LOC100267443), mRNA	sp|Q8W034|RNP1_ARATH	Heterogeneous nuclear ribonucleoprotein 1 OS=Arabidopsis thaliana GN=RNP1 PE=1 SV=1	SPAC140.02	COG0724	RNA-binding proteins (RRM domain)	K14411	rcu:RCOM_0046640	RNA-binding protein Musashi	-	GO:0003676//nucleic acid binding;GO:0000166//nucleotide binding	GO:0030529//ribonucleoprotein complex
CL10191.Contig2_All	288	13.3749	9.5695	gi|255576302|ref|XP_002529044.1|	Heterogeneous nuclear ribonucleoprotein 27C, putative [Ricinus communis] >gi|223531524|gb|EEF33355.1| Heterogeneous nuclear ribonucleoprotein 27C, putative [Ricinus communis]	gi|359494110|ref|XM_002274553.2|	PREDICTED: Vitis vinifera uncharacterized LOC100267443 (LOC100267443), mRNA	sp|Q8W034|RNP1_ARATH	Heterogeneous nuclear ribonucleoprotein 1 OS=Arabidopsis thaliana GN=RNP1 PE=1 SV=1	all2928	COG0724	RNA-binding proteins (RRM domain)	K14411	rcu:RCOM_0046640	RNA-binding protein Musashi	-	GO:0003676//nucleic acid binding;GO:0000166//nucleotide binding	GO:0030529//ribonucleoprotein complex
CL10191.Contig3_All	2295	15.3325	7.0667	gi|255576302|ref|XP_002529044.1|	Heterogeneous nuclear ribonucleoprotein 27C, putative [Ricinus communis] >gi|223531524|gb|EEF33355.1| Heterogeneous nuclear ribonucleoprotein 27C, putative [Ricinus communis]	gi|359494110|ref|XM_002274553.2|	PREDICTED: Vitis vinifera uncharacterized LOC100267443 (LOC100267443), mRNA	sp|Q8W034|RNP1_ARATH	Heterogeneous nuclear ribonucleoprotein 1 OS=Arabidopsis thaliana GN=RNP1 PE=1 SV=1	SPAC140.02	COG0724	RNA-binding proteins (RRM domain)	K14411	rcu:RCOM_0046640	RNA-binding protein Musashi	-	GO:0003676//nucleic acid binding;GO:0000166//nucleotide binding	GO:0030529//ribonucleoprotein complex
CL10192.Contig1_All	1088	2.4879	19.4855	gi|255585333|ref|XP_002533364.1|	hypothetical protein RCOM_0453040 [Ricinus communis] >gi|223526804|gb|EEF29026.1| hypothetical protein RCOM_0453040 [Ricinus communis]	gi|160688510|gb|AC214628.1|	Populus trichocarpa clone POP040-F15, complete sequence	--	--	--	--	--	--	--	--	-	-	GO:0005739//mitochondrion
CL10192.Contig2_All	1051	20.1082	0.1009	gi|186511192|ref|NP_001118858.1|	uncharacterized protein [Arabidopsis thaliana] >gi|332646411|gb|AEE79932.1| uncharacterized protein [Arabidopsis thaliana]	gi|160688510|gb|AC214628.1|	Populus trichocarpa clone POP040-F15, complete sequence	--	--	--	--	--	--	--	--	-	-	GO:0005739//mitochondrion
CL10193.Contig1_All	1112	2.8086	5.7195	gi|255547928|ref|XP_002515021.1|	ubiquitin-protein ligase, putative [Ricinus communis] >gi|223546072|gb|EEF47575.1| ubiquitin-protein ligase, putative [Ricinus communis]	gi|160952316|emb|CU229504.1|	Populus EST from mild drought-stressed leaves	--	--	--	--	--	--	--	--	-	GO:0008270//zinc ion binding;GO:0016874//ligase activity	GO:0005634//nucleus
CL10193.Contig2_All	1228	2.3738	8.2867	gi|255547928|ref|XP_002515021.1|	ubiquitin-protein ligase, putative [Ricinus communis] >gi|223546072|gb|EEF47575.1| ubiquitin-protein ligase, putative [Ricinus communis]	gi|162809361|gb|AC215897.1|	Populus trichocarpa clone POP034-F24, complete sequence	--	--	--	--	--	--	--	--	GO:0010200//response to chitin	GO:0008270//zinc ion binding;GO:0016874//ligase activity	GO:0005634//nucleus
CL10194.Contig1_All	1184	5.2757	0.6267	gi|255558041|ref|XP_002520049.1|	transcription factor, putative [Ricinus communis] >gi|223540813|gb|EEF42373.1| transcription factor, putative [Ricinus communis]	--	--	sp|Q94F58|NAC89_ARATH	NAC domain-containing protein 89 OS=Arabidopsis thaliana GN=NAC089 PE=1 SV=1	--	--	--	--	--	--	GO:0000394//RNA splicing, via endonucleolytic cleavage and ligation;GO:0010050//vegetative phase change;GO:0000956//nuclear-transcribed mRNA catabolic process;GO:0009086//methionine biosynthetic process;GO:0045892//negative regulation of transcription, DNA-dependent;GO:0006487//protein N-linked glycosylation;GO:0008284//positive regulation of cell proliferation;GO:0031347//regulation of defense r…	GO:0003700//sequence-specific DNA binding transcription factor activity;GO:0005516//calmodulin binding	GO:0005634//nucleus
CL10194.Contig2_All	997	1.5663	4.2528	gi|255558043|ref|XP_002520050.1|	transcription factor, putative [Ricinus communis] >gi|223540814|gb|EEF42374.1| transcription factor, putative [Ricinus communis]	--	--	sp|Q94F58|NAC89_ARATH	NAC domain-containing protein 89 OS=Arabidopsis thaliana GN=NAC089 PE=1 SV=1	--	--	--	--	--	--	GO:0044699;GO:0045892//negative regulation of transcription, DNA-dependent;GO:0031347//regulation of defense response	GO:0003700//sequence-specific DNA binding transcription factor activity;GO:0005516//calmodulin binding	GO:0005634//nucleus
CL10194.Contig3_All	1290	2.7439	0.5752	gi|255558041|ref|XP_002520049.1|	transcription factor, putative [Ricinus communis] >gi|223540813|gb|EEF42373.1| transcription factor, putative [Ricinus communis]	--	--	sp|Q94F58|NAC89_ARATH	NAC domain-containing protein 89 OS=Arabidopsis thaliana GN=NAC089 PE=1 SV=1	--	--	--	--	--	--	GO:0000394//RNA splicing, via endonucleolytic cleavage and ligation;GO:0010050//vegetative phase change;GO:0000956//nuclear-transcribed mRNA catabolic process;GO:0009086//methionine biosynthetic process;GO:0045892//negative regulation of transcription, DNA-dependent;GO:0006487//protein N-linked glycosylation;GO:0008284//positive regulation of cell proliferation;GO:0031347//regulation of defense r…	GO:0003700//sequence-specific DNA binding transcription factor activity;GO:0005516//calmodulin binding	GO:0005634//nucleus
CL10195.Contig1_All	859	4.6054	5.553	gi|462410497|gb|EMJ15831.1|	hypothetical protein PRUPE_ppa001433mg [Prunus persica]	gi|164498910|gb|AC216421.1|	Populus trichocarpa clone POP096-J10, complete sequence	sp|Q8LGH4|CUL4_ARATH	Cullin-4 OS=Arabidopsis thaliana GN=CUL4 PE=1 SV=1	--	--	--	K10609	gmx:100805491	cullin 4	GO:0006511//ubiquitin-dependent protein catabolic process;GO:0006281//DNA repair;GO:0010100//negative regulation of photomorphogenesis;GO:0000209//protein polyubiquitination;GO:0009908//flower development;GO:0009755//hormone-mediated signaling pathway;GO:0048366//leaf development;GO:0048825//cotyledon development;GO:0048575//short-day photoperiodism, flowering;GO:0010182//sugar mediated signaling…	GO:0031625//ubiquitin protein ligase binding;GO:0016874//ligase activity	GO:0080008//Cul4-RING ubiquitin ligase complex;GO:0005634//nucleus
CL10195.Contig2_All	2942	49.5411	35.9221	gi|224116118|ref|XP_002332001.1|	predicted protein [Populus trichocarpa] >gi|222874769|gb|EEF11900.1| predicted protein [Populus trichocarpa]	gi|359483874|ref|XM_002270728.2|	PREDICTED: Vitis vinifera cullin 4 (CUL4), mRNA	sp|Q8LGH4|CUL4_ARATH	Cullin-4 OS=Arabidopsis thaliana GN=CUL4 PE=1 SV=1	SPAC3A11.08	COG5647	Cullin, a subunit of E3 ubiquitin ligase	K10609	pop:POPTR_828634	cullin 4	GO:0000209//protein polyubiquitination;GO:0000278//mitotic cell cycle;GO:0009880//embryonic pattern specification;GO:0050826//response to freezing;GO:0048575//short-day photoperiodism, flowering;GO:0009755//hormone-mediated signaling pathway;GO:0048825//cotyledon development;GO:0051301//cell division;GO:0010564//regulation of cell cycle process;GO:0006511//ubiquitin-dependent protein catabolic pr…	GO:0031625//ubiquitin protein ligase binding	GO:0080008//Cul4-RING ubiquitin ligase complex;GO:0005829//cytosol;GO:0005634//nucleus
CL10195.Contig3_All	210	31.2321	35.3336	gi|356528204|ref|XP_003532695.1|	PREDICTED: cullin-4-like [Glycine max]	gi|356555527|ref|XM_003546035.1|	PREDICTED: Glycine max cullin-4-like (LOC100805491), mRNA	sp|Q8LGH4|CUL4_ARATH	Cullin-4 OS=Arabidopsis thaliana GN=CUL4 PE=1 SV=1	--	--	--	K10609	mtr:MTR_2g019260	cullin 4	-	-	-
CL10196.Contig1_All	1011	35.3202	67.1025	gi|255582747|ref|XP_002532150.1|	conserved hypothetical protein [Ricinus communis] >gi|223528160|gb|EEF30224.1| conserved hypothetical protein [Ricinus communis]	gi|161789307|gb|AC215625.1|	Populus trichocarpa clone POP011-A24, complete sequence	--	--	--	--	--	--	--	--	-	-	-
CL10196.Contig2_All	1169	2.6717	233.583	gi|255582747|ref|XP_002532150.1|	conserved hypothetical protein [Ricinus communis] >gi|223528160|gb|EEF30224.1| conserved hypothetical protein [Ricinus communis]	gi|161789307|gb|AC215625.1|	Populus trichocarpa clone POP011-A24, complete sequence	--	--	--	--	--	--	--	--	-	-	-
CL10196.Contig3_All	1102	30.2307	241.628	gi|255582747|ref|XP_002532150.1|	conserved hypothetical protein [Ricinus communis] >gi|223528160|gb|EEF30224.1| conserved hypothetical protein [Ricinus communis]	gi|161789307|gb|AC215625.1|	Populus trichocarpa clone POP011-A24, complete sequence	--	--	--	--	--	--	--	--	-	-	-
CL10197.Contig1_All	387	1.6141	4.6564	gi|255568544|ref|XP_002525246.1|	expressed protein, putative [Ricinus communis] >gi|223535543|gb|EEF37212.1| expressed protein, putative [Ricinus communis]	gi|255568543|ref|XM_002525200.1|	Ricinus communis expressed protein, putative, mRNA	--	--	--	--	--	--	--	--	-	-	-
CL10197.Contig2_All	1982	43.4917	57.4929	gi|255568544|ref|XP_002525246.1|	expressed protein, putative [Ricinus communis] >gi|223535543|gb|EEF37212.1| expressed protein, putative [Ricinus communis]	gi|359476817|ref|XM_002265451.2|	PREDICTED: Vitis vinifera uncharacterized LOC100243706 (LOC100243706), mRNA	sp|Q8H0U8|RH42_ARATH	DEAD-box ATP-dependent RNA helicase 42 OS=Arabidopsis thaliana GN=RH42 PE=1 SV=2	--	--	--	K13171	mtr:MTR_4g064740	serine/arginine repetitive matrix protein 1	-	-	-
CL10197.Contig3_All	549	4.3615	9.4609	gi|255568544|ref|XP_002525246.1|	expressed protein, putative [Ricinus communis] >gi|223535543|gb|EEF37212.1| expressed protein, putative [Ricinus communis]	gi|460373329|ref|XM_004232425.1|	PREDICTED: Solanum lycopersicum uncharacterized LOC101253956 (LOC101253956), mRNA	--	--	--	--	--	--	--	--	-	-	GO:0005634//nucleus
CL10198.Contig1_All	1473	8.976	3.5262	gi|224098732|ref|XP_002311247.1|	predicted protein [Populus trichocarpa] >gi|222851067|gb|EEE88614.1| predicted protein [Populus trichocarpa]	gi|359486374|ref|XM_002273709.2|	PREDICTED: Vitis vinifera uncharacterized LOC100255420 (LOC100255420), mRNA	--	--	--	--	--	--	--	--	-	-	GO:0009507//chloroplast
CL10198.Contig2_All	1412	12.3867	3.6034	gi|224098732|ref|XP_002311247.1|	predicted protein [Populus trichocarpa] >gi|222851067|gb|EEE88614.1| predicted protein [Populus trichocarpa]	gi|359486374|ref|XM_002273709.2|	PREDICTED: Vitis vinifera uncharacterized LOC100255420 (LOC100255420), mRNA	--	--	--	--	--	--	--	--	-	-	GO:0009507//chloroplast
CL10198.Contig3_All	769	6.9044	3.7217	gi|255559541|ref|XP_002520790.1|	conserved hypothetical protein [Ricinus communis] >gi|223539921|gb|EEF41499.1| conserved hypothetical protein [Ricinus communis]	gi|359486374|ref|XM_002273709.2|	PREDICTED: Vitis vinifera uncharacterized LOC100255420 (LOC100255420), mRNA	--	--	--	--	--	--	--	--	-	-	GO:0009507//chloroplast
CL10199.Contig1_All	833	0.6249	0	gi|302773768|ref|XP_002970301.1|	hypothetical protein SELMODRAFT_28132 [Selaginella moellendorffii] >gi|302793400|ref|XP_002978465.1| hypothetical protein SELMODRAFT_28130 [Selaginella moellendorffii] >gi|300153814|gb|EFJ20451.1| hypothetical protein SELMODRAFT_28130 [Selaginella moellendorffii] >gi|300161817|gb|EFJ28431.1| hypothetical protein SELMODRAFT_28132 [Selaginella moellendorffii]	--	--	--	--	SPBC725.10	COG3476	Tryptophan-rich sensory protein (mitochondrial benzodiazepine receptor homolog)	K05770	ppp:PHYPADRAFT_190625	benzodiazapine receptor	-	-	-
CL10199.Contig2_All	780	2.6694	0	gi|302773768|ref|XP_002970301.1|	hypothetical protein SELMODRAFT_28132 [Selaginella moellendorffii] >gi|302793400|ref|XP_002978465.1| hypothetical protein SELMODRAFT_28130 [Selaginella moellendorffii] >gi|300153814|gb|EFJ20451.1| hypothetical protein SELMODRAFT_28130 [Selaginella moellendorffii] >gi|300161817|gb|EFJ28431.1| hypothetical protein SELMODRAFT_28132 [Selaginella moellendorffii]	--	--	--	--	SPBC725.10	COG3476	Tryptophan-rich sensory protein (mitochondrial benzodiazepine receptor homolog)	K05770	ppp:PHYPADRAFT_190625	benzodiazapine receptor	-	-	-
CL102.Contig1_All	1523	1.0937	2.1576	gi|255551481|ref|XP_002516786.1|	Membrane protein PB1A10.07c, putative [Ricinus communis] >gi|223543874|gb|EEF45400.1| Membrane protein PB1A10.07c, putative [Ricinus communis]	gi|359477483|ref|XM_002280107.2|	PREDICTED: Vitis vinifera serine incorporator 3-like, transcript variant 1 (LOC100258051), mRNA	--	--	--	--	--	--	--	--	-	-	GO:0009507//chloroplast;GO:0016020//membrane
CL102.Contig2_All	1433	0.5085	0.4438	gi|255551481|ref|XP_002516786.1|	Membrane protein PB1A10.07c, putative [Ricinus communis] >gi|223543874|gb|EEF45400.1| Membrane protein PB1A10.07c, putative [Ricinus communis]	gi|470121809|ref|XM_004296902.1|	PREDICTED: Fragaria vesca subsp. vesca probable serine incorporator-like (LOC101293771), mRNA	--	--	--	--	--	--	--	--	-	-	GO:0009507//chloroplast;GO:0016020//membrane
CL102.Contig3_All	1603	0.3897	0.7935	gi|255551481|ref|XP_002516786.1|	Membrane protein PB1A10.07c, putative [Ricinus communis] >gi|223543874|gb|EEF45400.1| Membrane protein PB1A10.07c, putative [Ricinus communis]	gi|359477483|ref|XM_002280107.2|	PREDICTED: Vitis vinifera serine incorporator 3-like, transcript variant 1 (LOC100258051), mRNA	--	--	--	--	--	--	--	--	-	-	GO:0009507//chloroplast;GO:0016020//membrane
CL102.Contig4_All	1577	1.6504	2.1509	gi|255551481|ref|XP_002516786.1|	Membrane protein PB1A10.07c, putative [Ricinus communis] >gi|223543874|gb|EEF45400.1| Membrane protein PB1A10.07c, putative [Ricinus communis]	gi|470121809|ref|XM_004296902.1|	PREDICTED: Fragaria vesca subsp. vesca probable serine incorporator-like (LOC101293771), mRNA	--	--	--	--	--	--	--	--	-	-	GO:0009507//chloroplast;GO:0016020//membrane
CL1020.Contig1_All	280	0	3.4072	gi|226507767|ref|NP_001147360.1|	40S ribosomal protein S4 [Zea mays] >gi|195610502|gb|ACG27081.1| 40S ribosomal protein S4 [Zea mays]	--	--	sp|P46299|RS4_GOSHI	40S ribosomal protein S4 OS=Gossypium hirsutum GN=RPS4 PE=2 SV=1	SPBC19F8.08	COG1471	Ribosomal protein S4E	K02987	zma:100280968	small subunit ribosomal protein S4e	GO:0006412//translation;GO:0046677//response to antibiotic	GO:0003735//structural constituent of ribosome;GO:0019843//rRNA binding	GO:0005730//nucleolus;GO:0022626//cytosolic ribosome;GO:0005886//plasma membrane;GO:0015935//small ribosomal subunit;GO:0009507//chloroplast
CL1020.Contig3_All	285	0	1.8597	gi|226507767|ref|NP_001147360.1|	40S ribosomal protein S4 [Zea mays] >gi|195610502|gb|ACG27081.1| 40S ribosomal protein S4 [Zea mays]	gi|226507766|ref|NM_001153888.1|	Zea mays 40S ribosomal protein S4 (LOC100280968), mRNA >gi|195610501|gb|EU954963.1| Zea mays clone 1496019 40S ribosomal protein S4 mRNA, complete cds	sp|O81363|RS4_PRUAR	40S ribosomal protein S4 OS=Prunus armeniaca GN=RPS4 PE=2 SV=1	YJR145c	COG1471	Ribosomal protein S4E	K02987	zma:100280968	small subunit ribosomal protein S4e	GO:0006412//translation	GO:0003735//structural constituent of ribosome;GO:0003723//RNA binding	GO:0005730//nucleolus;GO:0022626//cytosolic ribosome;GO:0005886//plasma membrane;GO:0009507//chloroplast
CL1020.Contig4_All	295	1.7645	0	gi|226507767|ref|NP_001147360.1|	40S ribosomal protein S4 [Zea mays] >gi|195610502|gb|ACG27081.1| 40S ribosomal protein S4 [Zea mays]	gi|226507766|ref|NM_001153888.1|	Zea mays 40S ribosomal protein S4 (LOC100280968), mRNA >gi|195610501|gb|EU954963.1| Zea mays clone 1496019 40S ribosomal protein S4 mRNA, complete cds	sp|P49398|RS4_ORYSJ	40S ribosomal protein S4 OS=Oryza sativa subsp. japonica GN=RPS4 PE=2 SV=3	YJR145c	COG1471	Ribosomal protein S4E	K02987	zma:100280968	small subunit ribosomal protein S4e	GO:0006412//translation	GO:0003735//structural constituent of ribosome;GO:0003723//RNA binding	GO:0005840//ribosome;GO:0043231//intracellular membrane-bounded organelle;GO:0016020//membrane
CL1020.Contig5_All	948	7.0283	0.1118	gi|226507767|ref|NP_001147360.1|	40S ribosomal protein S4 [Zea mays] >gi|195610502|gb|ACG27081.1| 40S ribosomal protein S4 [Zea mays]	gi|226507766|ref|NM_001153888.1|	Zea mays 40S ribosomal protein S4 (LOC100280968), mRNA >gi|195610501|gb|EU954963.1| Zea mays clone 1496019 40S ribosomal protein S4 mRNA, complete cds	sp|P49398|RS4_ORYSJ	40S ribosomal protein S4 OS=Oryza sativa subsp. japonica GN=RPS4 PE=2 SV=3	YJR145c	COG1471	Ribosomal protein S4E	K02987	zma:100280968	small subunit ribosomal protein S4e	GO:0006412//translation;GO:0046677//response to antibiotic	GO:0003735//structural constituent of ribosome;GO:0019843//rRNA binding	GO:0005730//nucleolus;GO:0022626//cytosolic ribosome;GO:0005886//plasma membrane;GO:0015935//small ribosomal subunit;GO:0009507//chloroplast
CL1020.Contig6_All	971	11.7938	0	gi|226507767|ref|NP_001147360.1|	40S ribosomal protein S4 [Zea mays] >gi|195610502|gb|ACG27081.1| 40S ribosomal protein S4 [Zea mays]	gi|226507766|ref|NM_001153888.1|	Zea mays 40S ribosomal protein S4 (LOC100280968), mRNA >gi|195610501|gb|EU954963.1| Zea mays clone 1496019 40S ribosomal protein S4 mRNA, complete cds	sp|O22424|RS4_MAIZE	40S ribosomal protein S4 OS=Zea mays GN=RPS4 PE=2 SV=1	YJR145c	COG1471	Ribosomal protein S4E	K02987	zma:100280968	small subunit ribosomal protein S4e	GO:0006412//translation;GO:0046677//response to antibiotic	GO:0003735//structural constituent of ribosome;GO:0019843//rRNA binding	GO:0005730//nucleolus;GO:0022626//cytosolic ribosome;GO:0005886//plasma membrane;GO:0015935//small ribosomal subunit;GO:0009507//chloroplast
CL10200.Contig1_All	425	5.1441	0.4988	--	--	--	--	--	--	--	--	--	--	--	--	-	-	-
CL10200.Contig2_All	661	5.04	0	gi|255540087|ref|XP_002511108.1|	mitochondrial phosphate carrier protein, putative [Ricinus communis] >gi|223550223|gb|EEF51710.1| mitochondrial phosphate carrier protein, putative [Ricinus communis]	gi|1842187|emb|Y08499.1|	B.pendula mRNA encoding mitochondrial phosphate translocator	sp|Q9M2Z8|MPCP2_ARATH	Mitochondrial phosphate carrier protein 2, mitochondrial OS=Arabidopsis thaliana GN=MPT2 PE=2 SV=1	--	--	--	K15102	rcu:RCOM_1445550	solute carrier family 25 (mitochondrial phosphate transporter), member 3	GO:0006810//transport	GO:0005515//protein binding	GO:0005743//mitochondrial inner membrane;GO:0005886//plasma membrane;GO:0005618//cell wall;GO:0016021//integral to membrane;GO:0009507//chloroplast
CL10200.Contig3_All	748	3.2012	0	gi|255540087|ref|XP_002511108.1|	mitochondrial phosphate carrier protein, putative [Ricinus communis] >gi|223550223|gb|EEF51710.1| mitochondrial phosphate carrier protein, putative [Ricinus communis]	gi|1842187|emb|Y08499.1|	B.pendula mRNA encoding mitochondrial phosphate translocator	sp|Q9M2Z8|MPCP2_ARATH	Mitochondrial phosphate carrier protein 2, mitochondrial OS=Arabidopsis thaliana GN=MPT2 PE=2 SV=1	--	--	--	K15102	rcu:RCOM_1445550	solute carrier family 25 (mitochondrial phosphate transporter), member 3	GO:0006810//transport	GO:0005515//protein binding	GO:0005743//mitochondrial inner membrane;GO:0071944//cell periphery
CL10201.Contig1_All	1325	1.8857	0.64	gi|255585074|ref|XP_002533244.1|	zinc finger protein, putative [Ricinus communis] >gi|223526942|gb|EEF29145.1| zinc finger protein, putative [Ricinus communis]	gi|225442008|ref|XM_002271766.1|	PREDICTED: Vitis vinifera GDSL esterase/lipase 1-like (LOC100254856), mRNA	sp|Q9FLN0|GLIP1_ARATH	GDSL esterase/lipase 1 OS=Arabidopsis thaliana GN=GLIP1 PE=1 SV=1	all3634	COG3240	Phospholipase/lecithinase/hemolysin	K01206	aly:ARALYDRAFT_475890	alpha-L-fucosidase [EC:3.2.1.51]	GO:0006629//lipid metabolic process;GO:0009620//response to fungus;GO:0042742//defense response to bacterium;GO:1901700;GO:0009723//response to ethylene stimulus	GO:0016298//lipase activity	-
CL10201.Contig2_All	1409	0.5911	0.0752	gi|255585074|ref|XP_002533244.1|	zinc finger protein, putative [Ricinus communis] >gi|223526942|gb|EEF29145.1| zinc finger protein, putative [Ricinus communis]	gi|225442008|ref|XM_002271766.1|	PREDICTED: Vitis vinifera GDSL esterase/lipase 1-like (LOC100254856), mRNA	sp|Q9FLN0|GLIP1_ARATH	GDSL esterase/lipase 1 OS=Arabidopsis thaliana GN=GLIP1 PE=1 SV=1	all3634	COG3240	Phospholipase/lecithinase/hemolysin	K01206	aly:ARALYDRAFT_475890	alpha-L-fucosidase [EC:3.2.1.51]	GO:0009620//response to fungus;GO:0042742//defense response to bacterium;GO:1901700;GO:0009723//response to ethylene stimulus	GO:0016788//hydrolase activity, acting on ester bonds	-
CL10202.Contig1_All	1143	32.3342	3.1531	gi|255553127|ref|XP_002517606.1|	lactoylglutathione lyase, putative [Ricinus communis] >gi|223543238|gb|EEF44770.1| lactoylglutathione lyase, putative [Ricinus communis]	gi|470134254|ref|XM_004302922.1|	PREDICTED: Fragaria vesca subsp. vesca metallothiol transferase FosB-like (LOC101313430), mRNA	--	--	--	--	--	K08234	cre:CHLREDRAFT_143257	glyoxylase I family protein	GO:0042538//hyperosmotic salinity response;GO:0009414//response to water deprivation;GO:0005975//carbohydrate metabolic process;GO:0009744//response to sucrose stimulus;GO:0046482//para-aminobenzoic acid metabolic process;GO:0009750//response to fructose stimulus	GO:0004462//lactoylglutathione lyase activity	GO:0005737//cytoplasm
CL10202.Contig2_All	632	8.7305	8.7216	gi|255553127|ref|XP_002517606.1|	lactoylglutathione lyase, putative [Ricinus communis] >gi|223543238|gb|EEF44770.1| lactoylglutathione lyase, putative [Ricinus communis]	gi|317106725|dbj|AP011973.1|	Jatropha curcas DNA, clone: JHL06P13, complete sequence	--	--	--	--	--	K08234	aly:ARALYDRAFT_495796	glyoxylase I family protein	GO:0042538//hyperosmotic salinity response;GO:0009414//response to water deprivation;GO:0005975//carbohydrate metabolic process;GO:0046482//para-aminobenzoic acid metabolic process	GO:0004462//lactoylglutathione lyase activity	GO:0005737//cytoplasm
CL10203.Contig1_All	863	6.1523	9.5806	gi|255575477|ref|XP_002528640.1|	transcription factor, putative [Ricinus communis] >gi|223531929|gb|EEF33743.1| transcription factor, putative [Ricinus communis]	gi|225441041|ref|XM_002277790.1|	PREDICTED: Vitis vinifera uncharacterized LOC100264768 (LOC100264768), mRNA	sp|P32296|P5CS_VIGAC	Delta-1-pyrroline-5-carboxylate synthase OS=Vigna aconitifolia PE=2 SV=1	alr1207	COG0528	Uridylate kinase	K09903	ppp:PHYPADRAFT_60371	uridylate kinase [EC:2.7.4.22]	GO:0048573//photoperiodism, flowering;GO:0008652//cellular amino acid biosynthetic process;GO:0000956//nuclear-transcribed mRNA catabolic process;GO:0006221//pyrimidine nucleotide biosynthetic process;GO:0016310//phosphorylation	GO:0003677//DNA binding;GO:0033862//UMP kinase activity;GO:0003682//chromatin binding	GO:0005737//cytoplasm
CL10203.Contig2_All	436	7.8797	10.9405	--	--	gi|449523801|ref|XM_004168864.1|	PREDICTED: Cucumis sativus uncharacterized LOC101222460 (LOC101222460), mRNA	--	--	--	--	--	--	--	--	-	-	-
CL10204.Contig1_All	265	0.3929	0.8	--	--	--	--	--	--	--	--	--	--	--	--	-	-	-
CL10204.Contig2_All	227	1.8345	0	--	--	--	--	--	--	--	--	--	--	--	--	-	-	-
CL10205.Contig1_All	1679	1.8602	2.0834	gi|224074127|ref|XP_002304263.1|	predicted protein [Populus trichocarpa] >gi|222841695|gb|EEE79242.1| predicted protein [Populus trichocarpa]	gi|470115248|ref|XM_004293767.1|	PREDICTED: Fragaria vesca subsp. vesca uncharacterized LOC101305730 (LOC101305730), mRNA	sp|Q9FPQ6|GP1_CHLRE	Vegetative cell wall protein gp1 OS=Chlamydomonas reinhardtii GN=GP1 PE=2 SV=1	ECs3284	COG3115	Cell division protein	K01115	vcn:VOLCADRAFT_99471	phospholipase D [EC:3.1.4.4]	GO:0009910//negative regulation of flower development	GO:0003677//DNA binding;GO:0008270//zinc ion binding;GO:0046982//protein heterodimerization activity;GO:0042803//protein homodimerization activity	GO:0005634//nucleus
CL10205.Contig2_All	1867	0.5576	0.511	gi|224074127|ref|XP_002304263.1|	predicted protein [Populus trichocarpa] >gi|222841695|gb|EEE79242.1| predicted protein [Populus trichocarpa]	gi|357521468|ref|XM_003630975.1|	Medicago truncatula Zinc finger protein (MTR_8g106220) mRNA, complete cds	sp|Q9XIB6|PLRX2_ARATH	Pollen-specific leucine-rich repeat extensin-like protein 2 OS=Arabidopsis thaliana GN=PEX2 PE=1 SV=1	--	--	--	K01115	vcn:VOLCADRAFT_99471	phospholipase D [EC:3.1.4.4]	GO:0009910//negative regulation of flower development;GO:0006355//regulation of transcription, DNA-dependent	GO:0008270//zinc ion binding;GO:0003677//DNA binding;GO:0046982//protein heterodimerization activity;GO:0042803//protein homodimerization activity	GO:0005634//nucleus
CL10205.Contig3_All	2380	6.6926	15.0094	gi|462408549|gb|EMJ13883.1|	hypothetical protein PRUPE_ppa018474mg, partial [Prunus persica]	gi|470115248|ref|XM_004293767.1|	PREDICTED: Fragaria vesca subsp. vesca uncharacterized LOC101305730 (LOC101305730), mRNA	sp|Q9FPQ6|GP1_CHLRE	Vegetative cell wall protein gp1 OS=Chlamydomonas reinhardtii GN=GP1 PE=2 SV=1	ECs3284	COG3115	Cell division protein	K01115	vcn:VOLCADRAFT_99471	phospholipase D [EC:3.1.4.4]	GO:0009910//negative regulation of flower development	GO:0003677//DNA binding;GO:0008270//zinc ion binding;GO:0046982//protein heterodimerization activity;GO:0042803//protein homodimerization activity	GO:0005634//nucleus
CL10205.Contig4_All	1371	1.8224	1.3144	gi|224074127|ref|XP_002304263.1|	predicted protein [Populus trichocarpa] >gi|222841695|gb|EEE79242.1| predicted protein [Populus trichocarpa]	gi|470115248|ref|XM_004293767.1|	PREDICTED: Fragaria vesca subsp. vesca uncharacterized LOC101305730 (LOC101305730), mRNA	sp|Q9XIB6|PLRX2_ARATH	Pollen-specific leucine-rich repeat extensin-like protein 2 OS=Arabidopsis thaliana GN=PEX2 PE=1 SV=1	--	--	--	K01115	vcn:VOLCADRAFT_99471	phospholipase D [EC:3.1.4.4]	GO:0009910//negative regulation of flower development;GO:0006355//regulation of transcription, DNA-dependent	GO:0008270//zinc ion binding;GO:0003677//DNA binding;GO:0046982//protein heterodimerization activity;GO:0042803//protein homodimerization activity	GO:0005634//nucleus
CL10205.Contig5_All	1529	13.5496	34.0395	gi|224074127|ref|XP_002304263.1|	predicted protein [Populus trichocarpa] >gi|222841695|gb|EEE79242.1| predicted protein [Populus trichocarpa]	gi|470115248|ref|XM_004293767.1|	PREDICTED: Fragaria vesca subsp. vesca uncharacterized LOC101305730 (LOC101305730), mRNA	sp|Q9XIB6|PLRX2_ARATH	Pollen-specific leucine-rich repeat extensin-like protein 2 OS=Arabidopsis thaliana GN=PEX2 PE=1 SV=1	--	--	--	K01115	vcn:VOLCADRAFT_99471	phospholipase D [EC:3.1.4.4]	GO:0009910//negative regulation of flower development;GO:0006355//regulation of transcription, DNA-dependent	GO:0008270//zinc ion binding;GO:0003677//DNA binding;GO:0003700//sequence-specific DNA binding transcription factor activity;GO:0046982//protein heterodimerization activity;GO:0042803//protein homodimerization activity	GO:0005634//nucleus
CL10205.Contig6_All	1560	0.1335	0.0679	gi|224074127|ref|XP_002304263.1|	predicted protein [Populus trichocarpa] >gi|222841695|gb|EEE79242.1| predicted protein [Populus trichocarpa]	gi|470115248|ref|XM_004293767.1|	PREDICTED: Fragaria vesca subsp. vesca uncharacterized LOC101305730 (LOC101305730), mRNA	sp|Q9FPQ6|GP1_CHLRE	Vegetative cell wall protein gp1 OS=Chlamydomonas reinhardtii GN=GP1 PE=2 SV=1	ECs3284	COG3115	Cell division protein	K01115	vcn:VOLCADRAFT_99471	phospholipase D [EC:3.1.4.4]	GO:0009910//negative regulation of flower development	GO:0003677//DNA binding;GO:0008270//zinc ion binding;GO:0046982//protein heterodimerization activity;GO:0042803//protein homodimerization activity	GO:0005634//nucleus
CL10205.Contig7_All	2284	3.0539	6.7759	gi|462408549|gb|EMJ13883.1|	hypothetical protein PRUPE_ppa018474mg, partial [Prunus persica]	gi|470115248|ref|XM_004293767.1|	PREDICTED: Fragaria vesca subsp. vesca uncharacterized LOC101305730 (LOC101305730), mRNA	sp|Q9FPQ6|GP1_CHLRE	Vegetative cell wall protein gp1 OS=Chlamydomonas reinhardtii GN=GP1 PE=2 SV=1	ECs3284	COG3115	Cell division protein	K01115	vcn:VOLCADRAFT_99471	phospholipase D [EC:3.1.4.4]	GO:0009910//negative regulation of flower development	GO:0003677//DNA binding;GO:0008270//zinc ion binding;GO:0046982//protein heterodimerization activity;GO:0042803//protein homodimerization activity	GO:0005634//nucleus
CL10206.Contig1_All	1774	1.4671	0.239	gi|255561773|ref|XP_002521896.1|	Potassium transporter, putative [Ricinus communis] >gi|223538934|gb|EEF40532.1| Potassium transporter, putative [Ricinus communis]	gi|225424515|ref|XM_002281750.1|	PREDICTED: Vitis vinifera probable potassium transporter 17-like (LOC100257576), mRNA	sp|Q67UC7|HAK17_ORYSJ	Probable potassium transporter 17 OS=Oryza sativa subsp. japonica GN=HAK17 PE=2 SV=2	XF1903	COG3158	K+ transporter	K03549	pop:POPTR_873122	KUP system potassium uptake protein	GO:0071805//potassium ion transmembrane transport	GO:0015079//potassium ion transmembrane transporter activity	GO:0016021//integral to membrane
CL10206.Contig2_All	1453	1.9345	0.073	gi|224101953|ref|XP_002312488.1|	predicted protein [Populus trichocarpa] >gi|222852308|gb|EEE89855.1| predicted protein [Populus trichocarpa]	gi|225424515|ref|XM_002281750.1|	PREDICTED: Vitis vinifera probable potassium transporter 17-like (LOC100257576), mRNA	sp|Q67UC7|HAK17_ORYSJ	Probable potassium transporter 17 OS=Oryza sativa subsp. japonica GN=HAK17 PE=2 SV=2	SMc00873	COG3158	K+ transporter	K03549	pop:POPTR_873122	KUP system potassium uptake protein	GO:0071805//potassium ion transmembrane transport	GO:0015079//potassium ion transmembrane transporter activity	GO:0016021//integral to membrane
CL10207.Contig1_All	1501	76.0168	72.1032	gi|224065531|ref|XP_002301843.1|	predicted protein [Populus trichocarpa] >gi|222843569|gb|EEE81116.1| predicted protein [Populus trichocarpa]	gi|359480322|ref|XM_002271365.2|	PREDICTED: Vitis vinifera NADH dehydrogenase [ubiquinone] 1 alpha subcomplex subunit 9, mitochondrial-like (LOC100242849), mRNA	sp|Q9SK66|NDUA9_ARATH	NADH dehydrogenase [ubiquinone] 1 alpha subcomplex subunit 9, mitochondrial OS=Arabidopsis thaliana GN=At2g20360 PE=2 SV=2	CC3604	COG0702	Predicted nucleoside-diphosphate-sugar epimerases	K03953	pop:POPTR_645558	NADH dehydrogenase (ubiquinone) 1 alpha subcomplex 9 [EC:1.6.5.3 1.6.99.3]	GO:0006511//ubiquitin-dependent protein catabolic process;GO:0055114//oxidation-reduction process;GO:0009651//response to salt stress;GO:0051788//response to misfolded protein;GO:0080129//proteasome core complex assembly;GO:0009853//photorespiration	GO:0000166//nucleotide binding;GO:0003954//NADH dehydrogenase activity;GO:0050662//coenzyme binding	GO:0005747//mitochondrial respiratory chain complex I
CL10208.Contig1_All	392	2.6558	0	gi|326513472|dbj|BAK06976.1|	predicted protein [Hordeum vulgare subsp. vulgare]	--	--	sp|Q570C8|THIK5_ARATH	3-ketoacyl-CoA thiolase 5, peroxisomal OS=Arabidopsis thaliana GN=KAT5 PE=2 SV=2	YIL160c	COG0183	Acetyl-CoA acetyltransferase	K07513	sbi:SORBI_01g020150	acetyl-CoA acyltransferase 1 [EC:2.3.1.16]	-	GO:0016746//transferase activity, transferring acyl groups	GO:0043231//intracellular membrane-bounded organelle;GO:0044444//cytoplasmic part
CL10209.Contig1_All	1125	1.203	13.097	gi|255545696|ref|XP_002513908.1|	S-adenosylmethionine-dependent methyltransferase, putative [Ricinus communis] >gi|223546994|gb|EEF48491.1| S-adenosylmethionine-dependent methyltransferase, putative [Ricinus communis]	gi|160959942|emb|CU227900.1|	Populus EST from severe drought-stressed leaves	sp|Q8LBV4|Y1814_ARATH	Uncharacterized methyltransferase At1g78140, chloroplastic OS=Arabidopsis thaliana GN=At1g78140 PE=1 SV=1	MA4347	COG2226	Methylase involved in ubiquinone/menaquinone biosynthesis	K06185	ota:Ot05g02490	ATP-binding cassette, subfamily F, member 2	GO:0032259//methylation	GO:0008168//methyltransferase activity	GO:0010287//plastoglobule
CL10209.Contig2_All	1236	4.6326	10.0341	gi|255545696|ref|XP_002513908.1|	S-adenosylmethionine-dependent methyltransferase, putative [Ricinus communis] >gi|223546994|gb|EEF48491.1| S-adenosylmethionine-dependent methyltransferase, putative [Ricinus communis]	gi|160959942|emb|CU227900.1|	Populus EST from severe drought-stressed leaves	sp|Q8LBV4|Y1814_ARATH	Uncharacterized methyltransferase At1g78140, chloroplastic OS=Arabidopsis thaliana GN=At1g78140 PE=1 SV=1	MA4347	COG2226	Methylase involved in ubiquinone/menaquinone biosynthesis	K06185	ota:Ot05g02490	ATP-binding cassette, subfamily F, member 2	GO:0032259//methylation	GO:0008168//methyltransferase activity	GO:0010287//plastoglobule;GO:0005739//mitochondrion
CL1021.Contig2_All	627	5.4793	0.6762	gi|308044587|ref|NP_001183275.1|	uncharacterized protein LOC100501669 [Zea mays]	gi|308044586|ref|NM_001196346.1|	Zea mays uncharacterized LOC100501669 (LOC100501669), mRNA >gi|238010471|gb|BT085918.1| Zea mays full-length cDNA clone ZM_BFc0085G15 mRNA, complete cds	sp|Q9SXP2|FDH1_ORYSJ	Formate dehydrogenase 1, mitochondrial OS=Oryza sativa subsp. japonica GN=Os06g0486800 PE=1 SV=2	YOR388c	COG1052	Lactate dehydrogenase and related dehydrogenases	K00122	zma:100501669	formate dehydrogenase [EC:1.2.1.2]	GO:0000038//very long-chain fatty acid metabolic process;GO:0042335//cuticle development;GO:0008610//lipid biosynthetic process;GO:0009416//response to light stimulus;GO:0009409//response to cold;GO:0009611//response to wounding;GO:0009913//epidermal cell differentiation;GO:0046686//response to cadmium ion;GO:0080167//response to karrikin	GO:0016746//transferase activity, transferring acyl groups;GO:0016491//oxidoreductase activity;GO:0000166//nucleotide binding;GO:0048037//cofactor binding	GO:0005739//mitochondrion;GO:0009579//thylakoid;GO:0009507//chloroplast;GO:0016020//membrane;GO:0005783//endoplasmic reticulum;GO:0005634//nucleus
CL1021.Contig3_All	1567	0.1329	0.0676	gi|308044587|ref|NP_001183275.1|	uncharacterized protein LOC100501669 [Zea mays]	gi|32994231|dbj|AK109022.1|	Oryza sativa Japonica Group cDNA clone:002-154-B02, full insert sequence	sp|Q67U69|FDH2_ORYSJ	Formate dehydrogenase 2, mitochondrial OS=Oryza sativa subsp. japonica GN=Os06g0486900 PE=2 SV=1	YOR388c	COG1052	Lactate dehydrogenase and related dehydrogenases	K00122	zma:100501669	formate dehydrogenase [EC:1.2.1.2]	GO:0000038//very long-chain fatty acid metabolic process;GO:0042335//cuticle development;GO:0008610//lipid biosynthetic process;GO:0009416//response to light stimulus;GO:0009409//response to cold;GO:0009611//response to wounding;GO:0009913//epidermal cell differentiation;GO:0046686//response to cadmium ion;GO:0080167//response to karrikin	GO:0016746//transferase activity, transferring acyl groups;GO:0016491//oxidoreductase activity;GO:0000166//nucleotide binding;GO:0048037//cofactor binding	GO:0005739//mitochondrion;GO:0009579//thylakoid;GO:0009507//chloroplast;GO:0016020//membrane;GO:0005783//endoplasmic reticulum;GO:0005634//nucleus
CL1021.Contig4_All	1720	0.0605	0.0616	gi|308044587|ref|NP_001183275.1|	uncharacterized protein LOC100501669 [Zea mays]	gi|32994231|dbj|AK109022.1|	Oryza sativa Japonica Group cDNA clone:002-154-B02, full insert sequence	sp|Q67U69|FDH2_ORYSJ	Formate dehydrogenase 2, mitochondrial OS=Oryza sativa subsp. japonica GN=Os06g0486900 PE=2 SV=1	YOR388c	COG1052	Lactate dehydrogenase and related dehydrogenases	K00122	zma:100501669	formate dehydrogenase [EC:1.2.1.2]	GO:0000038//very long-chain fatty acid metabolic process;GO:0042335//cuticle development;GO:0008610//lipid biosynthetic process;GO:0009416//response to light stimulus;GO:0009409//response to cold;GO:0009611//response to wounding;GO:0009913//epidermal cell differentiation;GO:0046686//response to cadmium ion;GO:0080167//response to karrikin	GO:0003824//catalytic activity	GO:0005739//mitochondrion;GO:0009579//thylakoid;GO:0009507//chloroplast;GO:0016020//membrane;GO:0005783//endoplasmic reticulum
CL1021.Contig5_All	1431	0.2183	1.1852	gi|308044587|ref|NP_001183275.1|	uncharacterized protein LOC100501669 [Zea mays]	gi|32994231|dbj|AK109022.1|	Oryza sativa Japonica Group cDNA clone:002-154-B02, full insert sequence	sp|Q67U69|FDH2_ORYSJ	Formate dehydrogenase 2, mitochondrial OS=Oryza sativa subsp. japonica GN=Os06g0486900 PE=2 SV=1	YOR388c	COG1052	Lactate dehydrogenase and related dehydrogenases	K00122	zma:100501669	formate dehydrogenase [EC:1.2.1.2]	GO:0000038//very long-chain fatty acid metabolic process;GO:0042335//cuticle development;GO:0008610//lipid biosynthetic process;GO:0009416//response to light stimulus;GO:0009409//response to cold;GO:0009611//response to wounding;GO:0009913//epidermal cell differentiation;GO:0046686//response to cadmium ion;GO:0080167//response to karrikin	GO:0016746//transferase activity, transferring acyl groups;GO:0016491//oxidoreductase activity;GO:0000166//nucleotide binding;GO:0048037//cofactor binding	GO:0005739//mitochondrion;GO:0009579//thylakoid;GO:0009507//chloroplast;GO:0016020//membrane;GO:0005783//endoplasmic reticulum;GO:0005634//nucleus
CL1021.Contig6_All	230	0	2.7652	gi|308044587|ref|NP_001183275.1|	uncharacterized protein LOC100501669 [Zea mays]	gi|32994231|dbj|AK109022.1|	Oryza sativa Japonica Group cDNA clone:002-154-B02, full insert sequence	sp|Q67U69|FDH2_ORYSJ	Formate dehydrogenase 2, mitochondrial OS=Oryza sativa subsp. japonica GN=Os06g0486900 PE=2 SV=1	YOR388c	COG1052	Lactate dehydrogenase and related dehydrogenases	K00122	zma:100501669	formate dehydrogenase [EC:1.2.1.2]	GO:0050896//response to stimulus;GO:0008152//metabolic process	GO:0016491//oxidoreductase activity;GO:0048037//cofactor binding;GO:0000166//nucleotide binding	GO:0005739//mitochondrion
CL10210.Contig1_All	2376	1.0516	1.383	gi|255546529|ref|XP_002514324.1|	casein kinase, putative [Ricinus communis] >gi|223546780|gb|EEF48278.1| casein kinase, putative [Ricinus communis]	gi|359484593|ref|XM_002281088.2|	PREDICTED: Vitis vinifera uncharacterized LOC100254414 (LOC100254414), mRNA	sp|P42158|KC1D_ARATH	Casein kinase I isoform delta-like OS=Arabidopsis thaliana GN=At4g26100 PE=2 SV=2	all0886_1	COG0515	Serine/threonine protein kinase	K02218	olu:OSTLU_14134	casein kinase 1 [EC:2.7.11.1]	GO:0006468//protein phosphorylation	GO:0005524//ATP binding;GO:0004674//protein serine/threonine kinase activity	GO:0005634//nucleus
CL10210.Contig2_All	2685	1.5897	1.3423	gi|255546529|ref|XP_002514324.1|	casein kinase, putative [Ricinus communis] >gi|223546780|gb|EEF48278.1| casein kinase, putative [Ricinus communis]	gi|359484593|ref|XM_002281088.2|	PREDICTED: Vitis vinifera uncharacterized LOC100254414 (LOC100254414), mRNA	sp|P42158|KC1D_ARATH	Casein kinase I isoform delta-like OS=Arabidopsis thaliana GN=At4g26100 PE=2 SV=2	all0886_1	COG0515	Serine/threonine protein kinase	K02218	olu:OSTLU_14134	casein kinase 1 [EC:2.7.11.1]	GO:0006468//protein phosphorylation	GO:0005524//ATP binding;GO:0004674//protein serine/threonine kinase activity	GO:0005634//nucleus
CL10210.Contig3_All	2399	1.0849	1.5907	gi|255546529|ref|XP_002514324.1|	casein kinase, putative [Ricinus communis] >gi|223546780|gb|EEF48278.1| casein kinase, putative [Ricinus communis]	gi|359484593|ref|XM_002281088.2|	PREDICTED: Vitis vinifera uncharacterized LOC100254414 (LOC100254414), mRNA	sp|P42158|KC1D_ARATH	Casein kinase I isoform delta-like OS=Arabidopsis thaliana GN=At4g26100 PE=2 SV=2	all0886_1	COG0515	Serine/threonine protein kinase	K02218	olu:OSTLU_14134	casein kinase 1 [EC:2.7.11.1]	GO:0006468//protein phosphorylation	GO:0005524//ATP binding;GO:0004674//protein serine/threonine kinase activity	GO:0005634//nucleus
CL10210.Contig4_All	690	1.3579	1.0754	--	--	gi|359484593|ref|XM_002281088.2|	PREDICTED: Vitis vinifera uncharacterized LOC100254414 (LOC100254414), mRNA	--	--	--	--	--	--	--	--	-	-	-
CL10211.Contig1_All	772	0.8091	0.5492	gi|255588232|ref|XP_002534543.1|	DNA binding protein, putative [Ricinus communis] >gi|223525076|gb|EEF27839.1| DNA binding protein, putative [Ricinus communis]	gi|359485915|ref|XM_002271163.2|	PREDICTED: Vitis vinifera tRNA guanosine-2'-O-methyltransferase TRM11 homolog (LOC100255656), mRNA	--	--	YOL124c	COG1041	Predicted DNA modification methylase	K15430	rcu:RCOM_0380820	tRNA (guanine10-N2)-methyltransferase [EC:2.1.1.214]	GO:0006626//protein targeting to mitochondrion;GO:0032259//methylation;GO:0080180//2-methylguanosine metabolic process;GO:0006400//tRNA modification	GO:0003676//nucleic acid binding;GO:0008168//methyltransferase activity	GO:0005737//cytoplasm
CL10211.Contig2_All	1700	1.3473	0	gi|147789091|emb|CAN78018.1|	hypothetical protein VITISV_002923 [Vitis vinifera]	gi|470133186|ref|XM_004302406.1|	PREDICTED: Fragaria vesca subsp. vesca tRNA (guanine(10)-N2)-methyltransferase homolog (LOC101303719), mRNA	--	--	SPBC16D10.02	COG1041	Predicted DNA modification methylase	K15430	vvi:100255656	tRNA (guanine10-N2)-methyltransferase [EC:2.1.1.214]	GO:0006626//protein targeting to mitochondrion;GO:0032259//methylation;GO:0080180//2-methylguanosine metabolic process;GO:0006400//tRNA modification	GO:0003676//nucleic acid binding;GO:0008168//methyltransferase activity	GO:0005737//cytoplasm
CL10211.Contig3_All	1912	2.9403	2.9937	gi|147789091|emb|CAN78018.1|	hypothetical protein VITISV_002923 [Vitis vinifera]	gi|359485915|ref|XM_002271163.2|	PREDICTED: Vitis vinifera tRNA guanosine-2'-O-methyltransferase TRM11 homolog (LOC100255656), mRNA	--	--	YOL124c	COG1041	Predicted DNA modification methylase	K15430	vvi:100255656	tRNA (guanine10-N2)-methyltransferase [EC:2.1.1.214]	GO:0006626//protein targeting to mitochondrion;GO:0032259//methylation;GO:0080180//2-methylguanosine metabolic process;GO:0006400//tRNA modification	GO:0003676//nucleic acid binding;GO:0008168//methyltransferase activity	GO:0005737//cytoplasm
CL10212.Contig1_All	575	3.8022	6.6366	gi|255568774|ref|XP_002525358.1|	pyroglutamyl-peptidase I, putative [Ricinus communis] >gi|223535321|gb|EEF36996.1| pyroglutamyl-peptidase I, putative [Ricinus communis]	gi|349709956|emb|FQ378767.1|	Vitis vinifera clone SS0AEB12YI13	--	--	PH0596	COG2039	Pyrrolidone-carboxylate peptidase (N-terminal pyroglutamyl peptidase)	K01304	mtr:MTR_1g084740	pyroglutamyl-peptidase [EC:3.4.19.3]	GO:0046482//para-aminobenzoic acid metabolic process;GO:0006635//fatty acid beta-oxidation;GO:0006508//proteolysis	GO:0008233//peptidase activity	GO:0005737//cytoplasm
CL10212.Contig2_All	727	1.5752	2.4787	gi|255568774|ref|XP_002525358.1|	pyroglutamyl-peptidase I, putative [Ricinus communis] >gi|223535321|gb|EEF36996.1| pyroglutamyl-peptidase I, putative [Ricinus communis]	gi|123691720|emb|AM474052.1|	Vitis vinifera contig VV78X170672.10, whole genome shotgun sequence	--	--	--	--	--	K01304	mtr:MTR_1g084740	pyroglutamyl-peptidase [EC:3.4.19.3]	GO:0046482//para-aminobenzoic acid metabolic process;GO:0006635//fatty acid beta-oxidation;GO:0006508//proteolysis	GO:0008233//peptidase activity	GO:0005737//cytoplasm
CL10212.Contig3_All	898	5.6807	5.5479	gi|255568774|ref|XP_002525358.1|	pyroglutamyl-peptidase I, putative [Ricinus communis] >gi|223535321|gb|EEF36996.1| pyroglutamyl-peptidase I, putative [Ricinus communis]	gi|359473199|ref|XM_002266187.2|	PREDICTED: Vitis vinifera pyrrolidone-carboxylate peptidase-like (LOC100263616), mRNA	--	--	PH0596	COG2039	Pyrrolidone-carboxylate peptidase (N-terminal pyroglutamyl peptidase)	K01304	pop:POPTR_834444	pyroglutamyl-peptidase [EC:3.4.19.3]	GO:0046482//para-aminobenzoic acid metabolic process;GO:0006635//fatty acid beta-oxidation;GO:0006508//proteolysis	GO:0008233//peptidase activity	GO:0005737//cytoplasm
CL10214.Contig2_All	708	7.0581	2.9944	gi|301118456|ref|XP_002906956.1|	conserved hypothetical protein [Phytophthora infestans T30-4] >gi|262108305|gb|EEY66357.1| conserved hypothetical protein [Phytophthora infestans T30-4]	--	--	--	--	--	--	--	--	--	--	-	-	-
CL10214.Contig3_All	1239	0.084	36.5314	gi|323453299|gb|EGB09171.1|	hypothetical protein AURANDRAFT_63613 [Aureococcus anophagefferens]	--	--	--	--	--	--	--	--	--	--	-	-	-
CL10215.Contig1_All	1031	1.3127	19.329	gi|255544037|ref|XP_002513081.1|	annexin, putative [Ricinus communis] >gi|223548092|gb|EEF49584.1| annexin, putative [Ricinus communis]	gi|470142909|ref|XM_004307085.1|	PREDICTED: Fragaria vesca subsp. vesca annexin D4-like (LOC101313841), mRNA	sp|Q9ZVJ6|ANXD4_ARATH	Annexin D4 OS=Arabidopsis thaliana GN=ANN4 PE=2 SV=1	--	--	--	--	--	--	GO:1901700;GO:0006970//response to osmotic stress;GO:0009266//response to temperature stimulus	GO:0005544//calcium-dependent phospholipid binding;GO:0005509//calcium ion binding	-
CL10215.Contig2_All	1200	15.1823	1.325	gi|255544037|ref|XP_002513081.1|	annexin, putative [Ricinus communis] >gi|223548092|gb|EEF49584.1| annexin, putative [Ricinus communis]	gi|470142909|ref|XM_004307085.1|	PREDICTED: Fragaria vesca subsp. vesca annexin D4-like (LOC101313841), mRNA	sp|Q9ZVJ6|ANXD4_ARATH	Annexin D4 OS=Arabidopsis thaliana GN=ANN4 PE=2 SV=1	--	--	--	--	--	--	GO:0009737//response to abscisic acid stimulus;GO:0009414//response to water deprivation;GO:0009651//response to salt stress;GO:0009409//response to cold;GO:0009408//response to heat	GO:0005544//calcium-dependent phospholipid binding;GO:0005509//calcium ion binding	-
CL10216.Contig1_All	2264	1.2416	1.1237	gi|255547996|ref|XP_002515055.1|	hydrolase, hydrolyzing O-glycosyl compounds, putative [Ricinus communis] >gi|223546106|gb|EEF47609.1| hydrolase, hydrolyzing O-glycosyl compounds, putative [Ricinus communis]	gi|158508739|gb|AC213013.1|	Populus trichocarpa clone POP018-B03, complete sequence	--	--	XF0818	COG2730	Endoglucanase	--	--	--	GO:0005975//carbohydrate metabolic process	GO:0004553//hydrolase activity, hydrolyzing O-glycosyl compounds;GO:0043169//cation binding	GO:0009507//chloroplast
CL10216.Contig2_All	2020	0.5154	0.4198	gi|255547996|ref|XP_002515055.1|	hydrolase, hydrolyzing O-glycosyl compounds, putative [Ricinus communis] >gi|223546106|gb|EEF47609.1| hydrolase, hydrolyzing O-glycosyl compounds, putative [Ricinus communis]	gi|158508739|gb|AC213013.1|	Populus trichocarpa clone POP018-B03, complete sequence	--	--	XF0818	COG2730	Endoglucanase	--	--	--	GO:0005975//carbohydrate metabolic process	GO:0004553//hydrolase activity, hydrolyzing O-glycosyl compounds	-
CL10217.Contig1_All	2543	0.1228	0.5419	gi|255547077|ref|XP_002514596.1|	splicing factor, arginine/serine-rich 2,rnap interacting protein, putative [Ricinus communis] >gi|223546200|gb|EEF47702.1| splicing factor, arginine/serine-rich 2,rnap interacting protein, putative [Ricinus communis]	gi|359491384|ref|XM_002273266.2|	PREDICTED: Vitis vinifera uncharacterized LOC100266325 (LOC100266325), mRNA	sp|Q9SGH2|MBD9_ARATH	Methyl-CpG-binding domain-containing protein 9 OS=Arabidopsis thaliana GN=MBD9 PE=2 SV=1	--	--	--	--	--	--	-	-	-
CL10217.Contig2_All	700	0.4462	0.6057	gi|225455732|ref|XP_002273302.1|	PREDICTED: uncharacterized protein LOC100266325 [Vitis vinifera] >gi|297734114|emb|CBI15361.3| unnamed protein product [Vitis vinifera]	gi|359491384|ref|XM_002273266.2|	PREDICTED: Vitis vinifera uncharacterized LOC100266325 (LOC100266325), mRNA	--	--	--	--	--	--	--	--	-	GO:0046872//metal ion binding	-
CL10217.Contig3_All	2709	0.9992	1.6826	gi|255547077|ref|XP_002514596.1|	splicing factor, arginine/serine-rich 2,rnap interacting protein, putative [Ricinus communis] >gi|223546200|gb|EEF47702.1| splicing factor, arginine/serine-rich 2,rnap interacting protein, putative [Ricinus communis]	gi|359491384|ref|XM_002273266.2|	PREDICTED: Vitis vinifera uncharacterized LOC100266325 (LOC100266325), mRNA	sp|Q9SGH2|MBD9_ARATH	Methyl-CpG-binding domain-containing protein 9 OS=Arabidopsis thaliana GN=MBD9 PE=2 SV=1	--	--	--	--	--	--	-	-	-
CL10218.Contig1_All	441	1.1804	0.7211	--	--	--	--	--	--	--	--	--	--	--	--	-	-	-
CL10218.Contig2_All	923	2.2558	1.8375	--	--	--	--	--	--	--	--	--	--	--	--	-	-	-
CL10219.Contig1_All	655	0.4768	4.2077	--	--	--	--	--	--	--	--	--	--	--	--	-	-	-
CL1022.Contig1_All	2039	2.655	8.8897	gi|255537421|ref|XP_002509777.1|	receptor kinase, putative [Ricinus communis] >gi|223549676|gb|EEF51164.1| receptor kinase, putative [Ricinus communis]	gi|225426378|ref|XM_002271824.1|	PREDICTED: Vitis vinifera probable LRR receptor-like serine/threonine-protein kinase At1g63430, transcript variant 2 (LOC100258246), mRNA	sp|C0LGH8|Y1634_ARATH	Probable LRR receptor-like serine/threonine-protein kinase At1g63430 OS=Arabidopsis thaliana GN=At1g63430 PE=1 SV=1	MA2301_1	COG4886	Leucine-rich repeat (LRR) protein	K00924	ath:AT1G75820	[EC:2.7.1.-]	GO:0009086//methionine biosynthetic process;GO:0006468//protein phosphorylation;GO:0055114//oxidation-reduction process;GO:0007169//transmembrane receptor protein tyrosine kinase signaling pathway;GO:0000394//RNA splicing, via endonucleolytic cleavage and ligation	GO:0004674//protein serine/threonine kinase activity;GO:0004713//protein tyrosine kinase activity;GO:0005524//ATP binding;GO:0032440//2-alkenal reductase [NAD(P)] activity	GO:0016021//integral to membrane;GO:0005886//plasma membrane
CL1022.Contig2_All	376	1.6613	6.4841	gi|255537421|ref|XP_002509777.1|	receptor kinase, putative [Ricinus communis] >gi|223549676|gb|EEF51164.1| receptor kinase, putative [Ricinus communis]	gi|225426380|ref|XM_002271793.1|	PREDICTED: Vitis vinifera probable LRR receptor-like serine/threonine-protein kinase At1g63430, transcript variant 1 (LOC100258246), mRNA	sp|C0LGH8|Y1634_ARATH	Probable LRR receptor-like serine/threonine-protein kinase At1g63430 OS=Arabidopsis thaliana GN=At1g63430 PE=1 SV=1	--	--	--	K00924	ath:AT1G75820	[EC:2.7.1.-]	GO:0009086//methionine biosynthetic process;GO:0006468//protein phosphorylation;GO:0055114//oxidation-reduction process;GO:0007169//transmembrane receptor protein tyrosine kinase signaling pathway;GO:0000394//RNA splicing, via endonucleolytic cleavage and ligation	GO:0004674//protein serine/threonine kinase activity;GO:0005524//ATP binding;GO:0032440//2-alkenal reductase [NAD(P)] activity	GO:0016021//integral to membrane;GO:0005886//plasma membrane
CL10220.Contig1_All	896	39.7373	56.5496	gi|255539653|ref|XP_002510891.1|	conserved hypothetical protein [Ricinus communis] >gi|223550006|gb|EEF51493.1| conserved hypothetical protein [Ricinus communis]	gi|351722060|ref|NM_001249278.1|	Glycine max uncharacterized LOC100305495 (LOC100305495), mRNA	--	--	--	--	--	--	--	--	GO:0009695//jasmonic acid biosynthetic process;GO:0009611//response to wounding	-	GO:0031225//anchored to membrane;GO:0005774//vacuolar membrane
CL10220.Contig2_All	534	2.5344	1.191	gi|255539653|ref|XP_002510891.1|	conserved hypothetical protein [Ricinus communis] >gi|223550006|gb|EEF51493.1| conserved hypothetical protein [Ricinus communis]	gi|145359551|ref|NM_125614.3|	Arabidopsis thaliana Embryo-specific protein 3, (ATS3) (AT5G62200) mRNA, complete cds	--	--	--	--	--	--	--	--	GO:0009695//jasmonic acid biosynthetic process;GO:0009611//response to wounding	-	GO:0005886//plasma membrane;GO:0031225//anchored to membrane;GO:0005774//vacuolar membrane
CL10221.Contig1_All	386	2.9668	0	gi|307110531|gb|EFN58767.1|	hypothetical protein CHLNCDRAFT_34079 [Chlorella variabilis]	--	--	sp|Q9FI53|FUM2_ARATH	Fumarate hydratase 2, chloroplastic OS=Arabidopsis thaliana GN=FUM2 PE=2 SV=1	YPL262w	COG0114	Fumarase	K01679	smo:SELMODRAFT_129619	fumarate hydratase, class II [EC:4.2.1.2]	GO:0006979//response to oxidative stress;GO:0048868//pollen tube development;GO:0042128//nitrate assimilation;GO:0006106//fumarate metabolic process;GO:0006099//tricarboxylic acid cycle;GO:0009651//response to salt stress	GO:0005515//protein binding;GO:0004333//fumarate hydratase activity	GO:0045239//tricarboxylic acid cycle enzyme complex;GO:0005829//cytosol;GO:0005739//mitochondrion
CL10221.Contig2_All	328	2.8566	0	gi|307110531|gb|EFN58767.1|	hypothetical protein CHLNCDRAFT_34079 [Chlorella variabilis]	--	--	sp|Q9FI53|FUM2_ARATH	Fumarate hydratase 2, chloroplastic OS=Arabidopsis thaliana GN=FUM2 PE=2 SV=1	CC2109	COG0114	Fumarase	K01679	smo:SELMODRAFT_129619	fumarate hydratase, class II [EC:4.2.1.2]	GO:0006979//response to oxidative stress;GO:0048868//pollen tube development;GO:0042128//nitrate assimilation;GO:0006106//fumarate metabolic process;GO:0006099//tricarboxylic acid cycle;GO:0009651//response to salt stress	GO:0005515//protein binding;GO:0004333//fumarate hydratase activity	GO:0045239//tricarboxylic acid cycle enzyme complex;GO:0005829//cytosol;GO:0005739//mitochondrion
CL10222.Contig1_All	560	0	5.8679	gi|168011598|ref|XP_001758490.1|	predicted protein [Physcomitrella patens subsp. patens] >gi|162690525|gb|EDQ76892.1| predicted protein [Physcomitrella patens subsp. patens]	gi|270134662|gb|BT101614.1|	Picea glauca clone GQ01309_A20 mRNA sequence	sp|Q6E2Z6|REHY_MEDTR	1-Cys peroxiredoxin OS=Medicago truncatula PE=2 SV=1	YBL064c	COG0450	Peroxiredoxin	K11188	ppp:PHYPADRAFT_161426	peroxiredoxin 6, 1-Cys peroxiredoxin [EC:1.11.1.7 1.11.1.15 3.1.1.-]	-	-	-
CL10222.Contig2_All	431	4.5894	0.2459	gi|449459780|ref|XP_004147624.1|	PREDICTED: 1-Cys peroxiredoxin A-like [Cucumis sativus] >gi|449514775|ref|XP_004164477.1| PREDICTED: 1-Cys peroxiredoxin A-like [Cucumis sativus]	gi|270134662|gb|BT101614.1|	Picea glauca clone GQ01309_A20 mRNA sequence	sp|Q6E2Z6|REHY_MEDTR	1-Cys peroxiredoxin OS=Medicago truncatula PE=2 SV=1	YBL064c	COG0450	Peroxiredoxin	K11188	ppp:PHYPADRAFT_161426	peroxiredoxin 6, 1-Cys peroxiredoxin [EC:1.11.1.7 1.11.1.15 3.1.1.-]	-	GO:0016491//oxidoreductase activity	-
CL10223.Contig1_All	2044	0.0509	0.2593	gi|255572664|ref|XP_002527265.1|	fad oxidoreductase, putative [Ricinus communis] >gi|223533358|gb|EEF35109.1| fad oxidoreductase, putative [Ricinus communis]	gi|162532379|gb|AC215851.1|	Populus trichocarpa clone POP032-F08, complete sequence	--	--	PA1267	COG0665	Glycine/D-amino acid oxidases (deaminating)	K00454	rcu:RCOM_1627250	lipoxygenase [EC:1.13.11.12]	GO:0055114//oxidation-reduction process	GO:0008718//D-amino-acid dehydrogenase activity	GO:0009507//chloroplast
CL10223.Contig2_All	2159	0.434	0.3928	gi|255572664|ref|XP_002527265.1|	fad oxidoreductase, putative [Ricinus communis] >gi|223533358|gb|EEF35109.1| fad oxidoreductase, putative [Ricinus communis]	gi|162532379|gb|AC215851.1|	Populus trichocarpa clone POP032-F08, complete sequence	--	--	PA1267	COG0665	Glycine/D-amino acid oxidases (deaminating)	K00454	rcu:RCOM_1627250	lipoxygenase [EC:1.13.11.12]	GO:0055114//oxidation-reduction process	GO:0008718//D-amino-acid dehydrogenase activity	GO:0009507//chloroplast
CL10223.Contig3_All	1002	0.4156	0.3174	gi|255572664|ref|XP_002527265.1|	fad oxidoreductase, putative [Ricinus communis] >gi|223533358|gb|EEF35109.1| fad oxidoreductase, putative [Ricinus communis]	gi|470107589|ref|XM_004290079.1|	PREDICTED: Fragaria vesca subsp. vesca D-amino acid dehydrogenase small subunit-like (LOC101295186), mRNA	--	--	PA1267	COG0665	Glycine/D-amino acid oxidases (deaminating)	K00454	rcu:RCOM_1627250	lipoxygenase [EC:1.13.11.12]	GO:0055114//oxidation-reduction process	GO:0008718//D-amino-acid dehydrogenase activity;GO:0000166//nucleotide binding	GO:0009507//chloroplast
CL10224.Contig1_All	592	0.1759	4.4764	gi|255571671|ref|XP_002526779.1|	leucine-rich repeat containing protein, putative [Ricinus communis] >gi|223533855|gb|EEF35585.1| leucine-rich repeat containing protein, putative [Ricinus communis]	--	--	sp|Q7XBQ9|RGA2_SOLBU	Disease resistance protein RGA2 OS=Solanum bulbocastanum GN=RGA2 PE=1 SV=1	--	--	--	K03013	vvi:100258335	DNA-directed RNA polymerases I, II, and III subunit RPABC1	GO:0050896//response to stimulus	-	-
CL10224.Contig2_All	495	0.631	0	gi|224096788|ref|XP_002334669.1|	nbs-lrr resistance protein [Populus trichocarpa] >gi|222874080|gb|EEF11211.1| nbs-lrr resistance protein [Populus trichocarpa]	--	--	sp|Q9LRR5|DRL21_ARATH	Putative disease resistance protein At3g14460 OS=Arabidopsis thaliana GN=At3g14460 PE=3 SV=1	--	--	--	K03013	vvi:100258335	DNA-directed RNA polymerases I, II, and III subunit RPABC1	GO:0050896//response to stimulus	-	-
CL10225.Contig1_All	308	0.676	0.3442	--	--	--	--	--	--	--	--	--	--	--	--	-	-	-
CL10225.Contig2_All	304	0.3425	0.3487	--	--	--	--	--	--	--	--	--	--	--	--	-	-	-
CL10226.Contig1_All	1229	0.1694	0.4312	gi|255554154|ref|XP_002518117.1|	conserved hypothetical protein [Ricinus communis] >gi|223542713|gb|EEF44250.1| conserved hypothetical protein [Ricinus communis]	gi|359477806|ref|XM_002285633.2|	PREDICTED: Vitis vinifera uncharacterized LOC100259626 (LOC100259626), mRNA	--	--	--	--	--	--	--	--	-	GO:0031072//heat shock protein binding;GO:0051082//unfolded protein binding	GO:0009941//chloroplast envelope;GO:0009508//plastid chromosome;GO:0009535//chloroplast thylakoid membrane
CL10226.Contig2_All	1257	1.0767	1.3493	gi|255554154|ref|XP_002518117.1|	conserved hypothetical protein [Ricinus communis] >gi|223542713|gb|EEF44250.1| conserved hypothetical protein [Ricinus communis]	gi|356533835|ref|XM_003535416.1|	PREDICTED: Glycine max uncharacterized protein LOC100810184 (LOC100810184), mRNA	--	--	--	--	--	K12599	ota:Ot01g02970	antiviral helicase SKI2 [EC:3.6.4.-]	-	GO:0031072//heat shock protein binding;GO:0051082//unfolded protein binding	GO:0009941//chloroplast envelope;GO:0009508//plastid chromosome;GO:0009535//chloroplast thylakoid membrane
CL10226.Contig3_All	1420	0.9531	0.5225	gi|255554154|ref|XP_002518117.1|	conserved hypothetical protein [Ricinus communis] >gi|223542713|gb|EEF44250.1| conserved hypothetical protein [Ricinus communis]	gi|359477806|ref|XM_002285633.2|	PREDICTED: Vitis vinifera uncharacterized LOC100259626 (LOC100259626), mRNA	--	--	--	--	--	K12599	ota:Ot01g02970	antiviral helicase SKI2 [EC:3.6.4.-]	-	GO:0031072//heat shock protein binding;GO:0051082//unfolded protein binding	GO:0009941//chloroplast envelope;GO:0009508//plastid chromosome;GO:0009535//chloroplast thylakoid membrane
CL10227.Contig1_All	437	5.4793	6.7918	gi|224118294|ref|XP_002317783.1|	predicted protein [Populus trichocarpa] >gi|222858456|gb|EEE96003.1| predicted protein [Populus trichocarpa]	gi|470147076|ref|XM_004309095.1|	PREDICTED: Fragaria vesca subsp. vesca uncharacterized LOC101293357 (LOC101293357), mRNA	--	--	--	--	--	--	--	--	-	-	-
CL10227.Contig2_All	2688	1.433	30.7592	gi|255551217|ref|XP_002516655.1|	conserved hypothetical protein [Ricinus communis] >gi|223544150|gb|EEF45674.1| conserved hypothetical protein [Ricinus communis]	gi|359490806|ref|XM_002272414.2|	PREDICTED: Vitis vinifera uncharacterized LOC100255603 (LOC100255603), mRNA	sp|Q9M7J4|MFP1_TOBAC	MAR-binding filament-like protein 1-1 OS=Nicotiana tabacum GN=MFP1-1 PE=2 SV=1	PH0929	COG0419	ATPase involved in DNA repair	K09291	pop:POPTR_820461	nucleoprotein TPR	-	-	-
CL10227.Contig3_All	2111	5.3755	5.7244	gi|255551217|ref|XP_002516655.1|	conserved hypothetical protein [Ricinus communis] >gi|223544150|gb|EEF45674.1| conserved hypothetical protein [Ricinus communis]	gi|359490806|ref|XM_002272414.2|	PREDICTED: Vitis vinifera uncharacterized LOC100255603 (LOC100255603), mRNA	sp|Q9M7J4|MFP1_TOBAC	MAR-binding filament-like protein 1-1 OS=Nicotiana tabacum GN=MFP1-1 PE=2 SV=1	PH0929	COG0419	ATPase involved in DNA repair	K10400	gmx:100809655	kinesin family member 15	-	-	-
CL10228.Contig1_All	1451	6.4574	2.3377	gi|255543643|ref|XP_002512884.1|	serine-threonine protein kinase, plant-type, putative [Ricinus communis] >gi|223547895|gb|EEF49387.1| serine-threonine protein kinase, plant-type, putative [Ricinus communis]	gi|470146653|ref|XM_004308889.1|	PREDICTED: Fragaria vesca subsp. vesca LRR receptor-like serine/threonine-protein kinase EFR-like (LOC101299142), mRNA	sp|C0LGT6|EFR_ARATH	LRR receptor-like serine/threonine-protein kinase EFR OS=Arabidopsis thaliana GN=EFR PE=1 SV=1	RSp0875	COG4886	Leucine-rich repeat (LRR) protein	K13428	ath:AT5G20480	LRR receptor-like serine/threonine-protein kinase EFR [EC:2.7.11.1]	GO:0051716//cellular response to stimulus;GO:0006955//immune response;GO:0016310//phosphorylation;GO:0006464//cellular protein modification process;GO:0050794//regulation of cellular process;GO:0006952//defense response	GO:0000166//nucleotide binding;GO:0016491//oxidoreductase activity;GO:0004674//protein serine/threonine kinase activity	GO:0016020//membrane;GO:0044464//cell part
CL10229.Contig1_All	1613	0.6454	0.3943	gi|62999433|gb|AAY25165.1|	beta-1,3-glucanase 1 [Ziziphus jujuba]	gi|62999432|gb|DQ012940.1|	Ziziphus jujuba beta-1,3-glucanase 1 (Glu-1) mRNA, complete cds	sp|Q8L868|E1311_ARATH	Glucan endo-1,3-beta-glucosidase 11 OS=Arabidopsis thaliana GN=At1g32860 PE=1 SV=1	--	--	--	--	--	--	GO:0005975//carbohydrate metabolic process	GO:0004553//hydrolase activity, hydrolyzing O-glycosyl compounds;GO:0043169//cation binding	GO:0031225//anchored to membrane;GO:0005576//extracellular region;GO:0009507//chloroplast
CL10229.Contig2_All	1952	2.72	2.8238	gi|62999433|gb|AAY25165.1|	beta-1,3-glucanase 1 [Ziziphus jujuba]	gi|62999432|gb|DQ012940.1|	Ziziphus jujuba beta-1,3-glucanase 1 (Glu-1) mRNA, complete cds	sp|Q8L868|E1311_ARATH	Glucan endo-1,3-beta-glucosidase 11 OS=Arabidopsis thaliana GN=At1g32860 PE=1 SV=1	--	--	--	--	--	--	GO:0005975//carbohydrate metabolic process	GO:0004553//hydrolase activity, hydrolyzing O-glycosyl compounds;GO:0043169//cation binding	GO:0031225//anchored to membrane;GO:0005576//extracellular region;GO:0009507//chloroplast
CL10229.Contig3_All	1772	17.8016	14.0577	gi|224144191|ref|XP_002325214.1|	predicted protein [Populus trichocarpa] >gi|222866648|gb|EEF03779.1| predicted protein [Populus trichocarpa]	gi|470101678|ref|XM_004287249.1|	PREDICTED: Fragaria vesca subsp. vesca glucan endo-1,3-beta-glucosidase 14-like (LOC101315175), mRNA	sp|Q8L868|E1311_ARATH	Glucan endo-1,3-beta-glucosidase 11 OS=Arabidopsis thaliana GN=At1g32860 PE=1 SV=1	--	--	--	--	--	--	GO:0005975//carbohydrate metabolic process	GO:0004553//hydrolase activity, hydrolyzing O-glycosyl compounds;GO:0043169//cation binding	GO:0031225//anchored to membrane;GO:0005576//extracellular region;GO:0009507//chloroplast
CL1023.Contig1_All	633	1.8091	2.8468	gi|326518198|dbj|BAK07351.1|	predicted protein [Hordeum vulgare subsp. vulgare]	gi|32996373|dbj|AK111164.1|	Oryza sativa Japonica Group cDNA clone:002-177-B05, full insert sequence	sp|Q42699|METE_CATRO	5-methyltetrahydropteroyltriglutamate--homocysteine methyltransferase OS=Catharanthus roseus GN=METE PE=2 SV=1	SPAC9.09	COG0620	Methionine synthase II (cobalamin-independent)	K00549	mtr:MTR_3g079640	5-methyltetrahydropteroyltriglutamate--homocysteine methyltransferase [EC:2.1.1.14]	-	GO:0008705//methionine synthase activity	GO:0005829//cytosol;GO:0009507//chloroplast
CL1023.Contig2_All	216	0	0.4907	gi|326518198|dbj|BAK07351.1|	predicted protein [Hordeum vulgare subsp. vulgare]	gi|32996373|dbj|AK111164.1|	Oryza sativa Japonica Group cDNA clone:002-177-B05, full insert sequence	sp|Q42699|METE_CATRO	5-methyltetrahydropteroyltriglutamate--homocysteine methyltransferase OS=Catharanthus roseus GN=METE PE=2 SV=1	YER091c	COG0620	Methionine synthase II (cobalamin-independent)	K00549	ppp:PHYPADRAFT_227136	5-methyltetrahydropteroyltriglutamate--homocysteine methyltransferase [EC:2.1.1.14]	GO:0009651//response to salt stress;GO:0008652//cellular amino acid biosynthetic process;GO:0010043//response to zinc ion;GO:0046686//response to cadmium ion	GO:0005507//copper ion binding;GO:0008705//methionine synthase activity	GO:0005829//cytosol;GO:0005777//peroxisome;GO:0009506//plasmodesma;GO:0005774//vacuolar membrane;GO:0009570//chloroplast stroma;GO:0005794//Golgi apparatus;GO:0005886//plasma membrane;GO:0048046//apoplast
CL10230.Contig1_All	2047	1.3732	1.7606	gi|255568128|ref|XP_002525040.1|	Root phototropism protein, putative [Ricinus communis] >gi|223535702|gb|EEF37367.1| Root phototropism protein, putative [Ricinus communis]	gi|114158741|gb|AC184084.2|	Populus trichocarpa clone Pop1-57B11, complete sequence	sp|Q9FIK1|Y5780_ARATH	BTB/POZ domain-containing protein At5g47800 OS=Arabidopsis thaliana GN=At5g47800 PE=2 SV=1	--	--	--	--	--	--	-	-	-
CL10230.Contig2_All	1949	3.0447	4.4054	gi|255568128|ref|XP_002525040.1|	Root phototropism protein, putative [Ricinus communis] >gi|223535702|gb|EEF37367.1| Root phototropism protein, putative [Ricinus communis]	gi|470114422|ref|XM_004293366.1|	PREDICTED: Fragaria vesca subsp. vesca BTB/POZ domain-containing protein At5g47800-like (LOC101304946), mRNA	sp|Q9FIK1|Y5780_ARATH	BTB/POZ domain-containing protein At5g47800 OS=Arabidopsis thaliana GN=At5g47800 PE=2 SV=1	--	--	--	--	--	--	GO:0009416//response to light stimulus	GO:0004871//signal transducer activity	GO:0005886//plasma membrane
CL10230.Contig3_All	339	3.6852	1.2507	gi|255568128|ref|XP_002525040.1|	Root phototropism protein, putative [Ricinus communis] >gi|223535702|gb|EEF37367.1| Root phototropism protein, putative [Ricinus communis]	gi|114158741|gb|AC184084.2|	Populus trichocarpa clone Pop1-57B11, complete sequence	sp|Q9FIK1|Y5780_ARATH	BTB/POZ domain-containing protein At5g47800 OS=Arabidopsis thaliana GN=At5g47800 PE=2 SV=1	--	--	--	--	--	--	GO:0009416//response to light stimulus	GO:0004871//signal transducer activity	GO:0005886//plasma membrane
CL10231.Contig1_All	807	0.903	2.7584	gi|255568719|ref|XP_002525331.1|	Disease resistance protein RGA2, putative [Ricinus communis] >gi|223535390|gb|EEF37064.1| Disease resistance protein RGA2, putative [Ricinus communis]	gi|255571670|ref|XM_002526733.1|	Ricinus communis leucine-rich repeat containing protein, putative, mRNA	sp|Q7XBQ9|RGA2_SOLBU	Disease resistance protein RGA2 OS=Solanum bulbocastanum GN=RGA2 PE=1 SV=1	--	--	--	K03013	vvi:100258335	DNA-directed RNA polymerases I, II, and III subunit RPABC1	-	-	-
CL10231.Contig2_All	1887	0.331	5.9545	gi|105922499|gb|ABF81420.1|	NBS type disease resistance protein [Populus trichocarpa]	gi|224053247|ref|XM_002297700.1|	Populus trichocarpa cc-nbs-lrr resistance protein, mRNA	sp|Q7XBQ9|RGA2_SOLBU	Disease resistance protein RGA2 OS=Solanum bulbocastanum GN=RGA2 PE=1 SV=1	MA2301_1	COG4886	Leucine-rich repeat (LRR) protein	K03013	vvi:100258335	DNA-directed RNA polymerases I, II, and III subunit RPABC1	-	-	-
CL10231.Contig3_All	336	0	2.5238	gi|255571671|ref|XP_002526779.1|	leucine-rich repeat containing protein, putative [Ricinus communis] >gi|223533855|gb|EEF35585.1| leucine-rich repeat containing protein, putative [Ricinus communis]	gi|147805810|emb|AM434510.2|	Vitis vinifera contig VV78X063659.12, whole genome shotgun sequence	sp|P0DI16|DRL44_ARATH	Probable disease resistance protein RDL5 OS=Arabidopsis thaliana GN=RDL5 PE=1 SV=1	--	--	--	K03013	vvi:100258335	DNA-directed RNA polymerases I, II, and III subunit RPABC1	-	-	-
CL10231.Contig4_All	562	0.1852	1.8861	gi|224053248|ref|XP_002297736.1|	cc-nbs-lrr resistance protein [Populus trichocarpa] >gi|222844994|gb|EEE82541.1| cc-nbs-lrr resistance protein [Populus trichocarpa]	--	--	sp|Q7XBQ9|RGA2_SOLBU	Disease resistance protein RGA2 OS=Solanum bulbocastanum GN=RGA2 PE=1 SV=1	--	--	--	K03013	vvi:100258335	DNA-directed RNA polymerases I, II, and III subunit RPABC1	-	-	-
CL10231.Contig5_All	224	0	1.4197	gi|224092926|ref|XP_002309757.1|	cc-nbs-lrr resistance protein [Populus trichocarpa] >gi|222852660|gb|EEE90207.1| cc-nbs-lrr resistance protein [Populus trichocarpa]	--	--	sp|Q7XBQ9|RGA2_SOLBU	Disease resistance protein RGA2 OS=Solanum bulbocastanum GN=RGA2 PE=1 SV=1	--	--	--	K03013	vvi:100258335	DNA-directed RNA polymerases I, II, and III subunit RPABC1	GO:0006952//defense response	GO:0043531//ADP binding;GO:0016787//hydrolase activity	-
CL10232.Contig1_All	1635	35.6574	48.1056	gi|225447109|ref|XP_002273680.1|	PREDICTED: BAH and coiled-coil domain-containing protein 1 isoform 1 [Vitis vinifera] >gi|359485509|ref|XP_003633285.1| PREDICTED: BAH and coiled-coil domain-containing protein 1 isoform 2 [Vitis vinifera] >gi|297739198|emb|CBI28849.3| unnamed protein product [Vitis vinifera]	gi|224131657|ref|XM_002321109.1|	Populus trichocarpa ebs-bah-phd domain-containing protein (EBP903), mRNA	--	--	--	--	--	K02603	smo:SELMODRAFT_51018	origin recognition complex subunit 1	GO:0009845//seed germination;GO:0006355//regulation of transcription, DNA-dependent;GO:0006333//chromatin assembly or disassembly;GO:0009911//positive regulation of flower development	GO:0008270//zinc ion binding;GO:0003677//DNA binding	GO:0005634//nucleus
CL10232.Contig2_All	1673	19.4773	136.35	gi|225447109|ref|XP_002273680.1|	PREDICTED: BAH and coiled-coil domain-containing protein 1 isoform 1 [Vitis vinifera] >gi|359485509|ref|XP_003633285.1| PREDICTED: BAH and coiled-coil domain-containing protein 1 isoform 2 [Vitis vinifera] >gi|297739198|emb|CBI28849.3| unnamed protein product [Vitis vinifera]	gi|224131657|ref|XM_002321109.1|	Populus trichocarpa ebs-bah-phd domain-containing protein (EBP903), mRNA	--	--	--	--	--	K02603	smo:SELMODRAFT_51018	origin recognition complex subunit 1	GO:0009845//seed germination;GO:0006355//regulation of transcription, DNA-dependent;GO:0006333//chromatin assembly or disassembly;GO:0009911//positive regulation of flower development	GO:0008270//zinc ion binding;GO:0003677//DNA binding	GO:0005634//nucleus
CL10233.Contig1_All	337	5.5606	3.1454	gi|297738941|emb|CBI28186.3|	unnamed protein product [Vitis vinifera]	gi|164663925|gb|AC216601.1|	Populus trichocarpa clone POP091-G07, complete sequence	sp|Q84MA3|PP345_ARATH	Pentatricopeptide repeat-containing protein At4g32430, mitochondrial OS=Arabidopsis thaliana GN=PCMP-E40 PE=2 SV=1	--	--	--	K15271	rcu:RCOM_1095670	ATP-dependent DNA helicase HFM1/MER3 [EC:3.6.4.12]	-	-	GO:0005739//mitochondrion
CL10233.Contig2_All	1425	4.1643	4.3144	gi|224141133|ref|XP_002323929.1|	predicted protein [Populus trichocarpa] >gi|222866931|gb|EEF04062.1| predicted protein [Populus trichocarpa]	gi|164663925|gb|AC216601.1|	Populus trichocarpa clone POP091-G07, complete sequence	sp|Q84MA3|PP345_ARATH	Pentatricopeptide repeat-containing protein At4g32430, mitochondrial OS=Arabidopsis thaliana GN=PCMP-E40 PE=2 SV=1	--	--	--	K15271	rcu:RCOM_1095670	ATP-dependent DNA helicase HFM1/MER3 [EC:3.6.4.12]	-	-	-
CL10234.Contig1_All	256	0.8133	2.8985	--	--	--	--	--	--	--	--	--	--	--	--	-	-	-
CL10235.Contig1_All	439	0	3.8634	gi|326515998|dbj|BAJ88022.1|	predicted protein [Hordeum vulgare subsp. vulgare]	gi|460136332|gb|GABL01103002.1|	TSA: Camelina sativa comp493030_c0_seq1 transcribed RNA sequence	sp|Q8H1B3|MD37B_ARATH	Probable mediator of RNA polymerase II transcription subunit 37b OS=Arabidopsis thaliana GN=MED37B PE=1 SV=1	SPAC22A12.15c	COG0443	Molecular chaperone	K09490	cme:CMT579C	heat shock 70kDa protein 5	GO:0055114//oxidation-reduction process;GO:0034976//response to endoplasmic reticulum stress;GO:0006457//protein folding;GO:0009408//response to heat;GO:0009860//pollen tube growth;GO:0009644//response to high light intensity;GO:0042542//response to hydrogen peroxide	GO:0005524//ATP binding;GO:0032440//2-alkenal reductase [NAD(P)] activity	GO:0016023//cytoplasmic membrane-bounded vesicle;GO:0005788//endoplasmic reticulum lumen;GO:0009507//chloroplast
CL10236.Contig1_All	650	4.8049	0	gi|325184774|emb|CCA19265.1|	premRNA branch site protein p14 putative [Albugo laibachii Nc14]	--	--	sp|Q9FMP4|PM14_ARATH	Pre-mRNA branch site p14-like protein OS=Arabidopsis thaliana GN=At5g12190 PE=2 SV=1	ECU02g0530	COG0724	RNA-binding proteins (RRM domain)	K12833	bdi:100829373	pre-mRNA branch site protein p14	-	GO:0097159//organic cyclic compound binding;GO:1901363	-
CL10236.Contig2_All	226	1.8426	0	gi|325184774|emb|CCA19265.1|	premRNA branch site protein p14 putative [Albugo laibachii Nc14]	--	--	sp|Q9FMP4|PM14_ARATH	Pre-mRNA branch site p14-like protein OS=Arabidopsis thaliana GN=At5g12190 PE=2 SV=1	ECU02g0530	COG0724	RNA-binding proteins (RRM domain)	K12833	olu:OSTLU_27744	pre-mRNA branch site protein p14	-	GO:0097159//organic cyclic compound binding;GO:1901363	-
CL10237.Contig1_All	236	0	3.5933	--	--	--	--	--	--	--	--	--	--	--	--	-	-	-
CL10237.Contig2_All	248	9.6551	3.4194	--	--	--	--	--	--	--	--	--	--	--	--	-	-	-
CL10238.Contig1_All	251	12.8578	1.6893	--	--	--	--	--	--	--	--	--	--	--	--	-	-	-
CL10239.Contig1_All	240	0	5.3	--	--	--	--	--	--	--	--	--	--	--	--	-	-	-
CL1024.Contig1_All	804	0.6474	0.1318	gi|118489865|gb|ABK96731.1|	unknown [Populus trichocarpa x Populus deltoides]	gi|104294909|gb|AC184064.2|	Populus trichocarpa clone Pop1-109C22, complete sequence	sp|Q9FM19|HIR1_ARATH	Hypersensitive-induced response protein 1 OS=Arabidopsis thaliana GN=HIR1 PE=1 SV=1	SP2156	COG0330	Membrane protease subunits, stomatin/prohibitin homologs	--	--	--	GO:0006468//protein phosphorylation;GO:0010075//regulation of meristem growth;GO:0019344//cysteine biosynthetic process	GO:0004674//protein serine/threonine kinase activity;GO:0043424//protein histidine kinase binding;GO:0005524//ATP binding	GO:0005829//cytosol;GO:0009506//plasmodesma;GO:0005774//vacuolar membrane;GO:0009507//chloroplast;GO:0005794//Golgi apparatus;GO:0005634//nucleus;GO:0005886//plasma membrane
CL1024.Contig2_All	1073	2.9107	1.7782	gi|118489865|gb|ABK96731.1|	unknown [Populus trichocarpa x Populus deltoides]	gi|104294909|gb|AC184064.2|	Populus trichocarpa clone Pop1-109C22, complete sequence	sp|Q9FM19|HIR1_ARATH	Hypersensitive-induced response protein 1 OS=Arabidopsis thaliana GN=HIR1 PE=1 SV=1	SP2156	COG0330	Membrane protease subunits, stomatin/prohibitin homologs	--	--	--	GO:0006468//protein phosphorylation;GO:0010075//regulation of meristem growth;GO:0019344//cysteine biosynthetic process	GO:0004674//protein serine/threonine kinase activity;GO:0043424//protein histidine kinase binding;GO:0005524//ATP binding	GO:0005829//cytosol;GO:0009506//plasmodesma;GO:0005774//vacuolar membrane;GO:0009507//chloroplast;GO:0005794//Golgi apparatus;GO:0005634//nucleus;GO:0005886//plasma membrane
CL10240.Contig1_All	351	1.1864	1.51	gi|255556416|ref|XP_002519242.1|	protein phosphatase 2c, putative [Ricinus communis] >gi|223541557|gb|EEF43106.1| protein phosphatase 2c, putative [Ricinus communis]	gi|168481948|gb|EU478405.1|	Populus tremula isolate SwAsp_96 pyruvate dehydrogenase phosphatase gene, partial cds	sp|Q0V7V2|P2C42_ARATH	Probable protein phosphatase 2C 42 OS=Arabidopsis thaliana GN=At3g17090 PE=2 SV=1	--	--	--	--	--	--	GO:0006470//protein dephosphorylation	GO:0046872//metal ion binding;GO:0004722//protein serine/threonine phosphatase activity	-
CL10240.Contig2_All	1557	3.0089	3.404	gi|255556416|ref|XP_002519242.1|	protein phosphatase 2c, putative [Ricinus communis] >gi|223541557|gb|EEF43106.1| protein phosphatase 2c, putative [Ricinus communis]	gi|359477113|ref|XM_002273064.2|	PREDICTED: Vitis vinifera probable protein phosphatase 2C 42-like (LOC100241379), mRNA	sp|Q0V7V2|P2C42_ARATH	Probable protein phosphatase 2C 42 OS=Arabidopsis thaliana GN=At3g17090 PE=2 SV=1	SPCC1223.11	COG0631	Serine/threonine protein phosphatase	K14497	smo:SELMODRAFT_451367	protein phosphatase 2C [EC:3.1.3.16]	GO:0006470//protein dephosphorylation	GO:0046872//metal ion binding;GO:0004722//protein serine/threonine phosphatase activity	GO:0008287//protein serine/threonine phosphatase complex
CL10241.Contig1_All	1783	79.175	85.0742	gi|255544704|ref|XP_002513413.1|	ribonucleic acid binding protein S1, putative [Ricinus communis] >gi|223547321|gb|EEF48816.1| ribonucleic acid binding protein S1, putative [Ricinus communis]	gi|349730450|emb|FQ383085.1|	Vitis vinifera clone SS0ABG32YC20	sp|Q9SEE9|SR45_ARATH	Arginine/serine-rich protein 45 OS=Arabidopsis thaliana GN=SR45 PE=1 SV=1	SPAC140.02	COG0724	RNA-binding proteins (RRM domain)	K14325	rcu:RCOM_1576190	RNA-binding protein with serine-rich domain 1	GO:0000398//mRNA splicing, via spliceosome;GO:0010182//sugar mediated signaling pathway	GO:0003723//RNA binding;GO:0005515//protein binding;GO:0000166//nucleotide binding	GO:0005730//nucleolus;GO:0016607//nuclear speck
CL10241.Contig2_All	1629	59.371	109.32	gi|255544704|ref|XP_002513413.1|	ribonucleic acid binding protein S1, putative [Ricinus communis] >gi|223547321|gb|EEF48816.1| ribonucleic acid binding protein S1, putative [Ricinus communis]	gi|349730450|emb|FQ383085.1|	Vitis vinifera clone SS0ABG32YC20	sp|Q9SEE9|SR45_ARATH	Arginine/serine-rich protein 45 OS=Arabidopsis thaliana GN=SR45 PE=1 SV=1	SPAC140.02	COG0724	RNA-binding proteins (RRM domain)	K14325	rcu:RCOM_1576190	RNA-binding protein with serine-rich domain 1	GO:0000398//mRNA splicing, via spliceosome;GO:0010182//sugar mediated signaling pathway	GO:0003723//RNA binding;GO:0005515//protein binding;GO:0000166//nucleotide binding	GO:0005730//nucleolus;GO:0016607//nuclear speck
CL10242.Contig1_All	915	2.9582	0	gi|255574395|ref|XP_002528111.1|	conserved hypothetical protein [Ricinus communis] >gi|223532500|gb|EEF34290.1| conserved hypothetical protein [Ricinus communis]	gi|359481662|ref|XM_002279706.2|	PREDICTED: Vitis vinifera uncharacterized LOC100254532 (LOC100254532), mRNA	--	--	--	--	--	--	--	--	GO:0048440//carpel development;GO:0043481//anthocyanin accumulation in tissues in response to UV light;GO:0010048//vernalization response	-	GO:0005634//nucleus
CL10242.Contig2_All	1081	3.2744	4.6087	gi|255574395|ref|XP_002528111.1|	conserved hypothetical protein [Ricinus communis] >gi|223532500|gb|EEF34290.1| conserved hypothetical protein [Ricinus communis]	gi|359481662|ref|XM_002279706.2|	PREDICTED: Vitis vinifera uncharacterized LOC100254532 (LOC100254532), mRNA	sp|Q8LPG9|IQD14_ARATH	Protein IQ-DOMAIN 14 OS=Arabidopsis thaliana GN=IQD14 PE=1 SV=1	YGL028c	COG5309	Exo-beta-1,3-glucanase	K14306	ath:AT2G45000	nuclear pore complex protein Nup62	-	-	-
CL10243.Contig1_All	932	186.432	93.6038	gi|255538304|ref|XP_002510217.1|	sterol carrier, putative [Ricinus communis] >gi|223550918|gb|EEF52404.1| sterol carrier, putative [Ricinus communis]	gi|65307110|gb|AY987485.1|	Euphorbia lagascae sterol carrier protein-2 mRNA, complete cds	--	--	--	--	--	--	--	--	GO:0007031//peroxisome organization;GO:0046487//glyoxylate metabolic process;GO:0009845//seed germination;GO:0032365//intracellular lipid transport;GO:0006635//fatty acid beta-oxidation;GO:0009686//gibberellin biosynthetic process;GO:0048608//reproductive structure development;GO:0009740//gibberellic acid mediated signaling pathway	GO:0032934//sterol binding;GO:0016491//oxidoreductase activity	GO:0005777//peroxisome;GO:0009507//chloroplast
CL10243.Contig2_All	289	1.0807	13.5711	gi|224063523|ref|XP_002301186.1|	predicted protein [Populus trichocarpa] >gi|222842912|gb|EEE80459.1| predicted protein [Populus trichocarpa]	gi|65307110|gb|AY987485.1|	Euphorbia lagascae sterol carrier protein-2 mRNA, complete cds	--	--	--	--	--	--	--	--	GO:0007031//peroxisome organization;GO:0046487//glyoxylate metabolic process;GO:0009845//seed germination;GO:0032365//intracellular lipid transport;GO:0006635//fatty acid beta-oxidation;GO:0009686//gibberellin biosynthetic process;GO:0048608//reproductive structure development;GO:0009740//gibberellic acid mediated signaling pathway	GO:0032934//sterol binding	GO:0005777//peroxisome;GO:0009507//chloroplast
CL10244.Contig1_All	534	2.9244	2.7791	gi|255541124|ref|XP_002511626.1|	conserved hypothetical protein [Ricinus communis] >gi|223548806|gb|EEF50295.1| conserved hypothetical protein [Ricinus communis]	gi|359489273|ref|XM_002274039.2|	PREDICTED: Vitis vinifera uncharacterized LOC100263281 (LOC100263281), mRNA	--	--	--	--	--	--	--	--	-	-	-
CL10244.Contig2_All	1906	7.1007	7.8416	gi|255541124|ref|XP_002511626.1|	conserved hypothetical protein [Ricinus communis] >gi|223548806|gb|EEF50295.1| conserved hypothetical protein [Ricinus communis]	gi|359489273|ref|XM_002274039.2|	PREDICTED: Vitis vinifera uncharacterized LOC100263281 (LOC100263281), mRNA	--	--	--	--	--	K14775	sbi:SORBI_09g028130	ribosome biogenesis protein UTP30	GO:0006505//GPI anchor metabolic process;GO:0006886//intracellular protein transport	GO:0016788//hydrolase activity, acting on ester bonds	GO:0031227//intrinsic to endoplasmic reticulum membrane
CL10244.Contig3_All	1675	0.1865	0.2531	gi|255541124|ref|XP_002511626.1|	conserved hypothetical protein [Ricinus communis] >gi|223548806|gb|EEF50295.1| conserved hypothetical protein [Ricinus communis]	gi|359489273|ref|XM_002274039.2|	PREDICTED: Vitis vinifera uncharacterized LOC100263281 (LOC100263281), mRNA	--	--	--	--	--	K14775	sbi:SORBI_09g028130	ribosome biogenesis protein UTP30	GO:0009987//cellular process	-	-
CL10245.Contig1_All	625	2.6651	1.3568	gi|255550936|ref|XP_002516516.1|	conserved hypothetical protein [Ricinus communis] >gi|223544336|gb|EEF45857.1| conserved hypothetical protein [Ricinus communis]	gi|359484910|ref|XM_002264232.2|	PREDICTED: Vitis vinifera uncharacterized LOC100266959 (LOC100266959), mRNA	sp|Q9FGW9|GTE10_ARATH	Transcription factor GTE10 OS=Arabidopsis thaliana GN=GTE10 PE=1 SV=2	--	--	--	K11984	rcu:RCOM_0800560	U4/U6.U5 tri-snRNP-associated protein 1	GO:0009908//flower development;GO:0044260;GO:0016458//gene silencing;GO:0009933//meristem structural organization;GO:0009628//response to abiotic stimulus;GO:0044238//primary metabolic process;GO:0050794//regulation of cellular process;GO:0010305//leaf vascular tissue pattern formation;GO:0048366//leaf development;GO:0010087//phloem or xylem histogenesis;GO:0048528//post-embryonic root developmen…	-	GO:0005730//nucleolus
CL10245.Contig2_All	2418	8.4388	10.9596	gi|255550936|ref|XP_002516516.1|	conserved hypothetical protein [Ricinus communis] >gi|223544336|gb|EEF45857.1| conserved hypothetical protein [Ricinus communis]	gi|359484910|ref|XM_002264232.2|	PREDICTED: Vitis vinifera uncharacterized LOC100266959 (LOC100266959), mRNA	sp|Q9FGW9|GTE10_ARATH	Transcription factor GTE10 OS=Arabidopsis thaliana GN=GTE10 PE=1 SV=2	--	--	--	K11984	rcu:RCOM_0800560	U4/U6.U5 tri-snRNP-associated protein 1	GO:0006346//methylation-dependent chromatin silencing;GO:0016246//RNA interference;GO:0050826//response to freezing;GO:0009793//embryo development ending in seed dormancy;GO:0009855//determination of bilateral symmetry;GO:0009640//photomorphogenesis;GO:0019915//lipid storage;GO:0010182//sugar mediated signaling pathway;GO:0016567//protein ubiquitination;GO:0009845//seed germination;GO:0010228//ve…	-	GO:0005730//nucleolus
CL10245.Contig3_All	2617	14.2416	6.2782	gi|255550936|ref|XP_002516516.1|	conserved hypothetical protein [Ricinus communis] >gi|223544336|gb|EEF45857.1| conserved hypothetical protein [Ricinus communis]	gi|359484910|ref|XM_002264232.2|	PREDICTED: Vitis vinifera uncharacterized LOC100266959 (LOC100266959), mRNA	sp|Q9FGW9|GTE10_ARATH	Transcription factor GTE10 OS=Arabidopsis thaliana GN=GTE10 PE=1 SV=2	--	--	--	K11984	rcu:RCOM_0800560	U4/U6.U5 tri-snRNP-associated protein 1	GO:0006346//methylation-dependent chromatin silencing;GO:0016246//RNA interference;GO:0050826//response to freezing;GO:0009793//embryo development ending in seed dormancy;GO:0009855//determination of bilateral symmetry;GO:0009640//photomorphogenesis;GO:0019915//lipid storage;GO:0010182//sugar mediated signaling pathway;GO:0016567//protein ubiquitination;GO:0009845//seed germination;GO:0010228//ve…	-	GO:0005730//nucleolus
CL10246.Contig1_All	543	1.7255	2.733	--	--	--	--	--	--	--	--	--	--	--	--	-	-	-
CL10246.Contig2_All	621	1.5088	1.0242	--	--	--	--	--	--	--	--	--	--	--	--	-	-	-
CL10247.Contig1_All	234	2.6694	0.906	--	--	--	--	--	--	--	--	--	--	--	--	-	-	-
CL10247.Contig2_All	451	0.2308	7.5211	--	--	--	--	--	--	--	--	--	--	--	--	-	-	-
CL10248.Contig1_All	1034	8.4574	0	gi|326499273|dbj|BAK06127.1|	predicted protein [Hordeum vulgare subsp. vulgare]	gi|32994229|dbj|AK109020.1|	Oryza sativa Japonica Group cDNA clone:002-154-A11, full insert sequence	sp|P26360|ATPG3_IPOBA	ATP synthase subunit gamma, mitochondrial OS=Ipomoea batatas GN=ATPC PE=1 SV=2	SPBC1734.13	COG0224	F0F1-type ATP synthase, gamma subunit	K02136	smo:SELMODRAFT_168610	F-type H+-transporting ATPase subunit gamma [EC:3.6.3.14]	GO:0071704;GO:0044765;GO:0044238//primary metabolic process;GO:0044281//small molecule metabolic process;GO:0044249//cellular biosynthetic process	GO:0008270//zinc ion binding	GO:0009507//chloroplast;GO:0005618//cell wall;GO:0005730//nucleolus;GO:0005753//mitochondrial proton-transporting ATP synthase complex
CL10249.Contig1_All	399	10.9586	9.2983	gi|38343920|emb|CAE54588.1|	serin/threonine protein kinase [Fagus sylvatica]	gi|157311802|gb|AC210344.1|	Populus trichocarpa clone POP100-P10, complete sequence	sp|Q7XQP4|SAPK7_ORYSJ	Serine/threonine-protein kinase SAPK7 OS=Oryza sativa subsp. japonica GN=SAPK7 PE=2 SV=2	--	--	--	K14498	rcu:RCOM_0321490	serine/threonine-protein kinase SRK2 [EC:2.7.11.1]	GO:0006468//protein phosphorylation;GO:0006970//response to osmotic stress	GO:0004674//protein serine/threonine kinase activity;GO:0005524//ATP binding	-
CL10249.Contig2_All	1884	42.7701	79.1068	gi|255579673|ref|XP_002530676.1|	Serine/threonine-protein kinase ASK1, putative [Ricinus communis] >gi|223529769|gb|EEF31707.1| Serine/threonine-protein kinase ASK1, putative [Ricinus communis]	gi|38343919|emb|AJ606472.1|	Fagus sylvatica mRNA for serine/threonine protein kinase (pk5 gene)	sp|P43291|SRK2A_ARATH	Serine/threonine-protein kinase SRK2A OS=Arabidopsis thaliana GN=SRK2A PE=1 SV=1	ECU01g0630	COG0515	Serine/threonine protein kinase	K14498	rcu:RCOM_0321490	serine/threonine-protein kinase SRK2 [EC:2.7.11.1]	GO:0006468//protein phosphorylation;GO:0006511//ubiquitin-dependent protein catabolic process;GO:0080022//primary root development;GO:0042752//regulation of circadian rhythm;GO:0009651//response to salt stress;GO:0009737//response to abscisic acid stimulus	GO:0004674//protein serine/threonine kinase activity;GO:0005524//ATP binding;GO:0005515//protein binding;GO:0070300//phosphatidic acid binding	GO:0005829//cytosol;GO:0016020//membrane;GO:0005634//nucleus
CL10249.Contig3_All	576	27.8342	41.2226	gi|255579673|ref|XP_002530676.1|	Serine/threonine-protein kinase ASK1, putative [Ricinus communis] >gi|223529769|gb|EEF31707.1| Serine/threonine-protein kinase ASK1, putative [Ricinus communis]	gi|358350496|dbj|AB627224.1|	Malus x domestica mRNA, microsatellite: MEST061, clone: FRT01_10_B02	sp|Q9FFP9|SRK2H_ARATH	Serine/threonine-protein kinase SRK2H OS=Arabidopsis thaliana GN=SRK2H PE=1 SV=1	--	--	--	K14498	rcu:RCOM_0321490	serine/threonine-protein kinase SRK2 [EC:2.7.11.1]	GO:0006468//protein phosphorylation	GO:0005524//ATP binding;GO:0004674//protein serine/threonine kinase activity	-
CL10249.Contig5_All	1851	50.563	69.8083	gi|255579673|ref|XP_002530676.1|	Serine/threonine-protein kinase ASK1, putative [Ricinus communis] >gi|223529769|gb|EEF31707.1| Serine/threonine-protein kinase ASK1, putative [Ricinus communis]	gi|225448214|ref|XM_002269185.1|	PREDICTED: Vitis vinifera serine/threonine-protein kinase SRK2B-like, transcript variant 1 (LOC100259302), mRNA	sp|P43291|SRK2A_ARATH	Serine/threonine-protein kinase SRK2A OS=Arabidopsis thaliana GN=SRK2A PE=1 SV=1	ECU01g0630	COG0515	Serine/threonine protein kinase	K14498	rcu:RCOM_0321490	serine/threonine-protein kinase SRK2 [EC:2.7.11.1]	GO:0006468//protein phosphorylation	GO:0005524//ATP binding;GO:0004674//protein serine/threonine kinase activity	-
CL1025.Contig1_All	1311	6.2734	7.5195	gi|255544948|ref|XP_002513535.1|	hypothetical protein RCOM_1578820 [Ricinus communis] >gi|223547443|gb|EEF48938.1| hypothetical protein RCOM_1578820 [Ricinus communis]	gi|254941461|gb|FJ755183.1|	Selaginella moellendorffii plastid, complete genome	--	--	--	--	--	--	--	--	GO:0044763;GO:0044260;GO:0071840	GO:0005488//binding	-
CL1025.Contig2_All	6777	0.384	0.5162	gi|255544948|ref|XP_002513535.1|	hypothetical protein RCOM_1578820 [Ricinus communis] >gi|223547443|gb|EEF48938.1| hypothetical protein RCOM_1578820 [Ricinus communis]	gi|359479238|ref|XM_002274901.2|	PREDICTED: Vitis vinifera uncharacterized LOC100260139 (LOC100260139), mRNA	sp|Q9SGH2|MBD9_ARATH	Methyl-CpG-binding domain-containing protein 9 OS=Arabidopsis thaliana GN=MBD9 PE=2 SV=1	--	--	--	K11643	ppp:PHYPADRAFT_145844	chromodomain-helicase-DNA-binding protein 4 [EC:3.6.4.12]	GO:0009653//anatomical structure morphogenesis;GO:0009913//epidermal cell differentiation;GO:0048468//cell development;GO:0016070//RNA metabolic process;GO:0044085;GO:0071554//cell wall organization or biogenesis;GO:0016043//cellular component organization;GO:0050794//regulation of cellular process;GO:0044249//cellular biosynthetic process	GO:0046872//metal ion binding	-
CL1025.Contig3_All	2259	0.4609	0.4223	gi|255544948|ref|XP_002513535.1|	hypothetical protein RCOM_1578820 [Ricinus communis] >gi|223547443|gb|EEF48938.1| hypothetical protein RCOM_1578820 [Ricinus communis]	gi|359479238|ref|XM_002274901.2|	PREDICTED: Vitis vinifera uncharacterized LOC100260139 (LOC100260139), mRNA	sp|Q9FNE9|ATXR6_ARATH	Histone-lysine N-methyltransferase ATXR6 OS=Arabidopsis thaliana GN=ATXR6 PE=2 SV=1	--	--	--	K11643	smo:SELMODRAFT_185367	chromodomain-helicase-DNA-binding protein 4 [EC:3.6.4.12]	GO:0009653//anatomical structure morphogenesis;GO:0009913//epidermal cell differentiation;GO:0048468//cell development;GO:0016070//RNA metabolic process;GO:0044085;GO:0071554//cell wall organization or biogenesis;GO:0016043//cellular component organization;GO:0050794//regulation of cellular process;GO:0044249//cellular biosynthetic process	GO:0008270//zinc ion binding	-
CL1025.Contig4_All	6710	0.1086	0.5845	gi|255544948|ref|XP_002513535.1|	hypothetical protein RCOM_1578820 [Ricinus communis] >gi|223547443|gb|EEF48938.1| hypothetical protein RCOM_1578820 [Ricinus communis]	gi|359479238|ref|XM_002274901.2|	PREDICTED: Vitis vinifera uncharacterized LOC100260139 (LOC100260139), mRNA	sp|Q9SGH2|MBD9_ARATH	Methyl-CpG-binding domain-containing protein 9 OS=Arabidopsis thaliana GN=MBD9 PE=2 SV=1	--	--	--	K11643	ppp:PHYPADRAFT_145844	chromodomain-helicase-DNA-binding protein 4 [EC:3.6.4.12]	GO:0009653//anatomical structure morphogenesis;GO:0009913//epidermal cell differentiation;GO:0048468//cell development;GO:0016070//RNA metabolic process;GO:0044085;GO:0071554//cell wall organization or biogenesis;GO:0016043//cellular component organization;GO:0050794//regulation of cellular process;GO:0044249//cellular biosynthetic process	GO:0046872//metal ion binding	-
CL1025.Contig5_All	4118	0.1517	0.3861	gi|255544948|ref|XP_002513535.1|	hypothetical protein RCOM_1578820 [Ricinus communis] >gi|223547443|gb|EEF48938.1| hypothetical protein RCOM_1578820 [Ricinus communis]	gi|359479238|ref|XM_002274901.2|	PREDICTED: Vitis vinifera uncharacterized LOC100260139 (LOC100260139), mRNA	sp|Q9SGH2|MBD9_ARATH	Methyl-CpG-binding domain-containing protein 9 OS=Arabidopsis thaliana GN=MBD9 PE=2 SV=1	--	--	--	K11643	ppp:PHYPADRAFT_145844	chromodomain-helicase-DNA-binding protein 4 [EC:3.6.4.12]	GO:0048731;GO:0044260;GO:0071554//cell wall organization or biogenesis;GO:0044238//primary metabolic process;GO:0016043//cellular component organization;GO:0050794//regulation of cellular process	GO:0046872//metal ion binding	-
CL1025.Contig6_All	1168	5.4371	6.3528	gi|255544948|ref|XP_002513535.1|	hypothetical protein RCOM_1578820 [Ricinus communis] >gi|223547443|gb|EEF48938.1| hypothetical protein RCOM_1578820 [Ricinus communis]	gi|255544947|ref|XM_002513489.1|	Ricinus communis hypothetical protein, mRNA	--	--	--	--	--	--	--	--	GO:0044763;GO:0044237//cellular metabolic process;GO:0071840	-	-
CL10250.Contig1_All	345	11.7686	10.7537	gi|313586491|gb|ADR71256.1|	U6 snRNA-associated Sm-like protein LSm5 [Hevea brasiliensis]	gi|313586490|gb|HM363459.1|	Hevea brasiliensis U6 snRNA-associated Sm-like protein LSm5 (LSm5) mRNA, complete cds	--	--	SPBC20F10.09	COG1958	Small nuclear ribonucleoprotein (snRNP) homolog	K12624	pop:POPTR_557672	U6 snRNA-associated Sm-like protein LSm5	GO:0006468//protein phosphorylation;GO:0009414//response to water deprivation;GO:0009737//response to abscisic acid stimulus	GO:0003723//RNA binding;GO:0004672//protein kinase activity;GO:0005524//ATP binding	GO:0005732//small nucleolar ribonucleoprotein complex;GO:0005634//nucleus
CL10250.Contig2_All	656	105.377	74.6531	gi|462396647|gb|EMJ02446.1|	hypothetical protein PRUPE_ppa013245mg [Prunus persica]	gi|313586490|gb|HM363459.1|	Hevea brasiliensis U6 snRNA-associated Sm-like protein LSm5 (LSm5) mRNA, complete cds	--	--	SPBC20F10.09	COG1958	Small nuclear ribonucleoprotein (snRNP) homolog	K12624	gmx:100306359	U6 snRNA-associated Sm-like protein LSm5	GO:0009737//response to abscisic acid stimulus;GO:0009414//response to water deprivation	GO:0003723//RNA binding	GO:0005732//small nucleolar ribonucleoprotein complex;GO:0005634//nucleus
CL10250.Contig3_All	363	11.185	9.3444	gi|313586491|gb|ADR71256.1|	U6 snRNA-associated Sm-like protein LSm5 [Hevea brasiliensis]	gi|313586490|gb|HM363459.1|	Hevea brasiliensis U6 snRNA-associated Sm-like protein LSm5 (LSm5) mRNA, complete cds	--	--	SPBC20F10.09	COG1958	Small nuclear ribonucleoprotein (snRNP) homolog	K12624	pop:POPTR_557672	U6 snRNA-associated Sm-like protein LSm5	GO:0006468//protein phosphorylation;GO:0009414//response to water deprivation;GO:0009737//response to abscisic acid stimulus	GO:0003723//RNA binding;GO:0004672//protein kinase activity;GO:0005524//ATP binding	GO:0005732//small nucleolar ribonucleoprotein complex;GO:0005634//nucleus
CL10251.Contig1_All	448	0	0.7098	--	--	gi|224141934|ref|XM_002324280.1|	Populus trichocarpa predicted protein, mRNA	--	--	--	--	--	--	--	--	-	-	-
CL10251.Contig2_All	645	0.9684	1.3147	--	--	gi|224141934|ref|XM_002324280.1|	Populus trichocarpa predicted protein, mRNA	--	--	--	--	--	--	--	--	-	-	-
CL10252.Contig1_All	310	0	4.1033	--	--	--	--	--	--	--	--	--	--	--	--	-	-	-
CL10252.Contig2_All	899	0.3474	5.3059	gi|384248319|gb|EIE21803.1|	chlorophyll a/b-binding protein [Coccomyxa subellipsoidea C-169]	--	--	sp|Q9XF89|CB5_ARATH	Chlorophyll a-b binding protein CP26, chloroplastic OS=Arabidopsis thaliana GN=LHCB5 PE=2 SV=1	--	--	--	K08916	aly:ARALYDRAFT_489877	light-harvesting complex II chlorophyll a/b binding protein 5	-	-	-
CL10253.Contig1_All	1198	216.73	259.517	gi|255552269|ref|XP_002517179.1|	Stem-specific protein TSJT1, putative [Ricinus communis] >gi|223543814|gb|EEF45342.1| Stem-specific protein TSJT1, putative [Ricinus communis]	gi|257219563|gb|FJ619053.1|	Jatropha curcas Al-induced protein mRNA, complete cds	sp|P24805|TSJT1_TOBAC	Stem-specific protein TSJT1 OS=Nicotiana tabacum GN=TSJT1 PE=2 SV=1	XF0118	COG0367	Asparagine synthase (glutamine-hydrolyzing)	K01953	ppp:PHYPADRAFT_173106	asparagine synthase (glutamine-hydrolysing) [EC:6.3.5.4]	GO:0009733//response to auxin stimulus;GO:0010044//response to aluminum ion	-	GO:0005737//cytoplasm;GO:0005886//plasma membrane
CL10253.Contig2_All	1107	7.8057	10.2458	gi|255552269|ref|XP_002517179.1|	Stem-specific protein TSJT1, putative [Ricinus communis] >gi|223543814|gb|EEF45342.1| Stem-specific protein TSJT1, putative [Ricinus communis]	gi|257219563|gb|FJ619053.1|	Jatropha curcas Al-induced protein mRNA, complete cds	sp|P24805|TSJT1_TOBAC	Stem-specific protein TSJT1 OS=Nicotiana tabacum GN=TSJT1 PE=2 SV=1	XF0118	COG0367	Asparagine synthase (glutamine-hydrolyzing)	K01953	ppp:PHYPADRAFT_173106	asparagine synthase (glutamine-hydrolysing) [EC:6.3.5.4]	-	-	GO:0005886//plasma membrane
CL10253.Contig3_All	571	6.9283	6.4974	gi|224100337|ref|XP_002311836.1|	predicted protein [Populus trichocarpa] >gi|118485817|gb|ABK94756.1| unknown [Populus trichocarpa] >gi|222851656|gb|EEE89203.1| predicted protein [Populus trichocarpa]	gi|160958012|emb|CU226885.1|	Populus EST from severe drought-stressed leaves	--	--	--	--	--	--	--	--	-	-	-
CL10254.Contig1_All	2153	0.1934	0.0492	gi|255546149|ref|XP_002514134.1|	n-myristoyl transferase, putative [Ricinus communis] >gi|223546590|gb|EEF48088.1| n-myristoyl transferase, putative [Ricinus communis]	gi|470102273|ref|XM_004287532.1|	PREDICTED: Fragaria vesca subsp. vesca glycylpeptide N-tetradecanoyltransferase 1-like (LOC101304413), mRNA	sp|Q9LTR9|NMT1_ARATH	Glycylpeptide N-tetradecanoyltransferase 1 OS=Arabidopsis thaliana GN=NMT1 PE=1 SV=2	SPBC2G2.11	COG5092	N-myristoyl transferase	K00671	rcu:RCOM_1047660	glycylpeptide N-tetradecanoyltransferase [EC:2.3.1.97]	GO:0006499//N-terminal protein myristoylation;GO:0051788//response to misfolded protein;GO:0009853//photorespiration;GO:0080129//proteasome core complex assembly;GO:0006511//ubiquitin-dependent protein catabolic process;GO:0042425//choline biosynthetic process;GO:0010183//pollen tube guidance;GO:0009555//pollen development;GO:0032259//methylation;GO:0019722//calcium-mediated signaling;GO:0048528/…	GO:0000234//phosphoethanolamine N-methyltransferase activity;GO:0004379//glycylpeptide N-tetradecanoyltransferase activity	GO:0005840//ribosome;GO:0005829//cytosol
CL10254.Contig2_All	1761	0.3547	0.2408	gi|255546149|ref|XP_002514134.1|	n-myristoyl transferase, putative [Ricinus communis] >gi|223546590|gb|EEF48088.1| n-myristoyl transferase, putative [Ricinus communis]	gi|470102273|ref|XM_004287532.1|	PREDICTED: Fragaria vesca subsp. vesca glycylpeptide N-tetradecanoyltransferase 1-like (LOC101304413), mRNA	sp|Q9LTR9|NMT1_ARATH	Glycylpeptide N-tetradecanoyltransferase 1 OS=Arabidopsis thaliana GN=NMT1 PE=1 SV=2	SPBC2G2.11	COG5092	N-myristoyl transferase	K00671	rcu:RCOM_1047660	glycylpeptide N-tetradecanoyltransferase [EC:2.3.1.97]	GO:0006499//N-terminal protein myristoylation;GO:0051788//response to misfolded protein;GO:0009853//photorespiration;GO:0080129//proteasome core complex assembly;GO:0006511//ubiquitin-dependent protein catabolic process;GO:0042425//choline biosynthetic process;GO:0010183//pollen tube guidance;GO:0009555//pollen development;GO:0032259//methylation;GO:0019722//calcium-mediated signaling;GO:0048528/…	GO:0000234//phosphoethanolamine N-methyltransferase activity;GO:0004379//glycylpeptide N-tetradecanoyltransferase activity	GO:0005840//ribosome;GO:0005829//cytosol
CL10254.Contig3_All	1448	8.9152	9.4435	gi|462411560|gb|EMJ16609.1|	hypothetical protein PRUPE_ppa005983mg [Prunus persica]	gi|225442222|ref|XM_002277793.1|	PREDICTED: Vitis vinifera glycylpeptide N-tetradecanoyltransferase 1-like (LOC100256549), mRNA	sp|Q9LTR9|NMT1_ARATH	Glycylpeptide N-tetradecanoyltransferase 1 OS=Arabidopsis thaliana GN=NMT1 PE=1 SV=2	SPBC2G2.11	COG5092	N-myristoyl transferase	K00671	gmx:100817419	glycylpeptide N-tetradecanoyltransferase [EC:2.3.1.97]	GO:0006499//N-terminal protein myristoylation;GO:0051788//response to misfolded protein;GO:0009853//photorespiration;GO:0080129//proteasome core complex assembly;GO:0006511//ubiquitin-dependent protein catabolic process;GO:0042425//choline biosynthetic process;GO:0010183//pollen tube guidance;GO:0009555//pollen development;GO:0032259//methylation;GO:0019722//calcium-mediated signaling;GO:0048528/…	GO:0000234//phosphoethanolamine N-methyltransferase activity;GO:0004379//glycylpeptide N-tetradecanoyltransferase activity	GO:0005840//ribosome;GO:0005829//cytosol
CL10254.Contig4_All	1909	0.5453	0.6108	gi|255546149|ref|XP_002514134.1|	n-myristoyl transferase, putative [Ricinus communis] >gi|223546590|gb|EEF48088.1| n-myristoyl transferase, putative [Ricinus communis]	gi|470102273|ref|XM_004287532.1|	PREDICTED: Fragaria vesca subsp. vesca glycylpeptide N-tetradecanoyltransferase 1-like (LOC101304413), mRNA	sp|Q9LTR9|NMT1_ARATH	Glycylpeptide N-tetradecanoyltransferase 1 OS=Arabidopsis thaliana GN=NMT1 PE=1 SV=2	SPBC2G2.11	COG5092	N-myristoyl transferase	K00671	rcu:RCOM_1047660	glycylpeptide N-tetradecanoyltransferase [EC:2.3.1.97]	GO:0006499//N-terminal protein myristoylation;GO:0051788//response to misfolded protein;GO:0009853//photorespiration;GO:0080129//proteasome core complex assembly;GO:0006511//ubiquitin-dependent protein catabolic process;GO:0042425//choline biosynthetic process;GO:0010183//pollen tube guidance;GO:0009555//pollen development;GO:0032259//methylation;GO:0019722//calcium-mediated signaling;GO:0048528/…	GO:0000234//phosphoethanolamine N-methyltransferase activity;GO:0004379//glycylpeptide N-tetradecanoyltransferase activity	GO:0005840//ribosome;GO:0005829//cytosol
CL10254.Contig5_All	1972	0.1584	0	gi|255546149|ref|XP_002514134.1|	n-myristoyl transferase, putative [Ricinus communis] >gi|223546590|gb|EEF48088.1| n-myristoyl transferase, putative [Ricinus communis]	gi|470102273|ref|XM_004287532.1|	PREDICTED: Fragaria vesca subsp. vesca glycylpeptide N-tetradecanoyltransferase 1-like (LOC101304413), mRNA	sp|Q9LTR9|NMT1_ARATH	Glycylpeptide N-tetradecanoyltransferase 1 OS=Arabidopsis thaliana GN=NMT1 PE=1 SV=2	SPBC2G2.11	COG5092	N-myristoyl transferase	K00671	rcu:RCOM_1047660	glycylpeptide N-tetradecanoyltransferase [EC:2.3.1.97]	GO:0006499//N-terminal protein myristoylation;GO:0051788//response to misfolded protein;GO:0009853//photorespiration;GO:0080129//proteasome core complex assembly;GO:0006511//ubiquitin-dependent protein catabolic process;GO:0042425//choline biosynthetic process;GO:0010183//pollen tube guidance;GO:0009555//pollen development;GO:0032259//methylation;GO:0019722//calcium-mediated signaling;GO:0048528/…	GO:0000234//phosphoethanolamine N-methyltransferase activity;GO:0004379//glycylpeptide N-tetradecanoyltransferase activity	GO:0005840//ribosome;GO:0005829//cytosol
CL10254.Contig6_All	2203	0.4253	0.5774	gi|255546149|ref|XP_002514134.1|	n-myristoyl transferase, putative [Ricinus communis] >gi|223546590|gb|EEF48088.1| n-myristoyl transferase, putative [Ricinus communis]	gi|470102273|ref|XM_004287532.1|	PREDICTED: Fragaria vesca subsp. vesca glycylpeptide N-tetradecanoyltransferase 1-like (LOC101304413), mRNA	sp|Q9LTR9|NMT1_ARATH	Glycylpeptide N-tetradecanoyltransferase 1 OS=Arabidopsis thaliana GN=NMT1 PE=1 SV=2	SPBC2G2.11	COG5092	N-myristoyl transferase	K00671	rcu:RCOM_1047660	glycylpeptide N-tetradecanoyltransferase [EC:2.3.1.97]	GO:0006499//N-terminal protein myristoylation;GO:0051788//response to misfolded protein;GO:0009853//photorespiration;GO:0080129//proteasome core complex assembly;GO:0006511//ubiquitin-dependent protein catabolic process;GO:0042425//choline biosynthetic process;GO:0010183//pollen tube guidance;GO:0009555//pollen development;GO:0032259//methylation;GO:0019722//calcium-mediated signaling;GO:0048528/…	GO:0000234//phosphoethanolamine N-methyltransferase activity;GO:0004379//glycylpeptide N-tetradecanoyltransferase activity	GO:0005840//ribosome;GO:0005829//cytosol
CL10254.Contig7_All	1889	0.0551	0.0561	gi|255546149|ref|XP_002514134.1|	n-myristoyl transferase, putative [Ricinus communis] >gi|223546590|gb|EEF48088.1| n-myristoyl transferase, putative [Ricinus communis]	gi|470102273|ref|XM_004287532.1|	PREDICTED: Fragaria vesca subsp. vesca glycylpeptide N-tetradecanoyltransferase 1-like (LOC101304413), mRNA	sp|Q9LTR9|NMT1_ARATH	Glycylpeptide N-tetradecanoyltransferase 1 OS=Arabidopsis thaliana GN=NMT1 PE=1 SV=2	SPBC2G2.11	COG5092	N-myristoyl transferase	K00671	rcu:RCOM_1047660	glycylpeptide N-tetradecanoyltransferase [EC:2.3.1.97]	GO:0006499//N-terminal protein myristoylation;GO:0051788//response to misfolded protein;GO:0009853//photorespiration;GO:0080129//proteasome core complex assembly;GO:0006511//ubiquitin-dependent protein catabolic process;GO:0042425//choline biosynthetic process;GO:0010183//pollen tube guidance;GO:0009555//pollen development;GO:0032259//methylation;GO:0019722//calcium-mediated signaling;GO:0048528/…	GO:0000234//phosphoethanolamine N-methyltransferase activity;GO:0004379//glycylpeptide N-tetradecanoyltransferase activity	GO:0005840//ribosome;GO:0005829//cytosol
CL10254.Contig8_All	1851	0.3937	0.5154	gi|255546149|ref|XP_002514134.1|	n-myristoyl transferase, putative [Ricinus communis] >gi|223546590|gb|EEF48088.1| n-myristoyl transferase, putative [Ricinus communis]	gi|470102273|ref|XM_004287532.1|	PREDICTED: Fragaria vesca subsp. vesca glycylpeptide N-tetradecanoyltransferase 1-like (LOC101304413), mRNA	sp|Q9LTR9|NMT1_ARATH	Glycylpeptide N-tetradecanoyltransferase 1 OS=Arabidopsis thaliana GN=NMT1 PE=1 SV=2	SPBC2G2.11	COG5092	N-myristoyl transferase	K00671	rcu:RCOM_1047660	glycylpeptide N-tetradecanoyltransferase [EC:2.3.1.97]	GO:0006499//N-terminal protein myristoylation;GO:0051788//response to misfolded protein;GO:0009853//photorespiration;GO:0080129//proteasome core complex assembly;GO:0006511//ubiquitin-dependent protein catabolic process;GO:0042425//choline biosynthetic process;GO:0010183//pollen tube guidance;GO:0009555//pollen development;GO:0032259//methylation;GO:0019722//calcium-mediated signaling;GO:0048528/…	GO:0000234//phosphoethanolamine N-methyltransferase activity;GO:0004379//glycylpeptide N-tetradecanoyltransferase activity	GO:0005840//ribosome;GO:0005829//cytosol
CL10255.Contig1_All	312	3.3368	4.7565	--	--	--	--	--	--	--	--	--	--	--	--	-	-	-
CL10255.Contig2_All	617	38.9769	70.7818	gi|255549960|ref|XP_002516031.1|	cytoplasmic dynein light chain, putative [Ricinus communis] >gi|223544936|gb|EEF46451.1| cytoplasmic dynein light chain, putative [Ricinus communis]	gi|330318486|gb|HM003277.1|	Camellia sinensis clone U10BcDNA 2902	sp|Q39580|DYL1_CHLRE	Dynein 8 kDa light chain, flagellar outer arm OS=Chlamydomonas reinhardtii PE=1 SV=1	--	--	--	K10418	olu:OSTLU_39788	dynein light chain LC8-type	GO:0000226//microtubule cytoskeleton organization;GO:0080147//root hair cell development;GO:0009860//pollen tube growth	GO:0003777//microtubule motor activity;GO:0005089//Rho guanyl-nucleotide exchange factor activity	GO:0005875//microtubule associated complex;GO:0005737//cytoplasm;GO:0005634//nucleus
CL10255.Contig3_All	4302	16.8672	7.2195	gi|255546453|ref|XP_002514286.1|	hypothetical protein RCOM_1052490 [Ricinus communis] >gi|223546742|gb|EEF48240.1| hypothetical protein RCOM_1052490 [Ricinus communis]	gi|165723231|gb|AC216673.1|	Populus trichocarpa clone POP019-C15, complete sequence	sp|Q39580|DYL1_CHLRE	Dynein 8 kDa light chain, flagellar outer arm OS=Chlamydomonas reinhardtii PE=1 SV=1	--	--	--	K10418	smo:SELMODRAFT_131219	dynein light chain LC8-type	GO:0007017//microtubule-based process	-	GO:0005875//microtubule associated complex
[truncated: 106,315 more rows]
