# Supplementary material for: Transcriptome sequencing and analysis of rubber tree (Hevea brasiliensis Muell.) to discover putative genes associated with tapping panel dryness (TPD)
Source: BMC Genomics. 2015 May 21;16(1):398. doi: 10.1186/s12864-015-1562-9 (PMC4438507; doi:10.1186/s12864-015-1562-9)
Supplement: Additional file 2: — DEGs involved in the isoprenoid metabolism. [file 12864_2015_1562_MOESM2_ESM.xls]

## Sheet: Sheet1
BinCode	BinName	AT_Id	type	description	log2 Ratio(T/H)
16.1	secondary metabolism.isoprenoids	at1g60600	Transcript	Symbols: ABC4 | ABC4 (ABERRANT CHLOROPLAST DEVELOPMENT 4); 1,4-dihydroxy-2-naphthoate octaprenyltransferase/ prenyltransferase | chr1:22324645-22327359 REVERSE	3.19617
16.1.1.10	secondary metabolism.isoprenoids.non-mevalonate pathway.geranylgeranyl pyrophosphate synthase	at2g18620	Transcript	geranylgeranyl pyrophosphate synthase, putative / GGPP synthetase, putative / farnesyltranstransferase, putative | chr2:8078288-8079360 FORWARD	1.49252
16.1.2.2	secondary metabolism.isoprenoids.mevalonate pathway.HMG-CoA synthase	at4g11820	Transcript	Symbols: MVA1 | MVA1; acetyl-CoA C-acetyltransferase/ hydroxymethylglutaryl-CoA synthase | chr4:7108915-7112030 REVERSE	1.50174
16.1.3	secondary metabolism.isoprenoids.tocopherol biosynthesis	at4g28420	Transcript	aminotransferase, putative | chr4:14055661-14057592 FORWARD	2.83353
16.1.4.5	secondary metabolism.isoprenoids.carotenoids.lycopene beta cyclase	at3g10230	Transcript	Symbols: LYC | LYC (LYCOPENE CYCLASE); lycopene beta cyclase | chr3:3164075-3166038 REVERSE	1.17947
16.1.5	secondary metabolism.isoprenoids.terpenoids	at1g78500	Transcript	pentacyclic triterpene synthase, putative | chr1:29531646-29535177 FORWARD	5.48538
16.1.5	secondary metabolism.isoprenoids.terpenoids	at1g66960	Transcript	lupeol synthase, putative / 2,3-oxidosqualene-triterpenoid cyclase, putative | chr1:24984941-24989797 REVERSE	4.82798
16.1.5	secondary metabolism.isoprenoids.terpenoids	at1g70080	Transcript	terpene synthase/cyclase family protein | chr1:26394669-26397565 REVERSE	1.85381
16.1.1	secondary metabolism.isoprenoids.non-mevalonate pathway	at2g39550	Transcript	Symbols: ATGGT-IB, GGB, PGGT-I | PGGT-I; CAAX-protein geranylgeranyltransferase/ protein heterodimerization | chr2:16501623-16504304 FORWARD	-2.67435
16.1.1	secondary metabolism.isoprenoids.non-mevalonate pathway	at1g74470	Transcript	geranylgeranyl reductase | chr1:27991165-27993006 FORWARD	-1.06965
16.1.1.1	secondary metabolism.isoprenoids.non-mevalonate pathway.DXS	at3g21500	Transcript	Symbols: DXPS1 | 1-deoxy-D-xylulose-5-phosphate synthase | chr3:7573634-7576623 REVERSE	-1.04092
16.1.1.2	secondary metabolism.isoprenoids.non-mevalonate pathway.DXR	at5g62790	Transcript	Symbols: DXR, PDE129 | DXR (1-DEOXY-D-XYLULOSE 5-PHOSPHATE REDUCTOISOMERASE); 1-deoxy-D-xylulose-5-phosphate reductoisomerase | chr5:25214125-25217439 REVERSE	-2.04743
16.1.1.3	secondary metabolism.isoprenoids.non-mevalonate pathway.CMS	at2g02500	Transcript	Symbols: ISPD, ATMEPCT, MCT | ISPD; 2-C-methyl-D-erythritol 4-phosphate cytidylyltransferase | chr2:670878-673155 REVERSE	-2.08948
16.1.1.4	secondary metabolism.isoprenoids.non-mevalonate pathway.CMK	at2g26930	Transcript	Symbols: ATCDPMEK, PDE277, ISPE | ATCDPMEK (4-(CYTIDINE 5'-PHOSPHO)-2-C-METHYL-D-ERITHRITOL KINASE); 4-(cytidine 5'-diphospho)-2-C-methyl-D-erythritol kinase | chr2:11491707-11494266 REVERSE	-1.33061
16.1.1.5	secondary metabolism.isoprenoids.non-mevalonate pathway.MCS	at1g63970	Transcript	Symbols: ISPF, MECPS | ISPF; 2-C-methyl-D-erythritol 2,4-cyclodiphosphate synthase | chr1:23738691-23740364 REVERSE	-1.36867
16.1.1.6	secondary metabolism.isoprenoids.non-mevalonate pathway.HDS	at5g60600	Transcript	Symbols: GCPE, ISPG, CSB3, CLB4, HDS | HDS (4-HYDROXY-3-METHYLBUT-2-ENYL DIPHOSPHATE SYNTHASE); 4 iron, 4 sulfur cluster binding / 4-hydroxy-3-methylbut-2-en-1-yl diphosphate synthase | chr5:24358966-24363485 FORWARD	-2.73729
16.1.1.10	secondary metabolism.isoprenoids.non-mevalonate pathway.geranylgeranyl pyrophosphate synthase	at2g18640	Transcript	Symbols: GGPS4 | GGPS4 (GERANYLGERANYL PYROPHOSPHATE SYNTHASE 4); farnesyltranstransferase | chr2:8083740-8084888 REVERSE	-12.585
16.1.2.3	secondary metabolism.isoprenoids.mevalonate pathway.HMG-CoA reductase	at1g76490	Transcript	Symbols: HMG1, HMGR1 | HMG1 (HYDROXY METHYLGLUTARYL COA REDUCTASE 1); hydroxymethylglutaryl-CoA reductase | chr1:28695760-28698793 FORWARD	-2.55207
16.1.2.4	secondary metabolism.isoprenoids.mevalonate pathway.mevalonate kinase	at5g27450	Transcript	Symbols: MVK, MK | MK (MEVALONATE KINASE); mevalonate kinase | chr5:9690607-9693228 FORWARD	-2.74557
16.1.2.7	secondary metabolism.isoprenoids.mevalonate pathway.isopentenyl pyrophosphate:dimethyllallyl pyrophosphate isomerase	at3g02780	Transcript	Symbols: IPP2, IPIAT1, IDI2 | IPP2 (ISOPENTENYL PYROPHOSPHATE:DIMETHYLALLYL PYROPHOSPHATE ISOMERASE 2); isopentenyl-diphosphate delta-isomerase | chr3:602433-604684 REVERSE	-3.19635
16.1.2.8	secondary metabolism.isoprenoids.mevalonate pathway.geranyl diphosphate synthase	at1g17050	Transcript	Symbols: SPS2 | SPS2 (Solanesyl diphosphate synthase 2); trans-octaprenyltranstransferase | chr1:5829080-5831343 FORWARD	-4.97806
16.1.2.9	secondary metabolism.isoprenoids.mevalonate pathway.farnesyl pyrophosphate synthetase	at4g17190	Transcript	Symbols: FPS2 | FPS2 (FARNESYL DIPHOSPHATE SYNTHASE 2); dimethylallyltranstransferase/ geranyltranstransferase | chr4:9648527-9650912 REVERSE	-1.58871
16.1.3.2	secondary metabolism.isoprenoids.tocopherol biosynthesis.homogentisate phytyltransferase	at2g18950	Transcript	Symbols: HPT1, TPT1, ATHPT, VTE2 | HPT1 (HOMOGENTISATE PHYTYLTRANSFERASE 1); homogentisate phytyltransferase/ prenyltransferase | chr2:8207342-8210463 FORWARD	-1.08598
16.1.3.4	secondary metabolism.isoprenoids.tocopherol biosynthesis.tocopherol cyclase	at4g32770	Transcript	Symbols: VTE1, ATSDX1 | VTE1 (VITAMIN E DEFICIENT 1); tocopherol cyclase | chr4:15804914-15807982 FORWARD	-2.24544
16.1.4	secondary metabolism.isoprenoids.carotenoids	at4g25700	Transcript	Symbols: BETA-OHASE 1, B1, chy1 | BETA-OHASE 1 (BETA-HYDROXYLASE 1); carotene beta-ring hydroxylase | chr4:13093934-13095935 REVERSE	-1.93744
16.1.4	secondary metabolism.isoprenoids.carotenoids	at5g49555	Transcript	amine oxidase-related | chr5:20107229-20110636 REVERSE	-5.03981
16.1.4.1	secondary metabolism.isoprenoids.carotenoids.phytoene synthase	at5g17230	Transcript	phytoene synthase (PSY) / geranylgeranyl-diphosphate geranylgeranyl transferase | chr5:5659613-5662865 REVERSE	-1.6285
16.1.5	secondary metabolism.isoprenoids.terpenoids	at1g48800	Transcript	terpene synthase/cyclase family protein | chr1:18049844-18052975 FORWARD	-2.13327
16.1.5	secondary metabolism.isoprenoids.terpenoids	at1g61120	Transcript	Symbols: TPS04, GES | TPS04 (TERPENE SYNTHASE 04); (E,E)-geranyllinalool synthase | chr1:22523637-22528811 FORWARD	-7.98679
16.1.5	secondary metabolism.isoprenoids.terpenoids	at3g29410	Transcript	terpene synthase/cyclase family protein | chr3:11302431-11305136 REVERSE	-3.74331
16.1.5	secondary metabolism.isoprenoids.terpenoids	at2g23230	Transcript	terpene synthase/cyclase family protein | chr2:9892716-9895400 FORWARD	-14.2059
16.1.5	secondary metabolism.isoprenoids.terpenoids	at1g31950	Transcript	terpene synthase/cyclase family protein | chr1:11475807-11478194 FORWARD	-2.24648
16.1.5	secondary metabolism.isoprenoids.terpenoids	at2g24210	Transcript	Symbols: TPS10 | TPS10 (terpene synthase 10); (E)-beta-ocimene synthase/ myrcene synthase | chr2:10294330-10297530 FORWARD	-3.33547
16.1.5	secondary metabolism.isoprenoids.terpenoids	at1g61680	Transcript	Symbols: TPS14, ATTPS14 | TPS14 (TERPENE SYNTHASE 14); S-linalool synthase | chr1:22772455-22774687 REVERSE	-5.74227
