# Supplementary material for: Transcriptome sequencing and analysis of rubber tree (Hevea brasiliensis Muell.) to discover putative genes associated with tapping panel dryness (TPD)
Source: BMC Genomics. 2015 May 21;16(1):398. doi: 10.1186/s12864-015-1562-9 (PMC4438507; doi:10.1186/s12864-015-1562-9)
Supplement: Additional file 3: — DEGs involved in the jasmonate biosynthesis pathway. [file 12864_2015_1562_MOESM3_ESM.xls]

## Sheet: Sheet1
BinCode	BinName	AT_Id	type	description	log2 Ratio(T/H)
17.7.1.10	hormone metabolism.jasmonate.synthesis-degradation.jasmonate-O-methyltransferase	at1g19640	Transcript	Symbols: JMT | JMT (JASMONIC ACID CARBOXYL METHYLTRANSFERASE); jasmonate O-methyltransferase | chr1:6788885-6791846 REVERSE	13.021
17.7.3	hormone metabolism.jasmonate.induced-regulated-responsive-activated	at3g16460	Transcript	jacalin lectin family protein | chr3:5592582-5595710 FORWARD	13.6892
17.7.3	hormone metabolism.jasmonate.induced-regulated-responsive-activated	at1g54040	Transcript	Symbols: ESP, TASTY | ESP (EPITHIOSPECIFIER PROTEIN); enzyme regulator | chr1:20170715-20173949 REVERSE	4.14782
17.7.1	hormone metabolism.jasmonate.synthesis-degradation	at1g65910	Transcript	Symbols: anac028 | anac028 (Arabidopsis NAC domain containing protein 28); transcription factor | chr1:24520791-24524164 REVERSE	-4.22164
17.7.1.2	hormone metabolism.jasmonate.synthesis-degradation.lipoxygenase	at1g17420	Transcript	Symbols: LOX3 | LOX3; electron carrier/ iron ion binding / lipoxygenase/ metal ion binding / oxidoreductase, acting on single donors with incorporation of molecular oxygen, incorporation of two atoms of oxygen | chr1:5977411-5981480 FORWARD	-1.28637
17.7.1.4	hormone metabolism.jasmonate.synthesis-degradation.allene oxidase cyclase	at1g13280	Transcript	Symbols: AOC4 | AOC4 (ALLENE OXIDE CYCLASE 4); allene-oxide cyclase | chr1:4547454-4548875 FORWARD	-2.49947
17.7.1.5	hormone metabolism.jasmonate.synthesis-degradation.12-Oxo-PDA-reductase	at1g09400	Transcript	12-oxophytodienoate reductase, putative | chr1:3033512-3035036 REVERSE	-1.10698
17.7.1.5	hormone metabolism.jasmonate.synthesis-degradation.12-Oxo-PDA-reductase	at1g17990	Transcript	12-oxophytodienoate reductase, putative | chr1:6192071-6194093 REVERSE	-12.9158
