# Supplementary material for: Transcriptome sequencing and analysis of rubber tree (Hevea brasiliensis Muell.) to discover putative genes associated with tapping panel dryness (TPD)
Source: BMC Genomics. 2015 May 21;16(1):398. doi: 10.1186/s12864-015-1562-9 (PMC4438507; doi:10.1186/s12864-015-1562-9)
Supplement: Additional file 4: — DEGs of transcription factors. [file 12864_2015_1562_MOESM4_ESM.xls]

## Sheet: Sheet1
BinCode	BinName	AT_Id	type	description	log2 Ratio(T/H)
27.3	RNA.regulation of transcription	at3g04740	Transcript	Symbols: SWP, MED14, ATMED14 | SWP (STRUWWELPETER) | chr3:1293807-1300714 FORWARD	1.31466
27.3	RNA.regulation of transcription	at1g14685	Transcript	Symbols: BPC2, BBR/BPC2, ATBPC2 | BPC2 (BASIC PENTACYSTEINE 2); DNA binding / transcription factor | chr1:5042588-5044294 FORWARD	1.61101
27.3	RNA.regulation of transcription	at1g25280	Transcript	Symbols: AtTLP10 | AtTLP10 (TUBBY LIKE PROTEIN 10); phosphoric diester hydrolase/ transcription factor | chr1:8863777-8866805 FORWARD	3.74413
27.3.2	RNA.regulation of transcription.Alfin-like	at3g42790	Transcript	Symbols: AL3 | AL3 (ALFIN-LIKE 3); DNA binding / methylated histone residue binding | chr3:14877958-14879781 REVERSE	1.2838
27.3.2	RNA.regulation of transcription.Alfin-like	at1g14510	Transcript	Symbols: AL7 | AL7 (ALFIN-LIKE 7); DNA binding / methylated histone residue binding | chr1:4961886-4964428 REVERSE	1.32349
27.3.3	RNA.regulation of transcription.AP2/EREBP, APETALA2/Ethylene-responsive element binding protein family	at1g53910	Transcript	Symbols: RAP2.12 | RAP2.12; DNA binding / transcription factor | chr1:20135112-20136970 FORWARD	5.02574
27.3.3	RNA.regulation of transcription.AP2/EREBP, APETALA2/Ethylene-responsive element binding protein family	at1g19210	Transcript	AP2 domain-containing transcription factor, putative | chr1:6626822-6627530 REVERSE	1.55773
27.3.3	RNA.regulation of transcription.AP2/EREBP, APETALA2/Ethylene-responsive element binding protein family	at1g03800	Transcript	Symbols: ERF10, ATERF10 | ERF10 (ERF DOMAIN PROTEIN 10); DNA binding / transcription factor/ transcription repressor | chr1:957261-957998 REVERSE	1.01594
27.3.3	RNA.regulation of transcription.AP2/EREBP, APETALA2/Ethylene-responsive element binding protein family	at1g12890	Transcript	AP2 domain-containing transcription factor, putative | chr1:4391734-4392393 FORWARD	1.69838
27.3.3	RNA.regulation of transcription.AP2/EREBP, APETALA2/Ethylene-responsive element binding protein family	at1g44830	Transcript	AP2 domain-containing transcription factor TINY, putative | chr1:16933792-16934511 FORWARD	2.71518
27.3.3	RNA.regulation of transcription.AP2/EREBP, APETALA2/Ethylene-responsive element binding protein family	at1g21910	Transcript	AP2 domain-containing transcription factor family protein | chr1:7696536-7697699 FORWARD	1.49944
27.3.4	RNA.regulation of transcription.ARF, Auxin Response Factor family	at1g34170	Transcript	transcription factor | chr1:12443578-12446764 REVERSE	2.90048
27.3.4	RNA.regulation of transcription.ARF, Auxin Response Factor family	at1g30330	Transcript	Symbols: ARF6 | ARF6 (AUXIN RESPONSE FACTOR 6); transcription factor | chr1:10685822-10690036 REVERSE	1.04662
27.3.4	RNA.regulation of transcription.ARF, Auxin Response Factor family	at1g19220	Transcript	Symbols: ARF19, IAA22, ARF11 | ARF19 (AUXIN RESPONSE FACTOR 19); DNA binding / transcription factor | chr1:6628068-6633087 REVERSE	1.04692
27.3.5	RNA.regulation of transcription.ARR	at1g10470	Transcript	Symbols: ARR4, MEE7, ATRR1, IBC7 | ARR4 (RESPONSE REGULATOR 4); protein binding / transcription regulator/ two-component response regulator | chr1:3442327-3443957 REVERSE	2.89108
27.3.5	RNA.regulation of transcription.ARR	at2g01760	Transcript	Symbols: ARR14 | ARR14 (ARABIDOPSIS RESPONSE REGULATOR 14); transcription factor/ two-component response regulator | chr2:332967-334696 FORWARD	6.04465
27.3.5	RNA.regulation of transcription.ARR	at1g67710	Transcript	Symbols: ARR11 | ARR11 (RESPONSE REGULATOR 11); transcription factor/ two-component response regulator | chr1:25376751-25379144 REVERSE	1.66702
27.3.6	RNA.regulation of transcription.bHLH,Basic Helix-Loop-Helix family	at4g16430	Transcript	basic helix-loop-helix (bHLH) family protein | chr4:9267260-9269178 FORWARD	1.09472
27.3.6	RNA.regulation of transcription.bHLH,Basic Helix-Loop-Helix family	at2g42280	Transcript	basic helix-loop-helix (bHLH) family protein | chr2:17611185-17613519 REVERSE	2.72651
27.3.6	RNA.regulation of transcription.bHLH,Basic Helix-Loop-Helix family	at1g29950	Transcript	transcription factor/ transcription regulator | chr1:10491698-10494598 FORWARD	1.88017
27.3.6	RNA.regulation of transcription.bHLH,Basic Helix-Loop-Helix family	at1g69010	Transcript	Symbols: BIM2 | BIM2 (BES1-interacting Myc-like protein 2); DNA binding / transcription factor | chr1:25941675-25943836 FORWARD	1.67206
27.3.6	RNA.regulation of transcription.bHLH,Basic Helix-Loop-Helix family	at2g40200	Transcript	basic helix-loop-helix (bHLH) family protein | chr2:16791098-16792090 FORWARD	3.47767
27.3.6	RNA.regulation of transcription.bHLH,Basic Helix-Loop-Helix family	at1g01260	Transcript	basic helix-loop-helix (bHLH) family protein | chr1:109032-111609 FORWARD	1.51015
27.3.6	RNA.regulation of transcription.bHLH,Basic Helix-Loop-Helix family	at1g06150	Transcript	transcription factor | chr1:1868987-1873718 REVERSE	1.11038
27.3.6	RNA.regulation of transcription.bHLH,Basic Helix-Loop-Helix family	at2g42300	Transcript	basic helix-loop-helix (bHLH) family protein | chr2:17621156-17624841 FORWARD	3.72644
27.3.6	RNA.regulation of transcription.bHLH,Basic Helix-Loop-Helix family	at4g00050	Transcript	Symbols: UNE10 | UNE10 (unfertilized embryo sac 10); DNA binding / transcription factor | chr4:17792-20066 FORWARD	3.98014
27.3.6	RNA.regulation of transcription.bHLH,Basic Helix-Loop-Helix family	at5g09460	Transcript	transcription factor/ transcription regulator | chr5:2943738-2946839 REVERSE	2.39285
27.3.6	RNA.regulation of transcription.bHLH,Basic Helix-Loop-Helix family	at1g68810	Transcript	basic helix-loop-helix (bHLH) family protein | chr1:25861123-25863120 FORWARD	1.2945
27.3.6	RNA.regulation of transcription.bHLH,Basic Helix-Loop-Helix family	at5g01310	Transcript	basic helix-loop-helix (bHLH) family protein | chr5:125304-128960 FORWARD	5.47413
27.3.6	RNA.regulation of transcription.bHLH,Basic Helix-Loop-Helix family	at1g06149	Transcript	Symbols: CPuORF8 | CPuORF8 (Conserved peptide upstream open reading frame 8) | chr1:1868989-1873718 REVERSE	1.47644
27.3.6	RNA.regulation of transcription.bHLH,Basic Helix-Loop-Helix family	at3g47640	Transcript	basic helix-loop-helix (bHLH) family protein | chr3:17567597-17569315 FORWARD	1.62295
27.3.6	RNA.regulation of transcription.bHLH,Basic Helix-Loop-Helix family	at5g65640	Transcript	Symbols: bHLH093 | bHLH093 (beta HLH protein 93); DNA binding / transcription factor | chr5:26237055-26239084 FORWARD	3.23545
27.3.6	RNA.regulation of transcription.bHLH,Basic Helix-Loop-Helix family	at1g22490	Transcript	basic helix-loop-helix (bHLH) family protein | chr1:7938251-7940592 REVERSE	1.09598
27.3.7	RNA.regulation of transcription.C2C2(Zn) CO-like, Constans-like zinc finger family	at1g06040	Transcript	Symbols: STO | STO (SALT TOLERANCE); DNA binding / protein binding / transcription factor/ zinc ion binding | chr1:1828413-1829890 REVERSE	1.44188
27.3.7	RNA.regulation of transcription.C2C2(Zn) CO-like, Constans-like zinc finger family	at2g21320	Transcript	zinc finger (B-box type) family protein | chr2:9126263-9127843 FORWARD	11.294
27.3.7	RNA.regulation of transcription.C2C2(Zn) CO-like, Constans-like zinc finger family	at3g21890	Transcript	zinc finger (B-box type) family protein | chr3:7709113-7709733 REVERSE	3.4183
27.3.7	RNA.regulation of transcription.C2C2(Zn) CO-like, Constans-like zinc finger family	at1g28050	Transcript	zinc finger (B-box type) family protein | chr1:9775528-9777810 REVERSE	1.47346
27.3.7	RNA.regulation of transcription.C2C2(Zn) CO-like, Constans-like zinc finger family	at1g05290	Transcript	transcription factor | chr1:1539152-1540562 REVERSE	1.11261
27.3.7	RNA.regulation of transcription.C2C2(Zn) CO-like, Constans-like zinc finger family	at1g25440	Transcript	zinc finger (B-box type) family protein | chr1:8933716-8935460 REVERSE	5.9452
27.3.8	RNA.regulation of transcription.C2C2(Zn) DOF zinc finger family	at1g07640	Transcript	Symbols: OBP2 | OBP2; DNA binding / transcription factor | chr1:2354354-2356227 REVERSE	1.6034
27.3.9	RNA.regulation of transcription.C2C2(Zn) GATA transcription factor family	at1g51600	Transcript	Symbols: ZML2, TIFY2A | TIFY2A; sequence-specific DNA binding / transcription factor/ zinc ion binding | chr1:19132221-19135541 FORWARD	2.7941
27.3.9	RNA.regulation of transcription.C2C2(Zn) GATA transcription factor family	at3g45170	Transcript	zinc finger (GATA type) family protein | chr3:16537538-16538305 FORWARD	1.96281
27.3.9	RNA.regulation of transcription.C2C2(Zn) GATA transcription factor family	at1g08010	Transcript	zinc finger (GATA type) family protein | chr1:2485906-2488027 REVERSE	1.06253
27.3.11	RNA.regulation of transcription.C2H2 zinc finger family	at1g08290	Transcript	zinc finger (C2H2 type) protein (WIP3) | chr1:2609996-2613242 REVERSE	1.56388
27.3.11	RNA.regulation of transcription.C2H2 zinc finger family	at1g75710	Transcript	zinc finger (C2H2 type) family protein | chr1:28428706-28431249 FORWARD	4.40211
27.3.11	RNA.regulation of transcription.C2H2 zinc finger family	at1g43850	Transcript	Symbols: SEU | SEU (seuss); DNA binding / protein binding / protein heterodimerization/ transcription cofactor | chr1:16617152-16622049 FORWARD	1.24652
27.3.11	RNA.regulation of transcription.C2H2 zinc finger family	at1g72050	Transcript	Symbols: TFIIIA | TFIIIA (TRANSCRIPTION FACTOR IIIA); 5S rDNA binding / 5S rRNA binding / nucleic acid binding / transcription factor/ zinc ion binding | chr1:27115082-27117470 FORWARD	2.53507
27.3.11	RNA.regulation of transcription.C2H2 zinc finger family	at1g04990	Transcript	zinc finger (CCCH-type) family protein | chr1:1419141-1421639 REVERSE	1.06107
27.3.11	RNA.regulation of transcription.C2H2 zinc finger family	at1g10480	Transcript	Symbols: ZFP5 | ZFP5 (ZINC FINGER PROTEIN 5); nucleic acid binding / transcription factor/ zinc ion binding | chr1:3449691-3451226 FORWARD	2.72587
27.3.11	RNA.regulation of transcription.C2H2 zinc finger family	at2g37740	Transcript	Symbols: ATZFP10, ZFP10 | ZFP10 (ZINC-FINGER PROTEIN 10); nucleic acid binding / transcription factor/ zinc ion binding | chr2:15827706-15828620 REVERSE	1.85604
27.3.11	RNA.regulation of transcription.C2H2 zinc finger family	at3g43490	Transcript	zinc knuckle (CCHC-type) family protein | chr3:15398859-15400079 FORWARD	1.63321
27.3.11	RNA.regulation of transcription.C2H2 zinc finger family	at2g29660	Transcript	zinc finger (C2H2 type) family protein | chr2:12678890-12680667 FORWARD	4.7375
27.3.11	RNA.regulation of transcription.C2H2 zinc finger family	at1g03840	Transcript	Symbols: MGP | MGP (Magpie); nucleic acid binding / protein binding / transcription factor/ zinc ion binding | chr1:967503-970130 REVERSE	1.36368
27.3.11	RNA.regulation of transcription.C2H2 zinc finger family	at1g30970	Transcript	Symbols: SUF4 | SUF4 (suppressor of FRIGIDA4); DNA binding / protein heterodimerization/ protein homodimerization/ transcription factor | chr1:11040281-11043751 REVERSE	1.32896
27.3.11	RNA.regulation of transcription.C2H2 zinc finger family	at1g24625	Transcript	Symbols: ZFP7 | ZFP7 (ZINC FINGER PROTEIN 7); nucleic acid binding / transcription factor/ zinc ion binding | chr1:8725883-8727212 REVERSE	1.47078
27.3.11	RNA.regulation of transcription.C2H2 zinc finger family	at1g51220	Transcript	zinc finger (C2H2 type) protein (WIP5) | chr1:18989751-18992149 REVERSE	1.07767
27.3.12	RNA.regulation of transcription.C3H zinc finger family	at2g40140	Transcript	Symbols: CZF1, ZFAR1, SZF2, ATSZF2 | CZF1; transcription factor | chr2:16772073-16774657 FORWARD	1.25606
27.3.12	RNA.regulation of transcription.C3H zinc finger family	at3g47120	Transcript	RNA recognition motif (RRM)-containing protein | chr3:17351141-17352822 REVERSE	3.11344
27.3.12	RNA.regulation of transcription.C3H zinc finger family	at1g03790	Transcript	Symbols: SOM | SOM (SOMNUS); nucleic acid binding / transcription factor | chr1:954525-956097 FORWARD	1.06509
27.3.12	RNA.regulation of transcription.C3H zinc finger family	at2g41900	Transcript	zinc finger (CCCH-type) family protein | chr2:17490405-17493922 FORWARD	1.2784
27.3.13	RNA.regulation of transcription.CCAAT box binding factor family, DR1	at5g08190	Transcript	Symbols: NF-YB12 | NF-YB12 (NUCLEAR FACTOR Y, SUBUNIT B12); DNA binding / transcription factor | chr5:2635902-2637433 FORWARD	1.56981
27.3.14	RNA.regulation of transcription.CCAAT box binding factor family, HAP2	at1g17590	Transcript	Symbols: NF-YA8 | NF-YA8 (NUCLEAR FACTOR Y, SUBUNIT A8); transcription factor | chr1:6050222-6052541 REVERSE	1.77692
27.3.15	RNA.regulation of transcription.CCAAT box binding factor family, HAP3	at1g09030	Transcript	Symbols: NF-YB4 | NF-YB4 (NUCLEAR FACTOR Y, SUBUNIT B4); transcription factor | chr1:2908611-2909030 REVERSE	1.28846
27.3.16	RNA.regulation of transcription.CCAAT box binding factor family, HAP5	at1g08970	Transcript	Symbols: HAP5C, NF-YC9 | NF-YC9 (NUCLEAR FACTOR Y, SUBUNIT C9); DNA binding / transcription factor | chr1:2882543-2884337 FORWARD	1.62295
27.3.17	RNA.regulation of transcription.CPP(Zn),CPP1-related transcription factor family	at2g20110	Transcript	tesmin/TSO1-like CXC domain-containing protein | chr2:8684496-8687218 FORWARD	1.84802
27.3.18	RNA.regulation of transcription.E2F/DP transcription factor family	at1g47870	Transcript	Symbols: E2FC, ATE2F2, ATE2FC | ATE2F2; DNA binding / protein heterodimerization/ transcription factor | chr1:17634788-17637770 FORWARD	1.88398
27.3.19	RNA.regulation of transcription.EIN3-like(EIL) transcription factor family	at1g73730	Transcript	Symbols: EIL3, SLIM1 | EIL3 (ETHYLENE-INSENSITIVE3-LIKE3); DNA binding / transcription factor | chr1:27730031-27732514 REVERSE	2.54867
27.3.20	RNA.regulation of transcription.G2-like transcription factor family, GARP	at1g32240	Transcript	Symbols: KAN2 | KAN2 (KANADI 2); DNA binding / transcription factor | chr1:11625700-11630626 REVERSE	1.65762
27.3.20	RNA.regulation of transcription.G2-like transcription factor family, GARP	at1g25550	Transcript	myb family transcription factor | chr1:8976434-8978093 FORWARD	1.06414
27.3.20	RNA.regulation of transcription.G2-like transcription factor family, GARP	at1g69580	Transcript	transcription factor | chr1:26171943-26173612 FORWARD	2.24843
27.3.20	RNA.regulation of transcription.G2-like transcription factor family, GARP	at1g14600	Transcript	DNA binding / transcription factor | chr1:5001011-5003370 REVERSE	1.7397
27.3.20	RNA.regulation of transcription.G2-like transcription factor family, GARP	at1g79430	Transcript	Symbols: APL, WDY | APL (ALTERED PHLOEM DEVELOPMENT); transcription factor/ transcription regulator | chr1:29877228-29879206 REVERSE	1.95209
27.3.21	RNA.regulation of transcription.GRAS transcription factor family	at1g07520	Transcript	scarecrow transcription factor family protein | chr1:2309564-2311805 REVERSE	2.64774
27.3.22	RNA.regulation of transcription.HB,Homeobox transcription factor family	at4g03250	Transcript	homeobox-leucine zipper family protein | chr4:1425622-1427744 FORWARD	1.02602
27.3.22	RNA.regulation of transcription.HB,Homeobox transcription factor family	at1g30490	Transcript	Symbols: PHV, ATHB9 | PHV (PHAVOLUTA); DNA binding / protein binding / transcription factor | chr1:10796135-10800961 REVERSE	1.11876
27.3.22	RNA.regulation of transcription.HB,Homeobox transcription factor family	at1g70920	Transcript	Symbols: ATHB18 | ATHB18 (Arabidopsis thaliana homeobox-leucine zipper protein 18); DNA binding / transcription factor | chr1:26735956-26738665 FORWARD	3.0804
27.3.22	RNA.regulation of transcription.HB,Homeobox transcription factor family	at1g26960	Transcript	Symbols: AtHB23 | AtHB23 (ARABIDOPSIS THALIANA HOMEOBOX PROTEIN 23); DNA binding / transcription factor | chr1:9355920-9357460 FORWARD	2.17026
27.3.22	RNA.regulation of transcription.HB,Homeobox transcription factor family	at1g23380	Transcript	Symbols: KNAT6, KNAT6L, KNAT6S | KNAT6; DNA binding / transcription activator/ transcription factor | chr1:8297291-8302600 REVERSE	1.6753
27.3.22	RNA.regulation of transcription.HB,Homeobox transcription factor family	at3g01470	Transcript	Symbols: ATHB-1, ATHB1, HD-ZIP-1, HAT5 | ATHB-1 (ARABIDOPSIS THALIANA HOMEOBOX 1); DNA binding / protein homodimerization/ sequence-specific DNA binding / transcription activator/ transcription factor | chr3:182396-184403 REVERSE	12.4843
27.3.22	RNA.regulation of transcription.HB,Homeobox transcription factor family	at1g28420	Transcript	Symbols: HB-1 | HB-1 (homeobox-1); transcription factor | chr1:9979802-9987638 FORWARD	1.01168
27.3.22	RNA.regulation of transcription.HB,Homeobox transcription factor family	at2g16400	Transcript	Symbols: BLH7 | BLH7 (bell1-like homeodomain 7); DNA binding / transcription factor | chr2:7101330-7103921 REVERSE	2.08712
27.3.22	RNA.regulation of transcription.HB,Homeobox transcription factor family	at1g05230	Transcript	Symbols: HDG2 | HDG2 (HOMEODOMAIN GLABROUS 2); DNA binding / transcription factor | chr1:1512901-1517248 REVERSE	1.26598
27.3.22	RNA.regulation of transcription.HB,Homeobox transcription factor family	at1g19700	Transcript	Symbols: BEL10, BLH10 | BEL10 (BEL1-LIKE HOMEODOMAIN 10); DNA binding / transcription factor | chr1:6809744-6812657 REVERSE	1.63318
27.3.22	RNA.regulation of transcription.HB,Homeobox transcription factor family	at1g17920	Transcript	Symbols: HDG12 | HDG12 (HOMEODOMAIN GLABROUS 12); transcription factor | chr1:6161872-6165382 REVERSE	1.64747
27.3.23	RNA.regulation of transcription.HSF,Heat-shock transcription factor family	at1g67970	Transcript	Symbols: AT-HSFA8, HSFA8 | AT-HSFA8; DNA binding / transcription factor | chr1:25484699-25486462 REVERSE	5.8581
27.3.23	RNA.regulation of transcription.HSF,Heat-shock transcription factor family	at1g46264	Transcript	Symbols: AT-HSFB4, HSFB4 | AT-HSFB4; DNA binding / transcription factor | chr1:17224842-17226280 FORWARD	2.51541
27.3.24	RNA.regulation of transcription.MADS box transcription factor family	at1g01530	Transcript	Symbols: AGL28 | AGL28 (AGAMOUS-LIKE 28); DNA binding / transcription factor | chr1:192640-193670 REVERSE	2.07848
27.3.24	RNA.regulation of transcription.MADS box transcription factor family	at1g18750	Transcript	Symbols: AGL65 | AGL65 (AGAMOUS-LIKE 65); DNA binding / transcription factor | chr1:6466761-6469640 FORWARD	2.329
27.3.24	RNA.regulation of transcription.MADS box transcription factor family	at1g31630	Transcript	Symbols: AGL86 | AGL86 (AGAMOUS-LIKE 86); DNA binding / transcription factor | chr1:11318528-11319547 REVERSE	11.9322
27.3.25	RNA.regulation of transcription.MYB domain transcription factor family	at1g66230	Transcript	Symbols: MYB20, AtMYB20 | MYB20 (myb domain protein 20); DNA binding / transcription factor | chr1:24677154-24678415 FORWARD	1.89198
27.3.25	RNA.regulation of transcription.MYB domain transcription factor family	at1g14350	Transcript	Symbols: FLP, AtMYB124, MYB124 | FLP (FOUR LIPS); DNA binding / transcription factor | chr1:4908255-4911168 FORWARD	4.23563
27.3.25	RNA.regulation of transcription.MYB domain transcription factor family	at2g03470	Transcript	myb family transcription factor / ELM2 domain-containing protein | chr2:1045456-1047684 REVERSE	1.12839
27.3.25	RNA.regulation of transcription.MYB domain transcription factor family	at3g52250	Transcript	DNA binding / transcription factor | chr3:19376138-19383100 FORWARD	1.18617
27.3.25	RNA.regulation of transcription.MYB domain transcription factor family	at2g36960	Transcript	Symbols: TKI1 | TKI1 (TSL-kinase interacting protein 1); DNA binding / transcription factor | chr2:15522920-15527477 FORWARD	1.3333
27.3.25	RNA.regulation of transcription.MYB domain transcription factor family	at1g13880	Transcript	ELM2 domain-containing protein | chr1:4748873-4751212 FORWARD	1.54561
27.3.25	RNA.regulation of transcription.MYB domain transcription factor family	at1g25340	Transcript	Symbols: MYB116, AtMYB116 | MYB116 (myb domain protein 116); DNA binding / transcription factor | chr1:8885081-8886398 FORWARD	1.60733
27.3.25	RNA.regulation of transcription.MYB domain transcription factor family	at1g18570	Transcript	Symbols: MYB51, AtMYB51, BW51A, BW51B, HIG1 | MYB51 (MYB DOMAIN PROTEIN 51); DNA binding / transcription factor | chr1:6389411-6391267 FORWARD	1.56623
27.3.25	RNA.regulation of transcription.MYB domain transcription factor family	at1g19510	Transcript	Symbols: ATRL5 | ATRL5 (ARABIDOPSIS RAD-LIKE 5); DNA binding / transcription factor | chr1:6756284-6757377 REVERSE	1.66646
27.3.26	RNA.regulation of transcription.MYB-related transcription factor family	at1g01520	Transcript	myb family transcription factor | chr1:190596-192139 FORWARD	1.00829
27.3.26	RNA.regulation of transcription.MYB-related transcription factor family	at1g19000	Transcript	myb family transcription factor | chr1:6560795-6562786 REVERSE	1.74676
27.3.26	RNA.regulation of transcription.MYB-related transcription factor family	at1g49950	Transcript	Symbols: TRB1, ATTRB1 | DNA-binding protein, putative | chr1:18494115-18497187 REVERSE	3.43661
27.3.26	RNA.regulation of transcription.MYB-related transcription factor family	at1g01060	Transcript	Symbols: LHY, LHY1 | LHY (LATE ELONGATED HYPOCOTYL); DNA binding / transcription factor | chr1:33666-37840 REVERSE	1.22689
27.3.27	RNA.regulation of transcription.NAC domain transcription factor family	at3g56570	Transcript	SET domain-containing protein | chr3:20958660-20961137 FORWARD	1.37748
27.3.29	RNA.regulation of transcription.TCP transcription factor family	at1g35560	Transcript	TCP family transcription factor, putative | chr1:13115826-13117235 REVERSE	2.62874
27.3.30	RNA.regulation of transcription.Trihelix, Triple-Helix transcription factor family	at1g54060	Transcript	Symbols: ASIL1 | ASIL1 (ARABIDOPSIS 6B-INTERACTING PROTEIN 1-LIKE 1); sequence-specific DNA binding / transcription factor | chr1:20180679-20182324 FORWARD	1.94939
27.3.30	RNA.regulation of transcription.Trihelix, Triple-Helix transcription factor family	at3g54390	Transcript	transcription factor | chr3:20137741-20139142 REVERSE	2.86734
27.3.30	RNA.regulation of transcription.Trihelix, Triple-Helix transcription factor family	at3g10000	Transcript	Symbols: EDA31 | EDA31 (embryo sac development arrest 31); transcription factor | chr3:3076874-3078907 FORWARD	2.0813
27.3.30	RNA.regulation of transcription.Trihelix, Triple-Helix transcription factor family	at1g11850	Transcript	unknown protein | chr1:3999202-3999876 FORWARD	4.27396
27.3.30	RNA.regulation of transcription.Trihelix, Triple-Helix transcription factor family	at1g33240	Transcript	Symbols: AT-GTL1, AT-GTL2 | AT-GTL1 (GT2-LIKE 1); DNA binding / transcription factor | chr1:12051471-12054546 REVERSE	1.44351
27.3.30	RNA.regulation of transcription.Trihelix, Triple-Helix transcription factor family	at3g24490	Transcript	transcription factor | chr3:8910770-8912196 FORWARD	2.57622
27.3.30	RNA.regulation of transcription.Trihelix, Triple-Helix transcription factor family	at4g17050	Transcript	Symbols: UGLYAH | UGLYAH (UREIDOGLYCINE AMINOHYDROLASE); transcription factor | chr4:9589567-9592587 FORWARD	1.56447
27.3.32	RNA.regulation of transcription.WRKY domain transcription factor family	at2g40750	Transcript	Symbols: WRKY54, ATWRKY54 | WRKY54; transcription factor | chr2:17000454-17002468 REVERSE	3.34797
27.3.32	RNA.regulation of transcription.WRKY domain transcription factor family	at1g29280	Transcript	Symbols: WRKY65, ATWRKY65 | WRKY65; transcription factor | chr1:10236367-10237467 FORWARD	1.40776
27.3.32	RNA.regulation of transcription.WRKY domain transcription factor family	at2g03340	Transcript	Symbols: WRKY3 | WRKY3; transcription factor | chr2:1014350-1017148 REVERSE	2.15526
27.3.32	RNA.regulation of transcription.WRKY domain transcription factor family	at1g29860	Transcript	Symbols: WRKY71, ATWRKY71 | WRKY71; transcription factor | chr1:10454482-10455785 FORWARD	2.22569
27.3.35	RNA.regulation of transcription.bZIP transcription factor family	at1g75390	Transcript	Symbols: AtbZIP44 | AtbZIP44 (Arabidopsis thaliana basic leucine-zipper 44); DNA binding / protein heterodimerization/ transcription factor | chr1:28291698-28293008 FORWARD	1.60061
27.3.35	RNA.regulation of transcription.bZIP transcription factor family	at1g08320	Transcript	bZIP family transcription factor | chr1:2621904-2627848 REVERSE	1.61872
27.3.35	RNA.regulation of transcription.bZIP transcription factor family	at1g13600	Transcript	Symbols: AtbZIP58 | AtbZIP58 (Arabidopsis thaliana basic leucine-zipper 58); DNA binding / protein heterodimerization/ protein homodimerization/ transcription factor | chr1:4650787-4651469 REVERSE	1.56713
27.3.35	RNA.regulation of transcription.bZIP transcription factor family	at1g03970	Transcript	Symbols: GBF4 | GBF4; DNA binding / sequence-specific DNA binding / transcription factor | chr1:1018100-1019247 FORWARD	1.10694
27.3.35	RNA.regulation of transcription.bZIP transcription factor family	at1g19490	Transcript	bZIP transcription factor family protein | chr1:6751673-6753999 REVERSE	3.12565
27.3.35	RNA.regulation of transcription.bZIP transcription factor family	at1g06070	Transcript	bZIP transcription factor, putative (bZIP69) | chr1:1834829-1837648 REVERSE	1.2593
27.3.35	RNA.regulation of transcription.bZIP transcription factor family	at1g21740	Transcript	unknown protein | chr1:7641580-7645078 FORWARD	4.05572
27.3.36	RNA.regulation of transcription.Argonaute	at2g27040	Transcript	Symbols: AGO4, OCP11 | AGO4 (ARGONAUTE 4); nucleic acid binding | chr2:11536534-11542357 REVERSE	1.69042
27.3.37	RNA.regulation of transcription.AS2,Lateral Organ Boundaries Gene Family	at3g27650	Transcript	Symbols: LBD25 | LBD25 (LOB DOMAIN-CONTAINING PROTEIN 25) | chr3:10238546-10240611 FORWARD	12.8636
27.3.37	RNA.regulation of transcription.AS2,Lateral Organ Boundaries Gene Family	at1g07900	Transcript	Symbols: LBD1 | LBD1 (LOB DOMAIN-CONTAINING PROTEIN 1) | chr1:2442622-2443632 FORWARD	4.47755
27.3.38	RNA.regulation of transcription.AT-rich interaction domain containing transcription factor family	at1g76510	Transcript	ARID/BRIGHT DNA-binding domain-containing protein | chr1:28708720-28712950 REVERSE	14.0355
27.3.38	RNA.regulation of transcription.AT-rich interaction domain containing transcription factor family	at1g20910	Transcript	ARID/BRIGHT DNA-binding domain-containing protein | chr1:7276943-7281138 REVERSE	2.54058
27.3.39	RNA.regulation of transcription.AtSR Transcription Factor family	at2g17390	Transcript	Symbols: AKR2B | AKR2B (ANKYRIN REPEAT-CONTAINING 2B); protein binding / transcription regulator | chr2:7555630-7558038 FORWARD	14.4902
27.3.39	RNA.regulation of transcription.AtSR Transcription Factor family	at3g16940	Transcript	calmodulin-binding protein | chr3:5781775-5785985 FORWARD	1.05004
27.3.40	RNA.regulation of transcription.Aux/IAA family	at1g04240	Transcript	Symbols: SHY2, IAA3 | SHY2 (SHORT HYPOCOTYL 2); transcription factor | chr1:1128188-1129551 REVERSE	3.74612
27.3.40	RNA.regulation of transcription.Aux/IAA family	at1g04100	Transcript	Symbols: IAA10 | IAA10; transcription factor | chr1:1059506-1061191 FORWARD	1.04626
27.3.40	RNA.regulation of transcription.Aux/IAA family	at3g23030	Transcript	Symbols: IAA2 | IAA2 (INDOLE-3-ACETIC ACID INDUCIBLE 2); transcription factor | chr3:8180768-8181800 REVERSE	5.11326
27.3.41	RNA.regulation of transcription.B3 transcription factor family	at4g33280	Transcript	DNA binding / transcription factor | chr4:16047354-16049355 REVERSE	1.27756
27.3.42	RNA.regulation of transcription.Bromodomain proteins	at1g20670	Transcript	DNA-binding bromodomain-containing protein | chr1:7164190-7168021 REVERSE	1.05213
27.3.42	RNA.regulation of transcription.Bromodomain proteins	at1g61215	Transcript	Symbols: BRD4 | BRD4 (BROMODOMAIN 4); DNA binding | chr1:22572645-22575527 FORWARD	1.40029
27.3.44	RNA.regulation of transcription.Chromatin Remodeling Factors	at1g49520	Transcript	SWIB complex BAF60b domain-containing protein | chr1:18329696-18331869 FORWARD	1.38237
27.3.44	RNA.regulation of transcription.Chromatin Remodeling Factors	at1g21700	Transcript	Symbols: ATSWI3C, CHB4 | ATSWI3C (SWITCH/SUCROSE NONFERMENTING 3C); DNA binding | chr1:7620001-7624136 REVERSE	1.24393
27.3.44	RNA.regulation of transcription.Chromatin Remodeling Factors	at2g47620	Transcript	Symbols: ATSWI3A, CHB1 | ATSWI3A (SWITCH/SUCROSE NONFERMENTING 3A); DNA binding | chr2:19531947-19534401 FORWARD	1.506
27.3.44	RNA.regulation of transcription.Chromatin Remodeling Factors	at3g06400	Transcript	Symbols: CHR11 | CHR11 (CHROMATIN-REMODELING PROTEIN 11); ATP binding / DNA binding / DNA-dependent ATPase/ helicase/ hydrolase, acting on acid anhydrides, in phosphorus-containing anhydrides / nucleic acid binding / nucleosome binding | chr3:1940992-1946924 FORWARD	3.47665
27.3.44	RNA.regulation of transcription.Chromatin Remodeling Factors	at1g11100	Transcript	SNF2 domain-containing protein / helicase domain-containing protein / zinc finger protein-related | chr1:3703691-3709302 REVERSE	1.52852
27.3.44	RNA.regulation of transcription.Chromatin Remodeling Factors	at2g21450	Transcript	Symbols: CHR34 | CHR34 (chromatin remodeling 34); ATP binding / DNA binding / helicase/ nucleic acid binding | chr2:9179410-9182356 REVERSE	4.11367
27.3.44	RNA.regulation of transcription.Chromatin Remodeling Factors	at1g08060	Transcript	Symbols: MOM | MOM (MORPHEUS MOLECULE) | chr1:2501742-2511084 REVERSE	1.28286
27.3.46	RNA.regulation of transcription.DNA methyltransferases	at1g69770	Transcript	Symbols: CMT3 | CMT3 (chromomethylase 3); DNA (cytosine-5-)-methyltransferase | chr1:26248318-26253585 REVERSE	4.11359
27.3.46	RNA.regulation of transcription.DNA methyltransferases	at4g08990	Transcript	DNA (cytosine-5-)-methyltransferase, putative | chr4:5764781-5770496 FORWARD	3.93316
27.3.47	RNA.regulation of transcription.ELF3	at2g25930	Transcript	Symbols: ELF3, PYK20 | ELF3 (EARLY FLOWERING 3); protein C-terminus binding / transcription factor | chr2:11059035-11063324 FORWARD	1.53124
27.3.48	RNA.regulation of transcription.FHA transcription factor	at1g60700	Transcript	forkhead-associated domain-containing protein / FHA domain-containing protein | chr1:22351832-22354472 REVERSE	1.16249
27.3.48	RNA.regulation of transcription.FHA transcription factor	at3g07220	Transcript	transcriptional activator, putative | chr3:2297886-2299572 FORWARD	1.02141
27.3.48	RNA.regulation of transcription.FHA transcription factor	at1g75530	Transcript	forkhead-associated domain-containing protein / FHA domain-containing protein | chr1:28359309-28361815 FORWARD	1.13035
27.3.49	RNA.regulation of transcription.GeBP like	at5g14280	Transcript	DNA-binding storekeeper protein-related | chr5:4609123-4611444 FORWARD	1.41068
27.3.50	RNA.regulation of transcription.General Transcription	at1g01160	Transcript	Symbols: GIF2 | SSXT protein-related / transcription co-activator-related | chr1:72357-74096 FORWARD	1.37125
27.3.50	RNA.regulation of transcription.General Transcription	at4g26170	Transcript	unknown protein | chr4:13256930-13259382 FORWARD	2.92724
27.3.50	RNA.regulation of transcription.General Transcription	at1g17680	Transcript	transcription factor-related | chr1:6076077-6082334 FORWARD	1.41507
27.3.50	RNA.regulation of transcription.General Transcription	at1g17880	Transcript	nascent polypeptide-associated complex (NAC) domain-containing protein / BTF3b-like transcription factor, putative | chr1:6152409-6153982 REVERSE	11.6873
27.3.52	RNA.regulation of transcription.Global transcription factor group	at5g65630	Transcript	Symbols: GTE7 | GTE7 (Global transcription factor group E 7); DNA binding | chr5:26225832-26228449 REVERSE	12.8517
27.3.52	RNA.regulation of transcription.Global transcription factor group	at4g10670	Transcript	Symbols: GTC2 | GTC2 | chr4:6584727-6586262 FORWARD	2.00391
27.3.52	RNA.regulation of transcription.Global transcription factor group	at2g34210	Transcript	structural constituent of ribosome / transcription elongation regulator/ transcription initiation factor | chr2:14445938-14450522 FORWARD	1.65405
27.3.52	RNA.regulation of transcription.Global transcription factor group	at1g06230	Transcript	Symbols: GTE4 | GTE4 (GLOBAL TRANSCRIPTION FACTOR GROUP E 4); DNA binding | chr1:1907089-1910848 FORWARD	1.17765
27.3.52	RNA.regulation of transcription.Global transcription factor group	at4g10710	Transcript	Symbols: SPT16 | SPT16 (global transcription factor C) | chr4:6601989-6606354 REVERSE	2.90868
27.3.54	RNA.regulation of transcription.Histone acetyltransferases	at3g54610	Transcript	Symbols: HAT1, GCN5, HAG1, HAC3, HAG01, BGT | GCN5; DNA binding / H3 histone acetyltransferase/ histone acetyltransferase | chr3:20213560-20217653 FORWARD	10.9399
27.3.54	RNA.regulation of transcription.Histone acetyltransferases	at1g16710	Transcript	Symbols: HAC12 | HAC12 (histone acetyltransferase of the CBP family 12); H3/H4 histone acetyltransferase/ histone acetyltransferase/ transcription cofactor | chr1:5714289-5722366 FORWARD	1.02601
27.3.54	RNA.regulation of transcription.Histone acetyltransferases	at5g50320	Transcript	Symbols: ELO3, HAG3, HAC8 | ELO3 (ELONGATA 3); histone acetyltransferase | chr5:20480626-20484850 REVERSE	1.42128
27.3.57	RNA.regulation of transcription.JUMONJI family	at3g48430	Transcript	Symbols: REF6 | REF6 (RELATIVE OF EARLY FLOWERING 6); nucleic acid binding / transcription factor/ zinc ion binding | chr3:17935609-17940746 FORWARD	1.12304
27.3.57	RNA.regulation of transcription.JUMONJI family	at1g78280	Transcript	transferase, transferring glycosyl groups | chr1:29452555-29457373 FORWARD	1.24311
27.3.58	RNA.regulation of transcription.LUG	at2g32700	Transcript	Symbols: LUH | WD-40 repeat family protein | chr2:13866798-13872157 FORWARD	2.31231
27.3.59	RNA.regulation of transcription.Methyl binding domain proteins	at1g15340	Transcript	Symbols: MBD10 | MBD10; DNA binding / methyl-CpG binding | chr1:5275677-5277689 REVERSE	1.01299
27.3.59	RNA.regulation of transcription.Methyl binding domain proteins	at1g22310	Transcript	Symbols: MBD8 | MBD8; methyl-CpG binding | chr1:7881537-7883742 REVERSE	1.4779
27.3.62	RNA.regulation of transcription.Nucleosome/chromatin assembly factor group	at3g28730	Transcript	Symbols: ATHMG, SSRP1, NFD | ATHMG (ARABIDOPSIS THALIANA HIGH MOBILITY GROUP); transcription factor | chr3:10784889-10788729 FORWARD	12.6493
27.3.62	RNA.regulation of transcription.Nucleosome/chromatin assembly factor group	at1g20693	Transcript	Symbols: HMGB2, HMG BETA 1, NFD2, NFD02 | HMGB2 (HIGH MOBILITY GROUP B 2); DNA binding / chromatin binding / structural constituent of chromatin / transcription factor | chr1:7176775-7178820 FORWARD	1.11011
27.3.62	RNA.regulation of transcription.Nucleosome/chromatin assembly factor group	at1g20696	Transcript	Symbols: HMGB3, NFD3, NFD03 | HMGB3 (HIGH MOBILITY GROUP B 3); DNA binding / chromatin binding / structural constituent of chromatin / transcription factor | chr1:7179453-7181499 FORWARD	1.64489
27.3.63	RNA.regulation of transcription.PHD finger transcription factor	at1g05380	Transcript	DNA binding | chr1:1576863-1582614 FORWARD	4.19702
27.3.63	RNA.regulation of transcription.PHD finger transcription factor	at5g12400	Transcript	PHD finger transcription factor, putative | chr5:4013813-4020909 FORWARD	2.42818
27.3.64	RNA.regulation of transcription.PHOR1	at1g49780	Transcript	Symbols: PUB26 | PUB26 (PLANT U-BOX 26); binding / ubiquitin-protein ligase | chr1:18428906-18430319 REVERSE	2.31489
27.3.66	RNA.regulation of transcription.Psudo ARR transcription factor family	at2g46790	Transcript	Symbols: APRR9, PRR9, TL1 | APRR9 (ARABIDOPSIS PSEUDO-RESPONSE REGULATOR 9); protein binding / transcription regulator/ two-component response regulator | chr2:19232649-19235087 FORWARD	1.90181
27.3.66	RNA.regulation of transcription.Psudo ARR transcription factor family	at5g02810	Transcript	Symbols: PRR7, APRR7 | PRR7 (PSEUDO-RESPONSE REGULATOR 7); transcription regulator/ two-component response regulator | chr5:637897-641977 REVERSE	1.35722
27.3.67	RNA.regulation of transcription.putative transcription regulator	at1g20900	Transcript	Symbols: ESC, ORE7, AHL27 | ESC (ESCAROLA); double-stranded DNA binding | chr1:7272556-7274072 FORWARD	1.40452
27.3.67	RNA.regulation of transcription.putative transcription regulator	at1g17460	Transcript	Symbols: TRFL3 | TRFL3 (TRF-LIKE 3); DNA binding / transcription factor | chr1:5998814-6002716 FORWARD	3.18401
27.3.67	RNA.regulation of transcription.putative transcription regulator	at2g45820	Transcript	DNA-binding protein, putative | chr2:18862953-18864691 REVERSE	2.6944
27.3.67	RNA.regulation of transcription.putative transcription regulator	at1g02080	Transcript	transcriptional regulator-related | chr1:373501-386847 FORWARD	1.17439
27.3.67	RNA.regulation of transcription.putative transcription regulator	at1g44770	Transcript	unknown protein | chr1:16907539-16909495 REVERSE	3.44742
27.3.67	RNA.regulation of transcription.putative transcription regulator	at5g60410	Transcript	Symbols: ATSIZ1, SIZ1 | SIZ1; DNA binding / SUMO ligase | chr5:24294890-24301115 FORWARD	3.01109
27.3.67	RNA.regulation of transcription.putative transcription regulator	at1g68580	Transcript	agenet domain-containing protein / bromo-adjacent homology (BAH) domain-containing protein | chr1:25752735-25756076 FORWARD	1.54155
27.3.67	RNA.regulation of transcription.putative transcription regulator	at1g68730	Transcript	zinc finger (DNL type) family protein | chr1:25810321-25811128 REVERSE	1.22988
27.3.67	RNA.regulation of transcription.putative transcription regulator	at3g17450	Transcript	hAT dimerisation domain-containing protein | chr3:5972671-5976118 REVERSE	1.9004
27.3.67	RNA.regulation of transcription.putative transcription regulator	at1g04950	Transcript	Symbols: TAFII59, TAF6, ATTAF6 | TAF6 (TBP-ASSOCIATED FACTOR 6); DNA binding / RNA polymerase II transcription factor/ transcription initiation factor | chr1:1403085-1407468 REVERSE	1.0221
27.3.67	RNA.regulation of transcription.putative transcription regulator	at1g04020	Transcript	Symbols: ATBARD1, BARD1 | BARD1 (BREAST CANCER ASSOCIATED RING 1); DNA binding / transcription coactivator | chr1:1036537-1040224 FORWARD	1.71136
27.3.67	RNA.regulation of transcription.putative transcription regulator	at5g07030	Transcript	aspartic-type endopeptidase | chr5:2183360-2185972 REVERSE	5.31147
27.3.67	RNA.regulation of transcription.putative transcription regulator	at2g33620	Transcript	DNA-binding family protein / AT-hook protein 1 (AHP1) | chr2:14234220-14236883 FORWARD	2.83339
27.3.67	RNA.regulation of transcription.putative transcription regulator	at1g14410	Transcript	Symbols: ATWHY1, PTAC1, WHY1 | WHY1 (WHIRLY 1); DNA binding / telomeric DNA binding | chr1:4929123-4930904 REVERSE	3.79862
27.3.67	RNA.regulation of transcription.putative transcription regulator	at2g41870	Transcript	remorin family protein | chr2:17470866-17472936 REVERSE	2.81676
27.3.67	RNA.regulation of transcription.putative transcription regulator	at1g23230	Transcript	unknown protein | chr1:8244440-8251741 FORWARD	2.12553
27.3.67	RNA.regulation of transcription.putative transcription regulator	at3g43240	Transcript	ARID/BRIGHT DNA-binding domain-containing protein | chr3:15209936-15214742 REVERSE	1.00124
27.3.67	RNA.regulation of transcription.putative transcription regulator	at4g04260	Transcript	bromo-adjacent homology (BAH) domain-containing protein | chr4:2054636-2055849 FORWARD	2.80745
27.3.67	RNA.regulation of transcription.putative transcription regulator	at1g07370	Transcript	Symbols: PCNA1 | PCNA1 (PROLIFERATING CELLULAR NUCLEAR ANTIGEN); DNA binding / DNA polymerase processivity factor/ protein binding | chr1:2263140-2264551 FORWARD	4.11352
27.3.67	RNA.regulation of transcription.putative transcription regulator	at1g63480	Transcript	DNA-binding family protein | chr1:23539557-23542137 REVERSE	1.19041
27.3.67	RNA.regulation of transcription.putative transcription regulator	at2g47790	Transcript	transducin family protein / WD-40 repeat family protein | chr2:19570964-19573027 REVERSE	2.23543
27.3.67	RNA.regulation of transcription.putative transcription regulator	at3g05210	Transcript	Symbols: ERCC1, UVR7 | ERCC1; 5'-flap endonuclease | chr3:1479538-1482042 FORWARD	1.53298
27.3.67	RNA.regulation of transcription.putative transcription regulator	at1g63850	Transcript	PRLI-interacting factor-related | chr1:23696962-23698708 FORWARD	3.52851
27.3.67	RNA.regulation of transcription.putative transcription regulator	at1g72650	Transcript	Symbols: TRFL6 | TRFL6 (TRF-LIKE 6); DNA binding / transcription factor | chr1:27349467-27353740 FORWARD	4.38336
27.3.67	RNA.regulation of transcription.putative transcription regulator	at5g23920	Transcript	unknown protein | chr5:8073224-8074170 REVERSE	2.47074
27.3.67	RNA.regulation of transcription.putative transcription regulator	at1g50620	Transcript	PHD finger family protein | chr1:18748537-18751338 FORWARD	1.18289
27.3.67	RNA.regulation of transcription.putative transcription regulator	at1g77250	Transcript	PHD finger family protein | chr1:29020265-29023474 REVERSE	1.23245
27.3.67	RNA.regulation of transcription.putative transcription regulator	at5g47430	Transcript	zinc ion binding | chr5:19235631-19241221 REVERSE	3.07914
27.3.67	RNA.regulation of transcription.putative transcription regulator	at5g05660	Transcript	Symbols: ATNFXL2 | ATNFXL2; protein binding / transcription factor/ zinc ion binding | chr5:1690851-1695467 REVERSE	2.72641
27.3.67	RNA.regulation of transcription.putative transcription regulator	at3g45830	Transcript	unknown protein | chr3:16841277-16845541 FORWARD	1.45181
27.3.67	RNA.regulation of transcription.putative transcription regulator	at1g53670	Transcript	Symbols: MSRB1, ATMSRB1 | MSRB1 (methionine sulfoxide reductase B 1); peptide-methionine-(S)-S-oxide reductase | chr1:20036641-20038219 FORWARD	1.73945
27.3.67	RNA.regulation of transcription.putative transcription regulator	at4g02560	Transcript	Symbols: LD | LD (luminidependens); transcription factor | chr4:1123490-1128421 REVERSE	2.05582
27.3.67	RNA.regulation of transcription.putative transcription regulator	at1g75560	Transcript	zinc knuckle (CCHC-type) family protein | chr1:28371141-28373241 REVERSE	1.13921
27.3.67	RNA.regulation of transcription.putative transcription regulator	at2g28090	Transcript	heavy-metal-associated domain-containing protein | chr2:11972140-11974007 REVERSE	2.96457
27.3.68	RNA.regulation of transcription.PWWP domain protein	at3g05430	Transcript	PWWP domain-containing protein | chr3:1567625-1571072 FORWARD	1.05659
27.3.68	RNA.regulation of transcription.PWWP domain protein	at3g09670	Transcript	PWWP domain-containing protein | chr3:2966375-2968972 FORWARD	1.72651
27.3.69	RNA.regulation of transcription.SET-domain transcriptional regulator family	at3g03750	Transcript	Symbols: SUVR3, SDG20 | SET domain-containing protein | chr3:939952-942094 FORWARD	1.06392
27.3.69	RNA.regulation of transcription.SET-domain transcriptional regulator family	at1g17770	Transcript	Symbols: SUVH7, SDG17 | SUVH7 (SU(VAR)3-9 HOMOLOG 7); DNA binding / histone-lysine N-methyltransferase/ zinc ion binding | chr1:6120741-6122822 FORWARD	1.80839
27.3.69	RNA.regulation of transcription.SET-domain transcriptional regulator family	at3g61740	Transcript	Symbols: SDG14, ATX3 | SDG14 (SET DOMAIN PROTEIN 14); DNA binding / protein binding / zinc ion binding | chr3:22850837-22856972 REVERSE	3.05585
27.3.71	RNA.regulation of transcription.SNF7	at3g62080	Transcript	SNF7 family protein | chr3:22986174-22988777 FORWARD	2.78495
27.3.71	RNA.regulation of transcription.SNF7	at5g09260	Transcript	Symbols: VPS20.2 | VPS20.2 (VACUOLAR PROTEIN SORTING-ASSOCIATED PROTEIN 20.2) | chr5:2876753-2878700 FORWARD	2.61089
27.3.73	RNA.regulation of transcription.Zn-finger(CCHC)	at5g49400	Transcript	zinc knuckle (CCHC-type) family protein | chr5:20030700-20032175 FORWARD	1.4897
27.3.80	RNA.regulation of transcription.zf-HD	at1g14440	Transcript	Symbols: AtHB31 | AtHB31 (ARABIDOPSIS THALIANA HOMEOBOX PROTEIN 31); DNA binding / transcription factor | chr1:4938824-4940903 REVERSE	2.2022
27.3.99	RNA.regulation of transcription.unclassified	at1g33420	Transcript	PHD finger family protein | chr1:12120886-12123576 REVERSE	1.12942
27.3.99	RNA.regulation of transcription.unclassified	at3g10820	Transcript	DNA binding / protein binding / transcription regulator | chr3:3387200-3389505 FORWARD	2.11348
27.3.99	RNA.regulation of transcription.unclassified	at1g69420	Transcript	zinc finger (DHHC type) family protein | chr1:26093196-26096907 FORWARD	1.07344
27.3.99	RNA.regulation of transcription.unclassified	at1g21000	Transcript	zinc-binding family protein | chr1:7337728-7339452 FORWARD	2.23271
27.3.99	RNA.regulation of transcription.unclassified	at1g65260	Transcript	Symbols: PTAC4 | PTAC4 (PLASTID TRANSCRIPTIONALLY ACTIVE4) | chr1:24236258-24240705 FORWARD	1.31703
27.3.99	RNA.regulation of transcription.unclassified	at3g60800	Transcript	zinc finger (DHHC type) family protein | chr3:22467173-22469592 REVERSE	5.72662
27.3.99	RNA.regulation of transcription.unclassified	at1g51200	Transcript	zinc finger (AN1-like) family protein | chr1:18984434-18986568 FORWARD	5.04833
27.3.99	RNA.regulation of transcription.unclassified	at1g43850	Transcript	Symbols: SEU | SEU (seuss); DNA binding / protein binding / protein heterodimerization/ transcription cofactor | chr1:16617152-16622049 FORWARD	1.24652
27.3.99	RNA.regulation of transcription.unclassified	at2g03050	Transcript	mitochondrial transcription termination factor-related / mTERF-related | chr2:899690-900946 REVERSE	1.10402
27.3.99	RNA.regulation of transcription.unclassified	at3g48550	Transcript	FUNCTIONS IN: molecular_function unknown; INVOLVED IN: biological_process unknown; LOCATED IN: cellular_component unknown; EXPRESSED IN: 20 plant structures; EXPRESSED DURING: 12 growth stages; BEST Arabidopsis thaliana protein match is: nucleic acid binding / transcription factor/ zinc ion binding (TAIR:AT2G01940.3); Has 40 Blast hits to 40 proteins in 6 species: Archae - 0; Bacteria - 0; Metazo…	14.8553
27.3.99	RNA.regulation of transcription.unclassified	at1g60560	Transcript	SWIM zinc finger family protein | chr1:22308572-22311350 REVERSE	4.46591
27.3.99	RNA.regulation of transcription.unclassified	at5g37055	Transcript	Symbols: ATSWC6, SEF | SEF (SERRATED LEAVES AND EARLY FLOWERING) | chr5:14641551-14642440 REVERSE	2.65052
27.3.99	RNA.regulation of transcription.unclassified	at1g23280	Transcript	MAK16 protein-related | chr1:8260865-8262772 REVERSE	2.17801
27.3.99	RNA.regulation of transcription.unclassified	at1g09750	Transcript	chloroplast nucleoid DNA-binding protein-related | chr1:3157501-3159148 FORWARD	2.70059
27.3.99	RNA.regulation of transcription.unclassified	at1g32540	Transcript	Symbols: LOL1 | LOL1 (LSD ONE LIKE 1); DNA binding | chr1:11767504-11769880 FORWARD	6.10286
27.3.99	RNA.regulation of transcription.unclassified	at1g67340	Transcript	zinc finger (MYND type) family protein / F-box family protein | chr1:25230265-25231840 FORWARD	1.72912
27.3.99	RNA.regulation of transcription.unclassified	at5g23570	Transcript	Symbols: SGS3, ATSGS3 | SGS3 (SUPPRESSOR OF GENE SILENCING 3) | chr5:7943124-7946050 FORWARD	2.15533
27.3.99	RNA.regulation of transcription.unclassified	at2g46670	Transcript	pseudo-response regulator, putative / timing of CAB expression 1-like protein, putative | chr2:19164414-19165233 REVERSE	1.76777
27.3.99	RNA.regulation of transcription.unclassified	at3g21480	Transcript	FUNCTIONS IN: molecular_function unknown; INVOLVED IN: biological_process unknown; LOCATED IN: intracellular; CONTAINS InterPro DOMAIN/s: BRCT (InterPro:IPR001357); BEST Arabidopsis thaliana protein match is: transcription coactivator (TAIR:AT4G03130.1); Has 489 Blast hits to 455 proteins in 115 species: Archae - 2; Bacteria - 37; Metazoa - 270; Fungi - 30; Plants - 45; Viruses - 0; Other Eukaryo…	3.02578
27.3.99	RNA.regulation of transcription.unclassified	at5g56930	Transcript	Symbols: emb1789 | emb1789 (embryo defective 1789); nucleic acid binding / zinc ion binding | chr5:23027892-23030565 REVERSE	2.10131
27.3.99	RNA.regulation of transcription.unclassified	at2g41835	Transcript	zinc finger (C2H2 type, AN1-like) family protein | chr2:17457786-17459568 REVERSE	1.1184
27.3.99	RNA.regulation of transcription.unclassified	at3g62130	Transcript	epimerase-related | chr3:23004931-23007006 FORWARD	2.84031
27.3.99	RNA.regulation of transcription.unclassified	at1g07000	Transcript	Symbols: ATEXO70B2 | ATEXO70B2 (exocyst subunit EXO70 family protein B2); protein binding | chr1:2150194-2152325 REVERSE	1.34248
27.3.99	RNA.regulation of transcription.unclassified	at2g36480	Transcript	zinc finger (C2H2-type) family protein | chr2:15302567-15306274 REVERSE	1.00133
27.3.99	RNA.regulation of transcription.unclassified	at1g20110	Transcript	zinc finger (FYVE type) family protein | chr1:6971485-6974835 FORWARD	7.72587
27.3.99	RNA.regulation of transcription.unclassified	at3g09320	Transcript	zinc finger (DHHC type) family protein | chr3:2861743-2864245 REVERSE	4.5337
27.3.99	RNA.regulation of transcription.unclassified	at1g12440	Transcript	zinc finger (AN1-like) family protein | chr1:4241592-4243008 REVERSE	1.63273
27.3.99	RNA.regulation of transcription.unclassified	at1g74120	Transcript	mitochondrial transcription termination factor-related / mTERF-related | chr1:27871274-27873260 REVERSE	1.83333
27.3.99	RNA.regulation of transcription.unclassified	at2g36930	Transcript	zinc finger (C2H2 type) family protein | chr2:15509898-15511514 REVERSE	1.09511
27.3.99	RNA.regulation of transcription.unclassified	at5g63740	Transcript	zinc finger protein-related | chr5:25510776-25511456 REVERSE	3.72644
27.3.99	RNA.regulation of transcription.unclassified	at1g54930	Transcript	zinc knuckle (CCHC-type) family protein | chr1:20478267-20479671 REVERSE	2.55357
27.3.99	RNA.regulation of transcription.unclassified	at2g05160	Transcript	zinc finger (CCCH-type) family protein / RNA recognition motif (RRM)-containing protein | chr2:1858543-1861895 REVERSE	1.88221
27.3.99	RNA.regulation of transcription.unclassified	at5g13240	Transcript	transcription regulator | chr5:4225005-4227613 REVERSE	2.14326
27.3.99	RNA.regulation of transcription.unclassified	at4g19050	Transcript	ATP binding / protein binding | chr4:10440102-10443786 REVERSE	2.01027
27.3.99	RNA.regulation of transcription.unclassified	at4g11920	Transcript	Symbols: CCS52A2, FZR1 | CCS52A2; signal transducer | chr4:7160276-7163382 REVERSE	1.28291
27.3.99	RNA.regulation of transcription.unclassified	at2g21710	Transcript	Symbols: EMB2219 | EMB2219 (embryo defective 2219) | chr2:9270886-9273418 FORWARD	1.06482
27.3.99	RNA.regulation of transcription.unclassified	at1g70150	Transcript	zinc ion binding | chr1:26416898-26419521 FORWARD	1.41164
27.3.99	RNA.regulation of transcription.unclassified	at2g37520	Transcript	PHD finger family protein | chr2:15744769-15749788 REVERSE	1.10446
27.3.99	RNA.regulation of transcription.unclassified	at2g32080	Transcript	Symbols: PUR ALPHA-1 | PUR ALPHA-1; nucleic acid binding | chr2:13642237-13644166 REVERSE	11.6526
27.3.99	RNA.regulation of transcription.unclassified	at1g11650	Transcript	Symbols: ATRBP45B, RBP45B | RNA-binding protein 45 (RBP45), putative | chr1:3914774-3918176 FORWARD	1.77745
27.3	RNA.regulation of transcription	at1g68120	Transcript	Symbols: BPC3, ATBPC3 | BPC3 (BASIC PENTACYSTEINE 3); DNA binding / transcription factor | chr1:25526215-25527534 REVERSE	-10.1018
27.3	RNA.regulation of transcription	at5g17560	Transcript	BolA-like family protein | chr5:5788454-5789923 FORWARD	-1.07179
27.3	RNA.regulation of transcription	at5g09830	Transcript	BolA-like family protein | chr5:3057646-3058821 REVERSE	-2.05363
27.3.1	RNA.regulation of transcription.ABI3/VP1-related B3-domain-containing transcription factor family	at1g01030	Transcript	Symbols: NGA3 | NGA3 (NGATHA3); transcription factor | chr1:11649-13714 REVERSE	-1.80657
27.3.3	RNA.regulation of transcription.AP2/EREBP, APETALA2/Ethylene-responsive element binding protein family	at2g28550	Transcript	Symbols: RAP2.7, TOE1 | RAP2.7 (RELATED TO AP2.7); DNA binding / transcription factor | chr2:12225951-12228543 REVERSE	-1.54227
27.3.3	RNA.regulation of transcription.AP2/EREBP, APETALA2/Ethylene-responsive element binding protein family	at2g25820	Transcript	transcription factor | chr2:11014890-11015800 FORWARD	-12.5802
27.3.3	RNA.regulation of transcription.AP2/EREBP, APETALA2/Ethylene-responsive element binding protein family	at1g77200	Transcript	AP2 domain-containing transcription factor TINY, putative | chr1:29004357-29005091 REVERSE	-3.4361
27.3.3	RNA.regulation of transcription.AP2/EREBP, APETALA2/Ethylene-responsive element binding protein family	at1g16060	Transcript	ovule development protein, putative | chr1:5508507-5511735 FORWARD	-5.14382
27.3.3	RNA.regulation of transcription.AP2/EREBP, APETALA2/Ethylene-responsive element binding protein family	at1g12610	Transcript	Symbols: DDF1 | DDF1 (DWARF AND DELAYED FLOWERING 1); DNA binding / sequence-specific DNA binding / transcription factor | chr1:4289944-4291017 REVERSE	-1.09388
27.3.3	RNA.regulation of transcription.AP2/EREBP, APETALA2/Ethylene-responsive element binding protein family	at1g01250	Transcript	AP2 domain-containing transcription factor, putative | chr1:104491-105330 REVERSE	-1.89779
27.3.3	RNA.regulation of transcription.AP2/EREBP, APETALA2/Ethylene-responsive element binding protein family	at1g33760	Transcript	AP2 domain-containing transcription factor, putative | chr1:12237878-12238598 FORWARD	-3.29585
27.3.4	RNA.regulation of transcription.ARF, Auxin Response Factor family	at2g46530	Transcript	Symbols: ARF11 | ARF11 (AUXIN RESPONSE FACTOR 11); transcription factor | chr2:19105112-19108331 FORWARD	-1.56617
27.3.4	RNA.regulation of transcription.ARF, Auxin Response Factor family	at1g59750	Transcript	Symbols: ARF1 | ARF1 (AUXIN RESPONSE FACTOR 1); DNA binding / transcription factor | chr1:21979384-21984413 FORWARD	-1.6902
27.3.6	RNA.regulation of transcription.bHLH,Basic Helix-Loop-Helix family	at1g09250	Transcript	transcription factor | chr1:2989378-2990357 FORWARD	-1.69484
27.3.6	RNA.regulation of transcription.bHLH,Basic Helix-Loop-Helix family	at4g25400	Transcript	basix helix-loop-helix (bHLH) family protein | chr4:12981295-12982468 FORWARD	-11.3852
27.3.6	RNA.regulation of transcription.bHLH,Basic Helix-Loop-Helix family	at5g43650	Transcript	basic helix-loop-helix (bHLH) family protein | chr5:17533193-17534796 REVERSE	-4.36649
27.3.6	RNA.regulation of transcription.bHLH,Basic Helix-Loop-Helix family	at1g51070	Transcript	basic helix-loop-helix (bHLH) family protein | chr1:18927887-18929762 FORWARD	-1.822
27.3.6	RNA.regulation of transcription.bHLH,Basic Helix-Loop-Helix family	at1g12860	Transcript	Symbols: SCRM2, ICE2 | SCRM2 (SCREAM 2); DNA binding / transcription factor | chr1:4382223-4386392 FORWARD	-10.3291
27.3.6	RNA.regulation of transcription.bHLH,Basic Helix-Loop-Helix family	at3g23210	Transcript	basic helix-loop-helix (bHLH) family protein | chr3:8283090-8285081 REVERSE	-2.49753
27.3.6	RNA.regulation of transcription.bHLH,Basic Helix-Loop-Helix family	at1g05805	Transcript	basic helix-loop-helix (bHLH) family protein | chr1:1744773-1747693 FORWARD	-1.81234
27.3.6	RNA.regulation of transcription.bHLH,Basic Helix-Loop-Helix family	at4g20970	Transcript	basic helix-loop-helix (bHLH) family protein | chr4:11215259-11216212 FORWARD	-1.73406
27.3.6	RNA.regulation of transcription.bHLH,Basic Helix-Loop-Helix family	at1g12540	Transcript	basic helix-loop-helix (bHLH) family protein | chr1:4273137-4274206 FORWARD	-2.08551
27.3.6	RNA.regulation of transcription.bHLH,Basic Helix-Loop-Helix family	at1g62975	Transcript	basic helix-loop-helix (bHLH) family protein (bHLH125) | chr1:23328850-23330776 FORWARD	-12.8367
27.3.7	RNA.regulation of transcription.C2C2(Zn) CO-like, Constans-like zinc finger family	at4g27310	Transcript	zinc finger (B-box type) family protein | chr4:13675638-13676910 FORWARD	-1.90889
27.3.7	RNA.regulation of transcription.C2C2(Zn) CO-like, Constans-like zinc finger family	at1g68190	Transcript	zinc finger (B-box type) family protein | chr1:25559246-25561212 FORWARD	-2.58542
27.3.9	RNA.regulation of transcription.C2C2(Zn) GATA transcription factor family	at1g08000	Transcript	zinc finger (GATA type) family protein | chr1:2483240-2485109 REVERSE	-3.29972
27.3.11	RNA.regulation of transcription.C2H2 zinc finger family	at1g34370	Transcript	Symbols: STOP1 | STOP1 (sensitive to proton rhizotoxicity 1); nucleic acid binding / transcription factor/ zinc ion binding | chr1:12550446-12552629 FORWARD	-1.80877
27.3.11	RNA.regulation of transcription.C2H2 zinc finger family	at3g18290	Transcript	Symbols: EMB2454 | EMB2454 (embryo defective 2454); protein binding / zinc ion binding | chr3:6273995-6280510 FORWARD	-2.06146
27.3.11	RNA.regulation of transcription.C2H2 zinc finger family	at5g22480	Transcript	zinc finger (ZPR1-type) family protein | chr5:7451505-7456685 REVERSE	-3.12606
27.3.11	RNA.regulation of transcription.C2H2 zinc finger family	at1g02030	Transcript	zinc finger (C2H2 type) family protein | chr1:355321-357258 REVERSE	-1.42533
27.3.11	RNA.regulation of transcription.C2H2 zinc finger family	at5g40710	Transcript	zinc finger (C2H2 type) family protein | chr5:16295036-16297004 FORWARD	-1.62742
27.3.11	RNA.regulation of transcription.C2H2 zinc finger family	at3g02790	Transcript	zinc finger (C2H2 type) family protein | chr3:604845-605421 FORWARD	-1.51181
27.3.12	RNA.regulation of transcription.C3H zinc finger family	at3g12130	Transcript	KH domain-containing protein / zinc finger (CCCH type) family protein | chr3:3864152-3866596 REVERSE	-1.15123
27.3.12	RNA.regulation of transcription.C3H zinc finger family	at4g25440	Transcript	Symbols: ZFWD1 | ZFWD1 (zinc finger WD40 repeat protein 1); nucleic acid binding / zinc ion binding | chr4:13006727-13009608 REVERSE	-1.31913
27.3.12	RNA.regulation of transcription.C3H zinc finger family	at5g43630	Transcript	Symbols: TZP | TZP; DNA binding / nucleic acid binding / zinc ion binding | chr5:17526751-17530516 FORWARD	-1.97399
27.3.12	RNA.regulation of transcription.C3H zinc finger family	at2g38185	Transcript	zinc finger (C3HC4-type RING finger) family protein | chr2:15999964-16003168 FORWARD	-1.17857
27.3.13	RNA.regulation of transcription.CCAAT box binding factor family, DR1	at1g72440	Transcript	Symbols: EDA25 | EDA25 (embryo sac development arrest 25) | chr1:27268165-27273596 REVERSE	-1.96193
27.3.20	RNA.regulation of transcription.G2-like transcription factor family, GARP	at1g13300	Transcript	myb family transcription factor | chr1:4556892-4558708 FORWARD	-1.70803
27.3.21	RNA.regulation of transcription.GRAS transcription factor family	at3g13840	Transcript	scarecrow transcription factor family protein | chr3:4555305-4556837 REVERSE	-3.04436
27.3.21	RNA.regulation of transcription.GRAS transcription factor family	at1g63100	Transcript	scarecrow transcription factor family protein | chr1:23399391-23401367 REVERSE	-2.89149
27.3.22	RNA.regulation of transcription.HB,Homeobox transcription factor family	at3g03660	Transcript	Symbols: WOX11 | WOX11 (WUSCHEL related homeobox 11); DNA binding / transcription factor | chr3:889509-892162 REVERSE	-9.89951
27.3.22	RNA.regulation of transcription.HB,Homeobox transcription factor family	at3g19510	Transcript	Symbols: HAT3.1 | HAT3.1; DNA binding / sequence-specific DNA binding / transcription activator/ transcription factor | chr3:6762764-6766588 REVERSE	-1.27168
27.3.22	RNA.regulation of transcription.HB,Homeobox transcription factor family	at1g46480	Transcript	Symbols: WOX4 | WOX4 (WUSCHEL RELATED HOMEOBOX 4); transcription factor | chr1:17236678-17238053 REVERSE	-1.02785
27.3.22	RNA.regulation of transcription.HB,Homeobox transcription factor family	at1g20700	Transcript	Symbols: WOX14, ATWOX14 | WOX14 (WUSCHEL RELATED HOMEOBOX 14); DNA binding / transcription factor | chr1:7182558-7184009 FORWARD	-1.24372
27.3.23	RNA.regulation of transcription.HSF,Heat-shock transcription factor family	at2g41690	Transcript	Symbols: AT-HSFB3, HSFB3 | AT-HSFB3; DNA binding / transcription factor | chr2:17381723-17382577 FORWARD	-1.11643
27.3.23	RNA.regulation of transcription.HSF,Heat-shock transcription factor family	at1g32330	Transcript	Symbols: ATHSFA1D, HSFA1D | ATHSFA1D; DNA binding / transcription factor | chr1:11656986-11660376 REVERSE	-4.65074
27.3.23	RNA.regulation of transcription.HSF,Heat-shock transcription factor family	at3g22830	Transcript	Symbols: AT-HSFA6B, HSFA6B | AT-HSFA6B; DNA binding / transcription factor | chr3:8078820-8081051 FORWARD	-3.24452
27.3.23	RNA.regulation of transcription.HSF,Heat-shock transcription factor family	at1g12800	Transcript	S1 RNA-binding domain-containing protein | chr1:4361551-4365331 REVERSE	-3.89668
27.3.24	RNA.regulation of transcription.MADS box transcription factor family	at1g26310	Transcript	Symbols: CAL, CAL1, agl10 | CAL (CAULIFLOWER); DNA binding / transcription factor | chr1:9100153-9103603 REVERSE	-11.3458
27.3.24	RNA.regulation of transcription.MADS box transcription factor family	at1g47760	Transcript	Symbols: AGL102 | AGL102 (AGAMOUS-LIKE 102); DNA binding / transcription factor | chr1:17572451-17573159 FORWARD	-11.6855
27.3.25	RNA.regulation of transcription.MYB domain transcription factor family	at5g41020	Transcript	myb family transcription factor | chr5:16425883-16427797 REVERSE	-1.50894
27.3.25	RNA.regulation of transcription.MYB domain transcription factor family	at1g09540	Transcript	Symbols: MYB61, ATMYB61 | MYB61 (MYB DOMAIN PROTEIN 61); DNA binding / transcription factor | chr1:3086159-3087912 FORWARD	-8.37107
27.3.25	RNA.regulation of transcription.MYB domain transcription factor family	at2g23290	Transcript	Symbols: AtMYB70 | AtMYB70 (myb domain protein 70); DNA binding / transcription factor | chr2:9904787-9905920 REVERSE	-2.43342
27.3.25	RNA.regulation of transcription.MYB domain transcription factor family	at3g05380	Transcript	Symbols: ALY2, ATALY2 | DNA binding / nucleic acid binding / transcription factor | chr3:1539582-1546396 FORWARD	-1.41251
27.3.25	RNA.regulation of transcription.MYB domain transcription factor family	at1g07540	Transcript	Symbols: TRFL2 | TRFL2 (TRF-LIKE 2); DNA binding | chr1:2318433-2321048 REVERSE	-2.75533
27.3.25	RNA.regulation of transcription.MYB domain transcription factor family	at4g05100	Transcript	Symbols: AtMYB74 | AtMYB74 (myb domain protein 74); DNA binding / transcription factor | chr4:2618454-2619887 FORWARD	-3.40698
27.3.25	RNA.regulation of transcription.MYB domain transcription factor family	at1g17950	Transcript	Symbols: ATMYB52, BW52, MYB52 | MYB52 (MYB DOMAIN PROTEIN 52); DNA binding / transcription factor | chr1:6177617-6179289 FORWARD	-1.68671
27.3.25	RNA.regulation of transcription.MYB domain transcription factor family	at1g06180	Transcript	Symbols: ATMYB13, ATMYBLFGN | ATMYB13 (MYB DOMAIN PROTEIN 13); DNA binding / transcription factor | chr1:1889408-1891158 FORWARD	-1.85185
27.3.26	RNA.regulation of transcription.MYB-related transcription factor family	at3g16350	Transcript	myb family transcription factor | chr3:5547718-5549660 FORWARD	-1.18514
27.3.26	RNA.regulation of transcription.MYB-related transcription factor family	at1g01380	Transcript	Symbols: ETC1 | ETC1 (ENHANCER OF TRY AND CPC 1); DNA binding / transcription factor | chr1:147153-147942 FORWARD	-3.11693
27.3.26	RNA.regulation of transcription.MYB-related transcription factor family	at1g17520	Transcript	DNA-binding protein, putative | chr1:6024636-6027385 REVERSE	-2.06146
27.3.27	RNA.regulation of transcription.NAC domain transcription factor family	at1g56010	Transcript	Symbols: NAC1, ANAC022 | NAC1; transcription factor | chr1:20946571-20949281 REVERSE	-2.71094
27.3.29	RNA.regulation of transcription.TCP transcription factor family	at1g30210	Transcript	Symbols: TCP24, ATTCP24 | TCP24 (TEOSINTE BRANCHED1, CYCLOIDEA, AND PCF FAMILY 24); transcription factor | chr1:10627185-10630538 REVERSE	-4.4335
27.3.29	RNA.regulation of transcription.TCP transcription factor family	at1g67260	Transcript	Symbols: TCP1 | TCP1; DNA binding / transcription factor | chr1:25168228-25169307 REVERSE	-12.316
27.3.30	RNA.regulation of transcription.Trihelix, Triple-Helix transcription factor family	at3g01560	Transcript	proline-rich family protein | chr3:219582-221879 FORWARD	-1.50282
27.3.30	RNA.regulation of transcription.Trihelix, Triple-Helix transcription factor family	at2g44730	Transcript	transcription factor | chr2:18437333-18438565 REVERSE	-1.78134
27.3.30	RNA.regulation of transcription.Trihelix, Triple-Helix transcription factor family	at1g21200	Transcript	transcription factor | chr1:7421217-7423143 FORWARD	-3.33013
27.3.30	RNA.regulation of transcription.Trihelix, Triple-Helix transcription factor family	at2g38250	Transcript	DNA-binding protein-related | chr2:16018357-16019500 FORWARD	-2.55188
27.3.32	RNA.regulation of transcription.WRKY domain transcription factor family	at1g62300	Transcript	Symbols: WRKY6, ATWRKY6 | WRKY6; transcription factor | chr1:23016683-23019279 REVERSE	-5.49749
27.3.32	RNA.regulation of transcription.WRKY domain transcription factor family	at1g80840	Transcript	Symbols: WRKY40, ATWRKY40 | WRKY40; transcription factor | chr1:30383691-30385499 FORWARD	-3.79839
27.3.32	RNA.regulation of transcription.WRKY domain transcription factor family	at2g23320	Transcript	Symbols: WRKY15 | WRKY15; calmodulin binding / transcription factor | chr2:9924933-9926372 FORWARD	-1.28881
27.3.32	RNA.regulation of transcription.WRKY domain transcription factor family	at5g07100	Transcript	Symbols: WRKY26 | WRKY26; transcription factor | chr5:2204248-2205811 FORWARD	-1.6464
27.3.32	RNA.regulation of transcription.WRKY domain transcription factor family	at2g24570	Transcript	Symbols: WRKY17, ATWRKY17 | WRKY17; calmodulin binding / transcription factor | chr2:10437398-10439298 REVERSE	-3.14393
27.3.32	RNA.regulation of transcription.WRKY domain transcription factor family	at2g40740	Transcript	Symbols: WRKY55, ATWRKY55 | WRKY55; transcription factor | chr2:16997177-16999277 FORWARD	-5.20403
27.3.32	RNA.regulation of transcription.WRKY domain transcription factor family	at1g13960	Transcript	Symbols: WRKY4 | WRKY4; DNA binding / transcription factor | chr1:4776605-4779400 FORWARD	-1.64384
27.3.32	RNA.regulation of transcription.WRKY domain transcription factor family	at1g18860	Transcript	Symbols: WRKY61, ATWRKY61 | WRKY61; transcription factor | chr1:6509492-6511227 FORWARD	-2.23945
27.3.32	RNA.regulation of transcription.WRKY domain transcription factor family	at3g01970	Transcript	Symbols: WRKY45, ATWRKY45 | WRKY45; transcription factor | chr3:326397-327412 REVERSE	-2.5045
27.3.34	RNA.regulation of transcription.Orphan family	at5g66630	Transcript	Symbols: DAR5 | DAR5 (DA1-RELATED PROTEIN 5); zinc ion binding | chr5:26592648-26595922 FORWARD	-1.2635
27.3.34	RNA.regulation of transcription.Orphan family	at1g01510	Transcript	Symbols: AN | AN (ANGUSTIFOLIA); protein binding | chr1:187211-190056 FORWARD	-1.12479
27.3.35	RNA.regulation of transcription.bZIP transcription factor family	at1g06850	Transcript	Symbols: AtbZIP52 | AtbZIP52 (Arabidopsis thaliana basic leucine zipper 52); DNA binding / transcription factor | chr1:2105048-2106749 FORWARD	-1.88653
27.3.35	RNA.regulation of transcription.bZIP transcription factor family	at3g17609	Transcript	Symbols: HYH | HYH (HY5-HOMOLOG); DNA binding / transcription factor | chr3:6023866-6024698 FORWARD	-2.15841
27.3.35	RNA.regulation of transcription.bZIP transcription factor family	at2g46270	Transcript	Symbols: GBF3 | GBF3 (G-BOX BINDING FACTOR 3); sequence-specific DNA binding / transcription factor | chr2:19000191-19003403 FORWARD	-1.4194
27.3.35	RNA.regulation of transcription.bZIP transcription factor family	at1g32150	Transcript	bZIP transcription factor family protein | chr1:11565518-11568531 FORWARD	-1.01442
27.3.35	RNA.regulation of transcription.bZIP transcription factor family	at1g42990	Transcript	Symbols: ATBZIP60, BZIP60 | ATBZIP60 (BASIC REGION/LEUCINE ZIPPER MOTIF 60); DNA binding / transcription factor | chr1:16135852-16137463 REVERSE	-1.17306
27.3.37	RNA.regulation of transcription.AS2,Lateral Organ Boundaries Gene Family	at1g65620	Transcript	Symbols: AS2 | AS2 (ASYMMETRIC LEAVES 2); protein binding | chr1:24398925-24400969 FORWARD	-3.38909
27.3.37	RNA.regulation of transcription.AS2,Lateral Organ Boundaries Gene Family	at3g02550	Transcript	Symbols: LBD41 | LBD41 (LOB DOMAIN-CONTAINING PROTEIN 41) | chr3:536505-537998 REVERSE	-4.5183
27.3.37	RNA.regulation of transcription.AS2,Lateral Organ Boundaries Gene Family	at1g67100	Transcript	Symbols: LBD40 | LBD40 (LOB DOMAIN-CONTAINING PROTEIN 40) | chr1:25053734-25054847 FORWARD	-2.32898
27.3.37	RNA.regulation of transcription.AS2,Lateral Organ Boundaries Gene Family	at5g66870	Transcript	Symbols: ASL1, LBD36 | ASL1 | chr5:26705862-26708676 FORWARD	-12.1525
27.3.38	RNA.regulation of transcription.AT-rich interaction domain containing transcription factor family	at1g04880	Transcript	high mobility group (HMG1/2) family protein / ARID/BRIGHT DNA-binding domain-containing protein | chr1:1375961-1379185 REVERSE	-5.18353
27.3.44	RNA.regulation of transcription.Chromatin Remodeling Factors	at1g05490	Transcript	Symbols: chr31 | chr31 (chromatin remodeling 31); ATP binding / DNA binding / helicase/ nucleic acid binding | chr1:1618602-1623452 REVERSE	-1.07574
27.3.50	RNA.regulation of transcription.General Transcription	at4g25180	Transcript	DNA binding / DNA-directed RNA polymerase | chr4:12911550-12914014 REVERSE	-1.76249
27.3.51	RNA.regulation of transcription.General Transcription, TBP-binding protein	at3g56510	Transcript	TBP-binding protein, putative | chr3:20943928-20946660 REVERSE	-1.53042
27.3.55	RNA.regulation of transcription.HDA	at3g44680	Transcript	Symbols: HDA9, HDA09 | HDA9 (HISTONE DEACETYLASE 9); histone deacetylase | chr3:16226556-16229954 REVERSE	-11.7411
27.3.55	RNA.regulation of transcription.HDA	at5g67320	Transcript	Symbols: HOS15 | HOS15 (high expression of osmotically responsive genes 15) | chr5:26857154-26861119 FORWARD	-3.91242
27.3.55	RNA.regulation of transcription.HDA	at3g44490	Transcript	Symbols: hda17 | hda17 (histone deacetylase 17); histone deacetylase | chr3:16097479-16098599 FORWARD	-1.19638
27.3.55	RNA.regulation of transcription.HDA	at3g44750	Transcript	Symbols: HD2A, ATHD2A, HDA3, HDT1 | HDA3 (HISTONE DEACETYLASE 3); histone deacetylase/ nucleic acid binding / zinc ion binding | chr3:16297979-16299779 FORWARD	-2.47203
27.3.57	RNA.regulation of transcription.JUMONJI family	at1g08620	Transcript	transcription factor | chr1:2737031-2743724 FORWARD	-3.14754
27.3.59	RNA.regulation of transcription.Methyl binding domain proteins	at3g01460	Transcript	Symbols: MBD9, ATMBD9 | MBD9; DNA binding / methyl-CpG binding | chr3:173316-182454 FORWARD	-1.10231
27.3.61	RNA.regulation of transcription.NPR1/NIM1	at1g64280	Transcript	Symbols: NPR1, SAI1, NIM1, ATNPR1 | NPR1 (NONEXPRESSER OF PR GENES 1); protein binding / transcription activator | chr1:23852748-23855566 REVERSE	-2.32764
27.3.63	RNA.regulation of transcription.PHD finger transcription factor	at3g53680	Transcript	PHD finger transcription factor, putative | chr3:19892863-19897412 REVERSE	-1.63698
27.3.64	RNA.regulation of transcription.PHOR1	at5g37490	Transcript	U-box domain-containing protein | chr5:14887478-14889151 FORWARD	-11.7404
27.3.64	RNA.regulation of transcription.PHOR1	at2g35930	Transcript	Symbols: PUB23 | PUB23 (PLANT U-BOX 23); ubiquitin-protein ligase | chr2:15082855-15084473 REVERSE	-3.03287
27.3.65	RNA.regulation of transcription.Polycomb Group (PcG)	at1g16690	Transcript	transcription factor-related | chr1:5705969-5709533 FORWARD	-2.38493
27.3.67	RNA.regulation of transcription.putative transcription regulator	at4g25730	Transcript	FtsJ-like methyltransferase family protein | chr4:13102679-13106780 REVERSE	-11.8279
27.3.67	RNA.regulation of transcription.putative transcription regulator	at1g15480	Transcript	DNA binding | chr1:5318011-5320594 FORWARD	-1.25099
27.3.67	RNA.regulation of transcription.putative transcription regulator	at3g05060	Transcript	SAR DNA-binding protein, putative | chr3:1412867-1415966 REVERSE	-12.115
27.3.67	RNA.regulation of transcription.putative transcription regulator	at4g04800	Transcript	Symbols: ATMSRB3 | methionine sulfoxide reductase domain-containing protein / SeIR domain-containing protein | chr4:2439546-2441205 FORWARD	-13.7591
27.3.67	RNA.regulation of transcription.putative transcription regulator	at1g56110	Transcript	Symbols: NOP56 | NOP56 (Arabidopsis homolog of nucleolar protein Nop56) | chr1:20984389-20986951 REVERSE	-1.8869
27.3.67	RNA.regulation of transcription.putative transcription regulator	at1g51540	Transcript	INVOLVED IN: biological_process unknown; LOCATED IN: Golgi apparatus; EXPRESSED IN: 22 plant structures; EXPRESSED DURING: 13 growth stages; CONTAINS InterPro DOMAIN/s: Galactose oxidase/kelch, beta-propeller (InterPro:IPR011043), Kelch repeat type 1 (InterPro:IPR006652), Kelch repeat type 2 (InterPro:IPR011498), Kelch related (InterPro:IPR013089), Kelch-type beta propeller (InterPro:IPR015915); …	-1.01707
27.3.67	RNA.regulation of transcription.putative transcription regulator	at1g54390	Transcript	Symbols: ING2 | PHD finger protein-related | chr1:20304583-20307024 REVERSE	-1.20347
27.3.67	RNA.regulation of transcription.putative transcription regulator	at1g14490	Transcript	DNA-binding protein-related | chr1:4958514-4959325 REVERSE	-2.95509
27.3.67	RNA.regulation of transcription.putative transcription regulator	at1g10200	Transcript	Symbols: WLIM1 | WLIM1; transcription factor/ zinc ion binding | chr1:3346390-3347885 REVERSE	-2.97397
27.3.67	RNA.regulation of transcription.putative transcription regulator	at2g19260	Transcript	ELM2 domain-containing protein / PHD finger family protein | chr2:8356141-8360169 FORWARD	-1.16663
27.3.67	RNA.regulation of transcription.putative transcription regulator	at2g42190	Transcript	unknown protein | chr2:17582869-17584194 FORWARD	-1.02617
27.3.67	RNA.regulation of transcription.putative transcription regulator	at1g20220	Transcript	nucleic acid binding | chr1:7004879-7007651 REVERSE	-1.04519
27.3.67	RNA.regulation of transcription.putative transcription regulator	at1g13790	Transcript	XH/XS domain-containing protein / XS zinc finger domain-containing protein | chr1:4727438-4730425 FORWARD	-3.05201
27.3.67	RNA.regulation of transcription.putative transcription regulator	at1g60770	Transcript	pentatricopeptide (PPR) repeat-containing protein | chr1:22366701-22368714 REVERSE	-1.59289
27.3.67	RNA.regulation of transcription.putative transcription regulator	at1g67370	Transcript	Symbols: ASY1, ATASY1 | ASY1 (ASYNAPTIC 1); DNA binding | chr1:25239117-25243837 REVERSE	-11.537
27.3.67	RNA.regulation of transcription.putative transcription regulator	at2g26780	Transcript	binding | chr2:11410076-11423776 FORWARD	-2.11395
27.3.67	RNA.regulation of transcription.putative transcription regulator	at1g80790	Transcript	XH/XS domain-containing protein / XS zinc finger domain-containing protein | chr1:30359723-30363307 FORWARD	-3.67402
27.3.67	RNA.regulation of transcription.putative transcription regulator	at1g63470	Transcript	DNA-binding family protein | chr1:23536519-23539220 REVERSE	-3.08654
27.3.68	RNA.regulation of transcription.PWWP domain protein	at3g27860	Transcript	PWWP domain-containing protein | chr3:10326128-10328086 FORWARD	-6.16348
27.3.69	RNA.regulation of transcription.SET-domain transcriptional regulator family	at1g04050	Transcript	Symbols: SUVR1, SDG13 | SUVR1 (ARABIDOPSIS HOMOLOG OF SU(VAR)3-9 1); histone-lysine N-methyltransferase/ zinc ion binding | chr1:1045598-1049297 REVERSE	-4.18347
27.3.69	RNA.regulation of transcription.SET-domain transcriptional regulator family	at2g18850	Transcript	FUNCTIONS IN: molecular_function unknown; INVOLVED IN: biological_process unknown; EXPRESSED IN: 22 plant structures; EXPRESSED DURING: 13 growth stages; CONTAINS InterPro DOMAIN/s: SET (InterPro:IPR001214); BEST Arabidopsis thaliana protein match is: SET domain-containing protein (TAIR:AT3G07670.1); Has 597 Blast hits to 594 proteins in 119 species: Archae - 0; Bacteria - 0; Metazoa - 207; Fungi…	-1.49484
27.3.69	RNA.regulation of transcription.SET-domain transcriptional regulator family	at5g14260	Transcript	SET domain-containing protein | chr5:4600996-4604447 FORWARD	-2.55888
27.3.69	RNA.regulation of transcription.SET-domain transcriptional regulator family	at5g17240	Transcript	Symbols: SDG40 | SDG40 (SET DOMAIN GROUP 40) | chr5:5666852-5668907 FORWARD	-2.86712
27.3.69	RNA.regulation of transcription.SET-domain transcriptional regulator family	at3g55080	Transcript	SET domain-containing protein | chr3:20411399-20415897 REVERSE	-1.00963
27.3.71	RNA.regulation of transcription.SNF7	at2g06530	Transcript	Symbols: VPS2.1 | VPS2.1 | chr2:2588545-2590453 REVERSE	-1.77022
27.3.71	RNA.regulation of transcription.SNF7	at1g03950	Transcript	Symbols: VPS2.3 | VPS2.3 (VACUOLAR PROTEIN SORTING-ASSOCIATED PROTEIN 2.3) | chr1:1011172-1013365 REVERSE	-1.37509
27.3.73	RNA.regulation of transcription.Zn-finger(CCHC)	at5g07350	Transcript	tudor domain-containing protein / nuclease family protein | chr5:2319790-2325419 REVERSE	-2.30619
27.3.73	RNA.regulation of transcription.Zn-finger(CCHC)	at3g62330	Transcript	zinc knuckle (CCHC-type) family protein | chr3:23062819-23065419 REVERSE	-3.29621
27.3.75	RNA.regulation of transcription.GRP	at2g21060	Transcript	Symbols: ATGRP2B | ATGRP2B (GLYCINE-RICH PROTEIN 2B); DNA binding / nucleic acid binding / zinc ion binding | chr2:9036793-9037650 REVERSE	-1.15912
27.3.81	RNA.regulation of transcription.S1FA	at2g37120	Transcript	DNA-binding S1FA family protein | chr2:15594030-15594961 REVERSE	-1.53386
27.3.99	RNA.regulation of transcription.unclassified	at1g55750	Transcript	transcription factor-related | chr1:20840195-20845182 REVERSE	-3.78112
27.3.99	RNA.regulation of transcription.unclassified	at3g51180	Transcript	zinc finger (CCCH-type) family protein | chr3:19013390-19016185 FORWARD	-2.52439
27.3.99	RNA.regulation of transcription.unclassified	at1g30320	Transcript	remorin family protein | chr1:10680246-10682954 FORWARD	-1.61606
27.3.99	RNA.regulation of transcription.unclassified	at2g02170	Transcript	remorin family protein | chr2:556493-558798 REVERSE	-11.8707
27.3.99	RNA.regulation of transcription.unclassified	at3g02320	Transcript	RNA binding / tRNA (guanine-N2-)-methyltransferase | chr3:469934-473717 FORWARD	-1.06928
27.3.99	RNA.regulation of transcription.unclassified	at1g08680	Transcript	Symbols: ZIGA4, AGD14 | ZIGA4 (ARF GAP-like zinc finger-containing protein ZiGA4); ARF GTPase activator/ DNA binding / zinc ion binding | chr1:2762590-2768967 FORWARD	-1.12556
27.3.99	RNA.regulation of transcription.unclassified	at1g75340	Transcript	zinc finger (CCCH-type) family protein | chr1:28268970-28271948 REVERSE	-1.09217
27.3.99	RNA.regulation of transcription.unclassified	at1g06770	Transcript	Symbols: DRIP1 | DRIP1 (DREB2A-INTERACTING PROTEIN 1); protein binding / ubiquitin-protein ligase/ zinc ion binding | chr1:2078911-2081927 REVERSE	-3.86929
27.3.99	RNA.regulation of transcription.unclassified	at2g17870	Transcript	cold-shock DNA-binding family protein | chr2:7763975-7765230 REVERSE	-1.89152
27.3.99	RNA.regulation of transcription.unclassified	at3g25700	Transcript	chloroplast nucleoid DNA-binding protein-related | chr3:9358719-9360463 FORWARD	-2.65852
27.3.99	RNA.regulation of transcription.unclassified	at2g02160	Transcript	zinc finger (CCCH-type) family protein | chr2:553110-556113 REVERSE	-1.50121
27.3.99	RNA.regulation of transcription.unclassified	at1g31040	Transcript	unknown protein | chr1:11069793-11072291 REVERSE	-3.68825
27.3.99	RNA.regulation of transcription.unclassified	at1g07360	Transcript	zinc finger (CCCH-type) family protein / RNA recognition motif (RRM)-containing protein | chr1:2260389-2262865 REVERSE	-1.5002
27.3.99	RNA.regulation of transcription.unclassified	at2g24830	Transcript	zinc finger (CCCH-type) family protein / D111/G-patch domain-containing protein | chr2:10576856-10579230 REVERSE	-2.46061
27.3.99	RNA.regulation of transcription.unclassified	at1g08910	Transcript	Symbols: EMB3001 | EMB3001 (embryo defective 3001); zinc ion binding | chr1:2856227-2861170 FORWARD	-1.55895
27.3.99	RNA.regulation of transcription.unclassified	at5g19910	Transcript	SOH1 family protein | chr5:6731185-6732892 REVERSE	-1.94801
27.3.99	RNA.regulation of transcription.unclassified	at3g50050	Transcript	aspartyl protease family protein | chr3:18553984-18557209 REVERSE	-1.69981
27.3.99	RNA.regulation of transcription.unclassified	at2g01818	Transcript	zinc ion binding | chr2:353457-355522 REVERSE	-4.9279
27.3.99	RNA.regulation of transcription.unclassified	at3g18580	Transcript	single-strand-binding family protein | chr3:6396931-6398190 REVERSE	-1.56893
27.3.99	RNA.regulation of transcription.unclassified	at4g20380	Transcript	zinc finger protein (LSD1) | chr4:11004517-11006788 FORWARD	-4.64899
27.3.99	RNA.regulation of transcription.unclassified	at4g06634	Transcript	zinc finger (C2H2 type) family protein | chr4:3764302-3766578 REVERSE	-1.58997
27.3.99	RNA.regulation of transcription.unclassified	at5g04270	Transcript	zinc ion binding | chr5:1182718-1184765 REVERSE	-4.34327
27.3.99	RNA.regulation of transcription.unclassified	at1g05055	Transcript	Symbols: ATGTF2H2, GTF2H2 | GTF2H2 (GENERAL TRANSCRIPTION FACTOR IIH 2); general RNA polymerase II transcription factor | chr1:1448718-1450887 REVERSE	-1.01674
27.3.99	RNA.regulation of transcription.unclassified	at2g45640	Transcript	Symbols: SAP18, ATSAP18 | SAP18 (SIN3 ASSOCIATED POLYPEPTIDE P18); protein binding / transcription regulator | chr2:18799610-18801383 REVERSE	-3.43337
27.3.99	RNA.regulation of transcription.unclassified	at5g54310	Transcript	Symbols: AGD5 | AGD5 (ARF-GAP domain 5); ARF GTPase activator/ DNA binding / zinc ion binding | chr5:22057052-22061270 REVERSE	-1.55891
